# Supplementary material for: Genomic, Epigenomic, and Transcriptomic Profiling towards Identifying Omics Features and Specific Biomarkers That Distinguish Uterine Leiomyosarcoma and Leiomyoma at Molecular Levels
Source: Sarcoma. 2015 Dec 28;2015:412068. doi: 10.1155/2015/412068 (PMC4707342; doi:10.1155/2015/412068)
Supplement: Supplementary file 2 [file 412068.f2.xlsx]

## Sheet: TableS1
Table S1: Genomic sizes and ratios of the chromosomal abnormalities detected by SNP array analysis
Sample	R-GADA								CNVpartition			total of gain, loss, and CNLOH
	# of segments		gain			loss			copy-neutral LOH
			# of segments	total size (ratio)		# of segments	total size (ratio)		# of regions	total size (ratio)
NM1	47		0	0.0 Mb (0.0%)		4	5.4 Mb (0.2%)		1	4.0 Mb (0.1%)		0.3%
NM2	151		7	18.3 Mb (0.6%)		5	4.1 Mb (0.1%)		4	14.7 Mb (0.5%)		1.2%
NM3	103		2	1.8 Mb (0.1%)		1	2.6 Mb (0.1%)		0	0.0 Mb (0.0%)		0.1%
LM1	127		7	16.4 Mb (0.5%)		8	5.3 Mb (0.2%)		0	0.0 Mb (0.0%)		0.7%
LM2	110		12	110.3 Mb (3.6%)		2	4.9 Mb (0.2%)		3	17.6 Mb (0.6%)		4.4%
LM3	220		37	250.2 Mb (8.2%)		6	9.9 Mb (0.3%)		1	3.1 Mb (0.1%)		8.7%
LMS1	1148		329	925.5 Mb (30.5%)		410	823.7 Mb (27.1%)		51	664.2 Mb (21.9%)		79.5%
LMS2	795		258	966.6 Mb (31.8%)		261	901.7 Mb (29.7%)		15	156.3 Mb (5.1%)		66.7%
LMS3	371		195	1075 Mb (35.4%)		83	1089.5 Mb (35.9%)		25	552.8 Mb (18.2%)		89.5%
SKN	174		27	196.7 Mb (6.5%)		86	1225.7 Mb (40.4%)		42	1718.5 Mb (56.6%)		103.4%
SK-UT1	112		3	10.1 Mb (0.3%)		15	102.6 Mb (3.4%)		3	114.9 Mb (3.8%)		7.5%
SK-UT1B	63		2	2.0 Mb (0.1%)		6	9.6 Mb (0.3%)		2	117.8 Mb (3.9%)		4.3%
