# Supplementary material for: Genomic, Epigenomic, and Transcriptomic Profiling towards Identifying Omics Features and Specific Biomarkers That Distinguish Uterine Leiomyosarcoma and Leiomyoma at Molecular Levels
Source: Sarcoma. 2015 Dec 28;2015:412068. doi: 10.1155/2015/412068 (PMC4707342; doi:10.1155/2015/412068)
Supplement: Supplementary file 3 [file 412068.f3.xlsx]

## Sheet: TableS2
Table S2: Filter conditions used for the selection of candidate expression markers
Type	Filter conditions	NM1	NM2	NM3	LM1	LM2	LM3	LMS1	LMS2	LMS3	SK-UT1	SK-UT1B	SKN
NM&LM-specific	gIsWellAbove Background*	Yes	Yes	Yes	Yes	Yes	Yes	No	No	No	No	No	No
	normalized log2 intensity	> 6	> 6	> 6	> 6	> 6	> 6
NM-specific	gIsWellAbove Background*	Yes	Yes	Yes	No	No	No	No	No	No	No	No	No
	normalized log2 intensity	> 6	> 6	> 6
LM-specific	gIsWellAbove Background*	No	No	No	Yes	Yes	Yes	No	No	No	No	No	No
	normalized log2 intensity				> 6	> 6	> 6
LMS-specific	gIsWellAbove Background*	No	No	No	No	No	No	Yes	Yes	Yes	Yes	Yes	Yes
	normalized log2 intensity							> 6	> 6	> 6	> 6	> 6	> 6
* "gIsWellAbove Background" is the flag for present/absent call in Agilent's gene expression array system
