# Supplementary material for: Genomic, Epigenomic, and Transcriptomic Profiling towards Identifying Omics Features and Specific Biomarkers That Distinguish Uterine Leiomyosarcoma and Leiomyoma at Molecular Levels
Source: Sarcoma. 2015 Dec 28;2015:412068. doi: 10.1155/2015/412068 (PMC4707342; doi:10.1155/2015/412068)
Supplement: Supplementary file 5 [file 412068.f5.xlsx]

## Sheet: S4A_LM1vsNMavg up
Table S4A: full results of DAVID’s gene ontology analysis for up-regulated (> 2-folds) genes in LM1 compared to the average of NM samples
Category	Term	Count	%	PValue	Genes	List Total	Pop Hits	Pop Total	Fold Enrichment	Benjamini
GOTERM_BP_FAT	GO:0030705~cytoskeleton-dependent intracellular transport	14	1.0279	7.81443e-05	MYL6, PRKCZ, ACTC1, OPA1, MAP2K1, MYH3, WASF2, MYH7, MYH6, MYH9, MACF1, KLC1, MYL6B, LRPPRC	1003	52	13528	3.63126	0.229729
GOTERM_BP_FAT	GO:0016055~Wnt receptor signaling pathway	23	1.68869	0.000293795	TBL1XR1, LZTS2, WNT16, NKD2, LDB1, NDP, SOX4, CELSR2, DKK2, SENP2, CHD8, WNT4, DKK1, AES, MACF1, SFRP1, SFRP4, ZRANB1, ROR2, WIF1, LRRFIP2, HBP1, AXIN2	1003	133	13528	2.33243	0.279017
GOTERM_BP_FAT	GO:0022402~cell cycle process	66	4.84581	0.000234922	E2F1, KIFC1, LZTS2, TUBB2B, MLH1, AURKA, RBM7, RHOU, TGFB2, AKT1, CDKN2A, OIP5, CDKN2D, TARDBP, PSMD3, NUP37, PSMD4, FANCA, CUL1, CDC6, ZC3HC1, DSN1, PIM1, SF1, CDK6, MYH9, CDK4, DDIT3, DCTN2, EIF4G2, INHBA, CHMP1A, REC8, DCLRE1A, PSMA5, NEK9, CDK11B, FZR1, HAUS6, HSD3B7, STK11, ANAPC11, UHMK1, MACF1, NPM1, PKD1, MNS1, HBP1, LMLN, TCF3, NFATC1, TAF2, KAT2B, MAP2K1, CDC20, GAS2, ILF3, NDC80, RAD54…	1003	565	13528	1.57554	0.324543
GOTERM_BP_FAT	GO:0022403~cell cycle phase	50	3.67107	0.000724223	E2F1, KIFC1, LZTS2, TUBB2B, MLH1, AURKA, RBM7, RHOU, AKT1, CDKN2A, OIP5, TARDBP, CDKN2D, NUP37, FANCA, CUL1, CDC6, ZC3HC1, DSN1, PIM1, CDK6, MYH9, CDK4, DCTN2, INHBA, REC8, DCLRE1A, CHMP1A, NEK9, CDK11B, FZR1, HAUS6, HSD3B7, ANAPC11, MNS1, LMLN, TCF3, NFATC1, TAF2, MAP2K1, ILF3, NDC80, CDC20, RAD54L, RGS14, FSD1, POLD1, CKS2, MAP9, ABL1	1003	414	13528	1.62893	0.453896
GOTERM_BP_FAT	GO:0030048~actin filament-based movement	8	0.587372	0.00102296	MYL6, ACTC1, MYL6B, MYH3, WASF2, MYH7, MYH6, MYH9	1003	23	13528	4.69132	0.495249
GOTERM_BP_FAT	GO:0007049~cell cycle	81	5.94714	0.00144908	E2F1, KIFC1, LZTS2, TUBB2B, E2F7, AURKC, MLH1, RBM7, AURKA, WTAP, RHOU, TGFB2, CDT1, AKT1, CDKN2A, OIP5, CDKN2D, TARDBP, PSMD3, NUP37, PSMD4, FANCA, CUL1, CABLES1, CDC6, ZC3HC1, EGFL6, DSN1, LIG1, PIM1, SF1, CDK6, MYH9, CDK4, DDIT3, DCTN2, EIF4G2, INHBA, CHMP1A, DCLRE1A, REC8, PSMA5, NEK9, RBM38, CDK11B, FZR1, HAUS6, HSD3B7, STK11, LIN9, ANAPC11, UHMK1, MACF1, NPM1, TFDP2, PKD1, MNS1, HBP1, LMLN,…	1003	776	13528	1.40785	0.553913
GOTERM_BP_FAT	GO:0010605~negative regulation of macromolecule metabolic process	77	5.65345	0.00172505	E2F1, HMX1, THRB, CBX4, MLH1, TP63, GLI2, CDT1, ZGPAT, EPC1, CDKN2A, AES, TIA1, FOXF2, PRMT6, PSMD3, PSMD4, LRRFIP1, NR2F2, EIF2B5, IBTK, TBL1XR1, CDC6, SATB2, GSC, LDB1, ZHX1, ZHX2, GRIN2A, ANKHD1-EIF4EBP3, ZNF189, MBD2, TRAT1, HES1, INHBA, EIF4A3, CHMP1A, EIF2AK1, PSMA5, NAB2, LCOR, CLN8, SMARCA2, RASD1, KDM6B, PRKCZ, FZR1, SNX6, HSD3B7, SOX2, GLIS1, ANAPC11, ZNF177, TIMP3, VPS72, POT1, NPM1, T…	1003	734	13528	1.41491	0.561242
GOTERM_BP_FAT	GO:0000278~mitotic cell cycle	43	3.15712	0.00364092	E2F1, KIFC1, HAUS6, LZTS2, FZR1, TUBB2B, AURKA, ANAPC11, RHOU, AKT1, CDKN2A, OIP5, CDKN2D, TARDBP, PSMD3, NUP37, PSMD4, LMLN, TCF3, CUL1, NFATC1, TAF2, CDC6, ZC3HC1, MAP2K1, DSN1, PIM1, CDK6, CDC20, NDC80, CDK4, RGS14, DCTN2, FSD1, INHBA, DCLRE1A, CHMP1A, PSMA5, POLD1, NEK9, CDK11B, ABL1, MAP9	1003	370	13528	1.56747	0.781912
GOTERM_BP_FAT	GO:0045934~negative regulation of nucleobase, nucleoside, nucleotide and nucleic acid metabolic process	52	3.81791	0.0182668	E2F1, HMX1, THRB, CBX4, MLH1, TP63, GLI2, CDT1, EDNRA, EPC1, ZGPAT, AES, PRMT6, FOXF2, LRRFIP1, NR2F2, CDC6, TBL1XR1, SATB2, GSC, LDB1, ZHX1, ZHX2, ZNF189, MBD2, HES1, CHMP1A, GRM8, NAB2, LCOR, RASD1, SMARCA2, KDM6B, SNX6, SOX2, GLIS1, ZNF177, POT1, VPS72, NPM1, EHMT1, TNFSF4, CREBZF, TRIM27, ILF3, FOXP4, HDAC4, IRF8, BCL6B, YWHAQ, HOPX, RBPJ	1003	512	13528	1.36983	0.819211
GOTERM_BP_FAT	GO:0051236~establishment of RNA localization	14	1.0279	0.0263778	NUP98, SMG6, NUP160, MYO1C, G3BP2, NUP93, SENP2, EIF4A3, RBM8A, NPM1, NUP50, NUP37, THOC3, LRPPRC	1003	97	13528	1.94665	0.820398
GOTERM_BP_FAT	GO:0050658~RNA transport	14	1.0279	0.0263778	NUP98, SMG6, NUP160, MYO1C, G3BP2, NUP93, SENP2, EIF4A3, RBM8A, NPM1, NUP50, NUP37, THOC3, LRPPRC	1003	97	13528	1.94665	0.820398
GOTERM_BP_FAT	GO:0050657~nucleic acid transport	14	1.0279	0.0263778	NUP98, SMG6, NUP160, MYO1C, G3BP2, NUP93, SENP2, EIF4A3, RBM8A, NPM1, NUP50, NUP37, THOC3, LRPPRC	1003	97	13528	1.94665	0.820398
GOTERM_BP_FAT	GO:0032990~cell part morphogenesis	29	2.12922	0.024411	NRP2, ADORA2A, GLI2, EPHB1, NRCAM, FIS1, MACF1, UNC5B, ANK3, DYNC2H1, TNN, TOP2B, DCX, PARD6B, KLK8, EGR2, OPA1, MAP2K1, EFNB3, KIF5C, NTNG1, CELSR2, PCM1, BBS10, CTNNA2, NOTCH1, ULK1, IFT172, BMP7	1003	256	13528	1.52789	0.820875
GOTERM_BP_FAT	GO:0032989~cellular component morphogenesis	42	3.0837	0.0188733	NRP2, ADORA2A, GLI2, SCRIB, EPHB1, TGFB2, NRCAM, FIS1, SLC1A3, MACF1, UNC5B, ANK3, DYNC2H1, TNN, DCX, TOP2B, NFATC1, FN1, PARD6B, KLK8, ACTC1, OPA1, EGR2, MAP2K1, ACTA1, EFNB3, KIF5C, NTNG1, MYOZ1, NDC80, CELSR2, MYH6, MYH9, PCM1, BBS10, CTNNA2, HES1, LAMA1, NOTCH1, ULK1, IFT172, BMP7	1003	397	13528	1.42689	0.82093
GOTERM_BP_FAT	GO:0007050~cell cycle arrest	15	1.10132	0.019441	KAT2B, STK11, GAS2, UHMK1, DDIT3, TGFB2, EIF4G2, INHBA, NOTCH2, CDKN2A, MACF1, CDKN2D, PKD1, HBP1, CUL1	1003	103	13528	1.9642	0.821931
GOTERM_BP_FAT	GO:0051028~mRNA transport	13	0.954479	0.0262888	NUP98, SMG6, NUP160, MYO1C, G3BP2, NUP93, SENP2, EIF4A3, RBM8A, NUP50, NUP37, THOC3, LRPPRC	1003	87	13528	2.01538	0.825301
GOTERM_BP_FAT	GO:0030049~muscle filament sliding	4	0.293686	0.0242643	MYL6, MYL6B, MYH7, MYH6	1003	9	13528	5.99446	0.825456
GOTERM_BP_FAT	GO:0033275~actin-myosin filament sliding	4	0.293686	0.0242643	MYL6, MYL6B, MYH7, MYH6	1003	9	13528	5.99446	0.825456
GOTERM_BP_FAT	GO:0070252~actin-mediated cell contraction	4	0.293686	0.0242643	MYL6, MYL6B, MYH7, MYH6	1003	9	13528	5.99446	0.825456
GOTERM_BP_FAT	GO:0006936~muscle contraction	20	1.46843	0.0181261	MYL6, ACTC1, ACTA1, TACR2, EDN2, MAP2K3, MYH3, DAG1, MYH7, PDE4D, MYH6, TRIM63, EDNRA, MYL6B, KCNE1, SMPX, KCNH2, SCN5A, EMD, MB	1003	153	13528	1.76308	0.825463
GOTERM_BP_FAT	GO:0006928~cell motion	48	3.52423	0.0253216	NRP2, GNA13, NRTN, ATP5B, EDN2, WASF2, ASTN1, PEX5, CX3CL1, TNFSF12, DNAH2, GLI2, SCRIB, EPHB1, TGFB2, NRCAM, MACF1, UNC5B, CTGF, ANK3, CKLF, KRT2, TNN, NR2F2, DCX, TOP2B, SELPLG, ARHGDIB, THBS4, FN1, SATB2, VAV3, EGR2, MAP2K1, EFNB3, KIF5C, ATP1A4, SIX4, MYH9, COL5A1, CCNL2, CTNNA2, LAMA1, ULK1, SIX1, HBEGF, MESP1, BMP7	1003	475	13528	1.36295	0.825919
GOTERM_BP_FAT	GO:0008016~regulation of heart contraction	12	0.881057	0.0258367	ADORA3, THRB, CHRM2, EDN2, KCNE1, HBEGF, MYH7, MYH6, KCNH2, ADORA1, SCN5A, TGFB2	1003	77	13528	2.10195	0.825978
GOTERM_BP_FAT	GO:0008645~hexose transport	7	0.51395	0.0207765	SLC2A8, EDNRA, AKT1, SLC2A5, SORBS1, SLC45A1, IGF2	1003	30	13528	3.14709	0.826766
GOTERM_BP_FAT	GO:0044093~positive regulation of molecular function	58	4.25844	0.0202658	GNA13, ADORA3, ADCY5, EDN2, ADCY6, TNFSF15, PMAIP1, ADORA1, TGFB2, EDNRA, AKT1, MYD88, CDKN2A, PSMD3, PSMD4, CHRNA7, BRD4, PAK1, CUL1, CHRNA3, CCKBR, RALBP1, CYCS, PIM1, STIM2, CARD14, PSMA5, CHRM2, GNB1, WRAP53, CD81, RIPK2, EDF1, TSHR, PRKCZ, FZR1, ADORA2A, ADCYAP1R1, UBE2V1, ANAPC11, SCRIB, POT1, MAP3K1, NPM1, TGM2, VAV3, MAP2K1, MAP2K3, IGF2, CDC20, NCSTN, HDAC4, ADCY9, SYDE1, PRKAR1A, HTR2B,…	1003	586	13528	1.33494	0.826818
GOTERM_BP_FAT	GO:0015758~glucose transport	7	0.51395	0.0176987	SLC2A8, EDNRA, AKT1, SLC2A5, SORBS1, SLC45A1, IGF2	1003	29	13528	3.25561	0.826956
GOTERM_BP_FAT	GO:0045596~negative regulation of cell differentiation	26	1.90896	0.0173128	HSD3B7, STAT5A, SOX2, TP63, NFKBIA, ABCA1, GLI2, WNT4, AXIN2, RC3H1, KLK8, PRAME, DTX1, LDB1, DLL3, CDK6, SOCS5, HES1, HDAC4, INHBA, NOTCH2, NOTCH1, ULK1, HOPX, BMP7, BMPR1A	1003	216	13528	1.6235	0.829259
GOTERM_BP_FAT	GO:0042127~regulation of cell proliferation	79	5.80029	0.00476867	MARCKSL1, STAT5A, E2F7, EDN2, PTGS1, FGFRL1, NAP1L1, TNFSF15, TP63, BAP1, TNFSF12, GLI2, ADORA1, TGFB2, EDNRA, MAGED1, CDKN2A, MYD88, NDUFS4, CDKN2D, CHRNA7, DLG5, FANCA, PRL, CUL1, CDC6, PRAME, CCKBR, IL27, SF1, CDK6, CDK4, MBD2, VASH2, HES1, DDR1, DHRS2, EIF2AK1, ADAMTS8, SCIN, CD81, RIPK2, WFDC1, TSHR, SMARCA2, PRKCZ, ADORA2A, STK11, SOX2, ST8SIA1, RPS15A, SOX4, NFKBIA, CNTFR, ARNT, BLOC1S2, D…	1003	787	13528	1.3539	0.830337
GOTERM_BP_FAT	GO:0060078~regulation of postsynaptic membrane potential	6	0.440529	0.0242049	GRIK1, ADORA2A, GRIN1, GRIN2A, ADORA1, CHRNA3	1003	23	13528	3.51849	0.831211
GOTERM_BP_FAT	GO:0009890~negative regulation of biosynthetic process	59	4.33186	0.00908668	E2F1, HMX1, THRB, CBX4, TP63, GLI2, CDT1, EDNRA, EPC1, ZGPAT, AES, TIA1, PRMT6, FOXF2, LRRFIP1, NR2F2, EIF2B5, TBL1XR1, CDC6, SATB2, GSC, LDB1, ZHX1, ZHX2, ZNF189, ANKHD1-EIF4EBP3, MBD2, HES1, INHBA, EIF4A3, CHMP1A, EIF2AK1, GRM8, NAB2, LCOR, RASD1, SMARCA2, KDM6B, SNX6, SOX2, GLIS1, ZNF177, POT1, VPS72, HHATL, TNFSF4, EHMT1, CREBZF, TRIM27, ILF3, IGF2, FOXP4, HDAC4, IRF8, HOPX, BCL6B, YWHAQ, HBE…	1003	573	13528	1.38877	0.833611
GOTERM_BP_FAT	GO:0001919~regulation of receptor recycling	4	0.293686	0.0171051	GRIA2, CHMP5, SCRIB, TRAT1	1003	8	13528	6.74377	0.834831
GOTERM_BP_FAT	GO:0010558~negative regulation of macromolecule biosynthetic process	56	4.1116	0.012353	E2F1, HMX1, THRB, CBX4, TP63, GLI2, CDT1, EPC1, ZGPAT, AES, TIA1, PRMT6, FOXF2, LRRFIP1, NR2F2, EIF2B5, CDC6, TBL1XR1, SATB2, GSC, LDB1, ZHX1, ZHX2, ZNF189, ANKHD1-EIF4EBP3, MBD2, HES1, INHBA, EIF4A3, CHMP1A, EIF2AK1, NAB2, LCOR, RASD1, SMARCA2, KDM6B, SNX6, SOX2, GLIS1, ZNF177, POT1, VPS72, HHATL, EHMT1, TNFSF4, CREBZF, TRIM27, ILF3, FOXP4, HDAC4, IRF8, HOPX, BCL6B, YWHAQ, HBEGF, RBPJ	1003	547	13528	1.38081	0.835533
GOTERM_BP_FAT	GO:0048870~cell motility	35	2.56975	0.0118662	NRP2, NRTN, ATP5B, EDN2, WASF2, ASTN1, PEX5, TNFSF12, CX3CL1, DNAH2, SCRIB, TGFB2, NRCAM, CTGF, CKLF, KRT2, TNN, NR2F2, TOP2B, DCX, SELPLG, THBS4, FN1, SATB2, VAV3, ATP1A4, SIX4, MYH9, COL5A1, CTNNA2, LAMA1, ULK1, SIX1, HBEGF, MESP1	1003	307	13528	1.53767	0.836718
GOTERM_BP_FAT	GO:0051674~localization of cell	35	2.56975	0.0118662	NRP2, NRTN, ATP5B, EDN2, WASF2, ASTN1, PEX5, TNFSF12, CX3CL1, DNAH2, SCRIB, TGFB2, NRCAM, CTGF, CKLF, KRT2, TNN, NR2F2, TOP2B, DCX, SELPLG, THBS4, FN1, SATB2, VAV3, ATP1A4, SIX4, MYH9, COL5A1, CTNNA2, LAMA1, ULK1, SIX1, HBEGF, MESP1	1003	307	13528	1.53767	0.836718
GOTERM_BP_FAT	GO:0015749~monosaccharide transport	7	0.51395	0.0241973	SLC2A8, EDNRA, AKT1, SLC2A5, SORBS1, SLC45A1, IGF2	1003	31	13528	3.04557	0.83766
GOTERM_BP_FAT	GO:0003012~muscle system process	21	1.54185	0.023673	MYL6, ACTC1, ACTA1, TACR2, EDN2, MAP2K3, MYH3, DAG1, MYH7, PDE4D, MYH6, TRIM63, EDNRA, HDAC4, MYL6B, KCNE1, SMPX, KCNH2, SCN5A, EMD, MB	1003	168	13528	1.68594	0.837749
GOTERM_BP_FAT	GO:0048015~phosphoinositide-mediated signaling	13	0.954479	0.0284679	PIK3C2G, CCKBR, EDN2, NCS1, AURKA, NDC80, EDNRA, TYMS, GNB1, CHRM2, CKS2, TGM2, HTR2B	1003	88	13528	1.99248	0.837981
GOTERM_BP_FAT	GO:0008360~regulation of cell shape	10	0.734214	0.0167827	GNA13, CDC42EP2, PALM2-AKAP2, GAS2, CFDP1, MYH9, FGD5, RHOU, CDC42EP3, FN1	1003	54	13528	2.49769	0.838548
GOTERM_BP_FAT	GO:0006403~RNA localization	14	1.0279	0.0328825	NUP98, SMG6, NUP160, MYO1C, G3BP2, NUP93, SENP2, EIF4A3, RBM8A, NPM1, NUP50, NUP37, THOC3, LRPPRC	1003	100	13528	1.88826	0.839702
GOTERM_BP_FAT	GO:0010552~positive regulation of specific transcription from RNA polymerase II promoter	10	0.734214	0.0233189	TAF2, HES1, HDAC4, NOTCH1, MAP3K1, XRCC6, NFKBIA, TAF9, TCF3, SMARCA2	1003	57	13528	2.36623	0.840024
GOTERM_BP_FAT	GO:0008284~positive regulation of cell proliferation	43	3.15712	0.0230553	PRKCZ, MARCKSL1, STAT5A, EDN2, SOX2, ST8SIA1, NAP1L1, RPS15A, SOX4, TP63, CNTFR, TNFSF12, GLI2, TGFB2, ARNT, NDUFS4, BLOC1S2, NPM1, TGM2, RTKN2, CHRNA7, PRL, TCF3, FKBPL, STAMBP, TNFSF4, PRAME, CCKBR, CDK6, IGF2, CDK4, VASH2, HES1, HDAC4, LAMA1, NOTCH1, CD81, RIPK2, HBEGF, TSHR, MAB21L2, SASH3, BMPR1A	1003	414	13528	1.40088	0.843533
GOTERM_BP_FAT	GO:0045725~positive regulation of glycogen biosynthetic process	4	0.293686	0.0327889	AKT1, SORBS1, IGF2, DYRK2	1003	10	13528	5.39501	0.843679
GOTERM_BP_FAT	GO:0051098~regulation of binding	19	1.39501	0.0340139	TNFSF4, TAF6, CREBZF, PIM1, UBE2V1, NFKBIA, DDIT3, LRPAP1, HDAC4, CDKN2A, AES, MYD88, NPM1, RIPK2, EDF1, BRD4, NR2F2, APEX1, CALM1	1003	153	13528	1.67492	0.844987
GOTERM_BP_FAT	GO:0007242~intracellular signaling cascade	115	8.44347	0.011679	GNA13, NRTN, STAT5A, EDN2, ADCY5, ADCY6, TNFSF15, IQGAP2, AURKA, TLR5, ADORA1, ARL11, STAC, CTGF, CHRNA7, DEPDC1B, HTR1E, STMN2, WNK1, COLEC12, ARID1A, SOCS5, WNK2, PPARGC1B, ACAP1, CCR2, ROR2, ARL8B, ASB5, GRB14, ADORA2A, MAP4K2, ASB12, NFKBIA, ABCA1, LOC407835, DOCK1, DYRK2, ATRIP, ARHGDIB, TYROBP, VAV3, MAP2K1, MAP2K3, TAOK3, NDC80, OXSR1, TULP4, ULK1, CNIH3, PRKAR1A, PLA2G4C, ABL1, RAB5B, WAS…	1003	1256	13528	1.23493	0.845637
GOTERM_BP_FAT	GO:0051101~regulation of DNA binding	17	1.24816	0.0166979	TNFSF4, TAF6, CREBZF, PIM1, UBE2V1, NFKBIA, DDIT3, HDAC4, CDKN2A, MYD88, NPM1, RIPK2, EDF1, BRD4, NR2F2, APEX1, CALM1	1003	121	13528	1.89494	0.846604
GOTERM_BP_FAT	GO:0010629~negative regulation of gene expression	48	3.52423	0.0594985	E2F1, HMX1, THRB, SNX6, HSD3B7, SOX2, GLIS1, CBX4, TP63, ZNF177, GLI2, VPS72, EPC1, ZGPAT, AES, PRMT6, FOXF2, LRRFIP1, NR2F2, TBL1XR1, SATB2, EHMT1, GSC, TNFSF4, CREBZF, LDB1, ZHX1, TRIM27, ZHX2, NDFIP2, ZNF189, ILF3, MBD2, FOXP4, HES1, HDAC4, CHMP1A, NAB2, IRF8, YWHAQ, HOPX, BCL6B, RBPJ, LCOR, RASD1, SMARCA2, KDM6B, ADAR	1003	504	13528	1.28453	0.847357
GOTERM_BP_FAT	GO:0031327~negative regulation of cellular biosynthetic process	58	4.25844	0.00896686	E2F1, HMX1, THRB, CBX4, TP63, GLI2, CDT1, EDNRA, EPC1, ZGPAT, AES, TIA1, PRMT6, FOXF2, LRRFIP1, NR2F2, EIF2B5, CDC6, TBL1XR1, SATB2, GSC, LDB1, ZHX1, ZHX2, ZNF189, ANKHD1-EIF4EBP3, MBD2, HES1, INHBA, EIF4A3, CHMP1A, EIF2AK1, GRM8, NAB2, LCOR, RASD1, SMARCA2, KDM6B, SNX6, SOX2, GLIS1, ZNF177, POT1, VPS72, TNFSF4, EHMT1, CREBZF, TRIM27, ILF3, IGF2, FOXP4, HDAC4, IRF8, HOPX, BCL6B, YWHAQ, HBEGF, RBPJ	1003	561	13528	1.39443	0.847452
GOTERM_BP_FAT	GO:0048858~cell projection morphogenesis	27	1.98238	0.0403097	NRP2, ADORA2A, GLI2, EPHB1, NRCAM, UNC5B, MACF1, ANK3, DYNC2H1, TNN, TOP2B, DCX, PARD6B, KLK8, EGR2, EFNB3, MAP2K1, KIF5C, NTNG1, CELSR2, PCM1, BBS10, CTNNA2, NOTCH1, ULK1, IFT172, BMP7	1003	245	13528	1.48638	0.847793
GOTERM_BP_FAT	GO:0016568~chromatin modification	30	2.20264	0.0327259	ING3, KDM6A, CBX4, TADA1, CBX8, VPS72, CBX6, EPC1, CHD8, PRMT6, H2AFY, TAF9, KDM3A, KDM5A, TBL1XR1, AEBP2, SATB2, EHMT1, KAT2B, TADA2A, WHSC1, ARID1A, EYA3, HDAC4, H2AFY2, RUVBL2, SETD2, SMARCA2, KDM6B, SUPT6H	1003	274	13528	1.47674	0.84796
GOTERM_BP_FAT	GO:0051172~negative regulation of nitrogen compound metabolic process	52	3.81791	0.0228571	E2F1, HMX1, THRB, CBX4, MLH1, TP63, GLI2, CDT1, EDNRA, EPC1, ZGPAT, AES, PRMT6, FOXF2, LRRFIP1, NR2F2, CDC6, TBL1XR1, SATB2, GSC, LDB1, ZHX1, ZHX2, ZNF189, MBD2, HES1, CHMP1A, GRM8, NAB2, LCOR, RASD1, SMARCA2, KDM6B, SNX6, SOX2, GLIS1, ZNF177, POT1, VPS72, NPM1, EHMT1, TNFSF4, CREBZF, TRIM27, ILF3, FOXP4, HDAC4, IRF8, BCL6B, YWHAQ, HOPX, RBPJ	1003	519	13528	1.35135	0.847962
GOTERM_BP_FAT	GO:0032147~activation of protein kinase activity	15	1.10132	0.0419598	PRKCZ, ADORA2A, EDN2, ADCY5, ADCY6, TNFSF15, IGF2, ADORA1, TGFB2, EDNRA, CARD14, ADCY9, MAP3K1, PRKAR1A, CHRNA3	1003	114	13528	1.77468	0.847993
GOTERM_BP_FAT	GO:0031330~negative regulation of cellular catabolic process	5	0.367107	0.0559085	AKT1, HDAC4, TAF9, IGF2, TIMP3	1003	20	13528	3.37188	0.848004
GOTERM_BP_FAT	GO:0045913~positive regulation of carbohydrate metabolic process	5	0.367107	0.0559085	AKT1, SORBS1, IGF2, DYRK2, ARNT	1003	20	13528	3.37188	0.848004
GOTERM_BP_FAT	GO:0010676~positive regulation of cellular carbohydrate metabolic process	5	0.367107	0.0559085	AKT1, SORBS1, IGF2, DYRK2, ARNT	1003	20	13528	3.37188	0.848004
GOTERM_BP_FAT	GO:0051325~interphase	16	1.17474	0.0112346	E2F1, TAF2, CDC6, PIM1, CDK6, CDK4, RHOU, AKT1, INHBA, CDKN2A, CDKN2D, POLD1, ABL1, TCF3, CUL1, NFATC1	1003	106	13528	2.03585	0.848443
GOTERM_BP_FAT	GO:0006351~transcription, DNA-dependent	31	2.27606	0.0425678	RNASEK, THRB, POLR2K, YBX1, ARNT, TFAM, CDKN2A, ASH2L, TARDBP, NKX3-2, ETV1, TAF9, KDM5A, APEX1, NFATC3, NFATC1, TAF2, SNAPC5, BRF1, TADA2A, TAF6, DTX1, NFRKB, DDIT3, C10ORF2, POLR3D, CD3EAP, NFE2L1, LCOR, ZNF219, ZNF768	1003	292	13528	1.4319	0.848459
GOTERM_BP_FAT	GO:0010608~posttranscriptional regulation of gene expression	24	1.76211	0.0398794	METAP1, BRF1, HSD3B7, IMPACT, DDX1, APTX, SOX4, ANKHD1-EIF4EBP3, AURKA, CDK4, ETF1, YBX1, AKT1, EIF4A3, EIF4G2, CDKN2A, EIF2AK1, DIO2, RBM8A, TIA1, RBM38, PPP1R15B, SAMD4A, EIF2B5	1003	211	13528	1.53413	0.848605
GOTERM_BP_FAT	GO:0043085~positive regulation of catalytic activity	50	3.67107	0.0485432	GNA13, ADORA3, ADCY5, EDN2, ADCY6, TNFSF15, PMAIP1, ADORA1, TGFB2, EDNRA, AKT1, CDKN2A, PSMD3, CHRNA7, PSMD4, PAK1, CUL1, CHRNA3, CCKBR, RALBP1, CYCS, PIM1, CARD14, PSMA5, CHRM2, GNB1, WRAP53, CD81, TSHR, PRKCZ, FZR1, ADORA2A, ADCYAP1R1, ANAPC11, POT1, SCRIB, MAP3K1, NPM1, TGM2, VAV3, MAP2K1, MAP2K3, IGF2, CDC20, NCSTN, ADCY9, SYDE1, PRKAR1A, ABL1, HTR2B	1003	520	13528	1.29688	0.848725
GOTERM_BP_FAT	GO:0007169~transmembrane receptor protein tyrosine kinase signaling pathway	25	1.83554	0.0431703	MPZL1, NRTN, ADORA2A, ADCYAP1R1, STAT5A, RPE65, PXN, EPHB1, AKT1, SLC2A8, SORBS1, CTGF, SHC3, CHRNA3, EFNB3, PTPRT, IGF2, SOCS5, APPL1, EPHA2, CD3EAP, DDR1, MAPK8IP2, HBEGF, ROR2	1003	224	13528	1.50531	0.848877
GOTERM_BP_FAT	GO:0000087~M phase of mitotic cell cycle	25	1.83554	0.0431703	KIFC1, LZTS2, FZR1, HAUS6, TUBB2B, AURKA, ANAPC11, OIP5, TARDBP, NUP37, LMLN, CDC6, ZC3HC1, MAP2K1, DSN1, NDC80, CDC20, RGS14, DCTN2, FSD1, DCLRE1A, CHMP1A, NEK9, CDK11B, MAP9	1003	224	13528	1.50531	0.848877
GOTERM_BP_FAT	GO:0010970~microtubule-based transport	6	0.440529	0.0593704	PRKCZ, OPA1, MACF1, MAP2K1, KLC1, LRPPRC	1003	29	13528	2.79052	0.849358
GOTERM_BP_FAT	GO:0000279~M phase	35	2.56975	0.0301501	KIFC1, HAUS6, LZTS2, FZR1, TUBB2B, HSD3B7, MLH1, RBM7, AURKA, ANAPC11, OIP5, TARDBP, MNS1, NUP37, LMLN, FANCA, CDC6, ZC3HC1, MAP2K1, DSN1, CDC20, ILF3, NDC80, MYH9, RAD54L, RGS14, DCTN2, FSD1, DCLRE1A, REC8, CHMP1A, CKS2, NEK9, CDK11B, MAP9	1003	329	13528	1.43484	0.849461
GOTERM_BP_FAT	GO:0048193~Golgi vesicle transport	16	1.17474	0.0604708	PACS1, RAB2A, OSBPL5, SEC31A, RER1, DTNBP1, COG4, ARRB1, SEC22A, GOSR2, RAB6B, SH3D19, SEC24C, STX10, SEC23B, COG2	1003	131	13528	1.64733	0.849527
GOTERM_BP_FAT	GO:0006355~regulation of transcription, DNA-dependent	151	11.0866	0.0416943	HMX1, THRB, STAT5A, CRABP2, XRCC6, CBX4, MAGED1, EPC1, ZNF184, ZGPAT, CDKN2A, GATA5, FOXF2, PQBP1, ZNF446, SATB2, PCBD2, MTA3, ZHX1, ZHX2, MED11, ZNF189, ARID1A, SIX4, HES6, PPARGC1B, DDIT3, ZNF2, HES1, MTF1, GTF2IRD1, SIX1, EDF1, MGA, NFE2L1, TFAP2C, SMARCA2, SUPT6H, ZNF436, HOXA13, ADORA2A, ZNF133, SOX2, NFKBIA, UBE2V1, SOX4, VPS72, ARNT, TFDP2, HOXA10, NKX3-2, ZNF124, TAF9, TCF3, TAF2, SREBF1,…	1003	1773	13528	1.14868	0.849923
GOTERM_BP_FAT	GO:0032774~RNA biosynthetic process	31	2.27606	0.0493034	RNASEK, THRB, POLR2K, YBX1, ARNT, TFAM, CDKN2A, ASH2L, TARDBP, NKX3-2, ETV1, TAF9, KDM5A, APEX1, NFATC3, NFATC1, TAF2, SNAPC5, BRF1, TADA2A, TAF6, DTX1, NFRKB, DDIT3, C10ORF2, POLR3D, CD3EAP, NFE2L1, LCOR, ZNF219, ZNF768	1003	296	13528	1.41255	0.850047
GOTERM_BP_FAT	GO:0051248~negative regulation of protein metabolic process	21	1.54185	0.061677	IBTK, PRKCZ, FZR1, SMAD6, GRIN2A, ANKHD1-EIF4EBP3, IGF2, CDC20, ANAPC11, TIMP3, EIF4A3, CDKN2A, EIF2AK1, PSMA5, TIA1, PSMD3, PSMD4, TAF9, CLN8, HHATL, EIF2B5	1003	187	13528	1.51464	0.850202
GOTERM_BP_FAT	GO:0043193~positive regulation of gene-specific transcription	12	0.881057	0.0558434	TAF2, HES1, HDAC4, NOTCH1, MAP3K1, XRCC6, NFKBIA, TAF9, NR2F2, TCF3, SMARCA2, ARNT	1003	87	13528	1.86035	0.850472
GOTERM_BP_FAT	GO:0051047~positive regulation of secretion	14	1.0279	0.0591797	TNFSF4, GRIK1, ADORA2A, EDN2, NNAT, TNFSF15, NCS1, IGF2, ADORA1, TGFB2, INHBA, SCIN, AACS, SERP1	1003	109	13528	1.73234	0.85106
GOTERM_BP_FAT	GO:0045646~regulation of erythrocyte differentiation	5	0.367107	0.0396782	INHBA, LDB1, STAT5A, CDK6, ARNT	1003	18	13528	3.74654	0.851117
GOTERM_BP_FAT	GO:0000904~cell morphogenesis involved in differentiation	26	1.90896	0.0613787	NRP2, GLI2, EPHB1, TGFB2, NRCAM, SLC1A3, UNC5B, MACF1, ANK3, TNN, TOP2B, DCX, NFATC1, FN1, PARD6B, EGR2, EFNB3, KIF5C, NTNG1, CELSR2, MYH9, CTNNA2, HES1, NOTCH1, ULK1, BMP7	1003	244	13528	1.4372	0.851326
GOTERM_BP_FAT	GO:0051338~regulation of transferase activity	37	2.71659	0.0587318	PRKCZ, SNX6, ADORA2A, ADCY5, EDN2, ADCY6, TNFSF15, ADORA1, TRIB2, POT1, TGFB2, EDNRA, AKT1, ZGPAT, CDKN2A, PAK2, CDKN2D, MAP3K1, NPM1, CHRNA7, CDK5RAP3, PAK1, CHRNA3, CDC6, VAV3, MAP2K1, MAP2K3, PIM1, IGF2, CARD14, ADCY9, WRAP53, PRKAR1A, CD81, CKS2, DUSP9, CLN8	1003	372	13528	1.3415	0.851501
GOTERM_BP_FAT	GO:0000082~G1/S transition of mitotic cell cycle	9	0.660793	0.0528439	AKT1, INHBA, CDKN2A, CDKN2D, PIM1, CDK4, RHOU, CUL1, NFATC1	1003	56	13528	2.16764	0.851737
GOTERM_BP_FAT	GO:0046777~protein amino acid autophosphorylation	12	0.881057	0.0485415	AKT1, EIF2AK1, PAK2, ULK1, MAP3K1, MEX3B, DYRK1A, TAOK3, CLK4, PIM1, PAK1, UHMK1	1003	85	13528	1.90412	0.851964
GOTERM_BP_FAT	GO:0010557~positive regulation of macromolecule biosynthetic process	61	4.47871	0.0480111	E2F1, THRB, STAT5A, GDF6, XRCC6, TP63, GLI2, TGFB2, AKT1, EPC1, GATA5, FOXF2, NR2F2, KDM5A, SAMD4A, EIF2B5, TBL1XR1, SATB2, EGR2, BRF1, PCBD2, FOXJ2, IL27, ARID1A, SIX4, CDK4, PPARGC1B, DDIT3, HES1, INHBA, MTF1, SIX1, SMARCA2, HOXA13, HSD3B7, SOX2, GLIS1, SOX4, NFKBIA, FHL2, POT1, ARNT, CHD8, SORBS1, BLOC1S2, MAP3K1, RNF10, KDM3A, TAF9, DYRK2, NFATC3, TCF3, SREBF1, TAF2, MAP2K3, GRIN1, ILF3, IGF2…	1003	654	13528	1.25801	0.852048
GOTERM_BP_FAT	GO:0051252~regulation of RNA metabolic process	154	11.3069	0.0415047	HMX1, THRB, STAT5A, XRCC6, CRABP2, CBX4, MAGED1, EPC1, ZNF184, ZGPAT, CDKN2A, GATA5, FOXF2, PQBP1, ZNF446, SATB2, PCBD2, MTA3, ZHX1, ZHX2, MED11, ZNF189, ARID1A, SIX4, HES6, PPARGC1B, DDIT3, ZNF2, HES1, MTF1, GTF2IRD1, CELF4, SIX1, EDF1, MGA, NFE2L1, TFAP2C, SMARCA2, SUPT6H, ZNF436, HOXA13, ADORA2A, ZNF133, SOX2, NFKBIA, UBE2V1, SOX4, VPS72, ARNT, NPM1, TFDP2, HOXA10, NKX3-2, ZNF124, TAF9, TCF3, …	1003	1813	13528	1.14566	0.852408
GOTERM_BP_FAT	GO:0007017~microtubule-based process	27	1.98238	0.0556755	KIFC1, PRKCZ, DNAH10, HAUS6, TUBB2B, MLH1, AURKA, DNAH2, RANBP9, BLOC1S2, MACF1, KLC1, NPM1, DYNC2H1, NEFH, TUBB8, OPA1, MAP2K1, KIF5C, NDC80, MYH9, PCM1, KIF3C, DCTN2, CKS2, LRPPRC, KIF26B	1003	253	13528	1.43938	0.852412
GOTERM_BP_FAT	GO:0051301~cell division	31	2.27606	0.0475374	KIFC1, HAUS6, LZTS2, FZR1, AURKC, ANAPC11, TGFB2, CDKN2A, OIP5, NUP37, LMLN, CABLES1, CENPO, PARD6B, CDC6, ZC3HC1, DSN1, LIG1, CDK6, NDC80, CDC20, MYH9, CDK4, FSD1, DCLRE1A, NOTCH1, CHMP1A, CKS2, NEK9, CDK11B, MAP9	1003	295	13528	1.41733	0.852481
GOTERM_BP_FAT	GO:0031328~positive regulation of cellular biosynthetic process	63	4.62555	0.057889	E2F1, THRB, STAT5A, GDF6, XRCC6, TP63, GLI2, AKT1, EPC1, GATA5, FOXF2, NR2F2, KDM5A, SAMD4A, EIF2B5, TBL1XR1, SATB2, EGR2, BRF1, PCBD2, FOXJ2, IL27, ARID1A, SIX4, CDK4, PPARGC1B, DDIT3, HES1, INHBA, MTF1, SIX1, SMARCA2, HOXA13, ADORA2A, HSD3B7, SOX2, GLIS1, SOX4, NFKBIA, FHL2, ABCA1, POT1, ARNT, CHD8, SORBS1, BLOC1S2, MAP3K1, NPM1, RNF10, KDM3A, TAF9, DYRK2, NFATC3, TCF3, SREBF1, TAF2, MAP2K3, GR…	1003	685	13528	1.24046	0.852675
GOTERM_BP_FAT	GO:0070555~response to interleukin-1	5	0.367107	0.0327231	HDAC4, AES, MYD88, RIPK2, TAF9	1003	17	13528	3.96692	0.852794
GOTERM_BP_FAT	GO:0007018~microtubule-based movement	15	1.10132	0.0393736	KIFC1, PRKCZ, DNAH10, OPA1, TUBB2B, MAP2K1, KIF5C, DNAH2, KIF3C, MACF1, KLC1, DYNC2H1, TUBB8, LRPPRC, KIF26B	1003	113	13528	1.79038	0.852904
GOTERM_BP_FAT	GO:0007548~sex differentiation	18	1.32159	0.0546884	HOXA13, EDN2, STAT5A, SOX2, SF1, TP63, RBMY1B, INHBA, WNT4, OSR1, CSDE1, ROR2, FANCG, PCYT1B, FANCA, DNAJC19, EIF2B5, BMPR1A	1003	151	13528	1.60779	0.852919
GOTERM_BP_FAT	GO:0009891~positive regulation of biosynthetic process	64	4.69897	0.0541991	E2F1, THRB, STAT5A, GDF6, XRCC6, TP63, GLI2, TGFB2, AKT1, EPC1, GATA5, FOXF2, NR2F2, KDM5A, SAMD4A, EIF2B5, TBL1XR1, SATB2, EGR2, BRF1, PCBD2, FOXJ2, IL27, ARID1A, SIX4, CDK4, PPARGC1B, DDIT3, HES1, INHBA, MTF1, SIX1, SMARCA2, HOXA13, ADORA2A, HSD3B7, SOX2, GLIS1, SOX4, NFKBIA, FHL2, ABCA1, POT1, ARNT, CHD8, SORBS1, BLOC1S2, MAP3K1, NPM1, RNF10, KDM3A, TAF9, DYRK2, NFATC3, TCF3, SREBF1, TAF2, MAP…	1003	695	13528	1.24202	0.853205
GOTERM_BP_FAT	GO:0009895~negative regulation of catabolic process	7	0.51395	0.0525875	AKT1, HDAC4, GRIN2A, TAF9, IGF2, ADORA1, TIMP3	1003	37	13528	2.5517	0.853313
GOTERM_BP_FAT	GO:0010604~positive regulation of macromolecule metabolic process	79	5.80029	0.0322815	E2F1, THRB, STAT5A, GDF6, XRCC6, TP63, TNFSF12, GLI2, ADORA1, TGFB2, AKT1, EDNRA, EPC1, GATA5, FOXF2, PSMD3, PSMD4, NR2F2, KDM5A, CUL1, SAMD4A, EIF2B5, TBL1XR1, SATB2, EGR2, BRF1, PCBD2, FOXJ2, IL27, ARID1A, SIX4, CDK4, PPARGC1B, DDIT3, EYA3, HES1, INHBA, CARD14, MTF1, PSMA5, CD81, SIX1, SMARCA2, FZR1, HOXA13, HSD3B7, SOX2, GLIS1, SOX4, NFKBIA, FHL2, ANAPC11, SCRIB, POT1, ARNT, CHD8, SORBS1, BLOC…	1003	857	13528	1.24331	0.853801
GOTERM_BP_FAT	GO:0007219~Notch signaling pathway	9	0.660793	0.0361889	NCSTN, NOTCH2, NOTCH1, DTX1, DLL3, TP63, MESP1, RBPJ, SEL1L	1003	52	13528	2.33438	0.853924
GOTERM_BP_FAT	GO:0009187~cyclic nucleotide metabolic process	7	0.51395	0.058705	ADCY9, ADORA2A, ADCY5, ADCY6, GUCY1A2, PDE8B, PDE4D	1003	38	13528	2.48455	0.854042
GOTERM_BP_FAT	GO:0016071~mRNA metabolic process	37	2.71659	0.055464	FUS, POLR2K, MLH1, WTAP, KIN, YBX1, PLRG1, PCBP3, RBM8A, TARDBP, DHX15, SRRM1, SRPK2, RBM23, BRF1, SMG6, SNUPN, EFTUD2, DDX1, SF1, MTPAP, ZHX2, SSB, RNPS1, RBMX, RBMY1B, EIF4A3, AQR, DCP1B, SLU7, LSM11, SNRNP40, RBM38, THOC3, CPSF2, PUF60, ADAR	1003	370	13528	1.34875	0.85414
GOTERM_BP_FAT	GO:0045787~positive regulation of cell cycle	9	0.660793	0.0576643	AKT1, HOXA13, STAT5A, SMAD6, PIM1, RPS15A, IGF2, TCF3, TGFB2	1003	57	13528	2.12961	0.854266
GOTERM_BP_FAT	GO:0008544~epidermis development	21	1.54185	0.0538671	FRAS1, KLK7, MAP2K1, CRABP2, COL3A1, KLK5, TP63, GLI2, SPINK5, COL5A1, TGFB2, AKT1, KRT25, NOTCH1, CDKN2A, KRT17, ATP2C1, CTGF, KRT14, KRT2, NSDHL	1003	184	13528	1.53934	0.854342
GOTERM_BP_FAT	GO:0032268~regulation of cellular protein metabolic process	49	3.59765	0.0165913	METAP1, IMPACT, GDF6, ADORA1, EDNRA, AKT1, CDKN2A, NDUFS4, RBM8A, TIA1, PSMD3, PSMD4, PAK1, SAMD4A, CUL1, EIF2B5, IBTK, ANKHD1-EIF4EBP3, CDK4, EIF4A3, EIF4G2, CARD14, EIF2AK1, PSMA5, CD81, PPP1R15B, CLN8, PRKCZ, FZR1, HSD3B7, NFKBIA, ANAPC11, TIMP3, MAP3K1, TAF9, HHATL, SMAD6, FBXO2, DDX1, NDFIP2, IGF2, CDC20, ETF1, HDAC4, DIO2, PRKAR1A, SH3D19, BMP7, BMPR1A	1003	474	13528	1.39428	0.854399
GOTERM_BP_FAT	GO:0032583~regulation of gene-specific transcription	17	1.24816	0.0390446	TAF2, TBL1XR1, TNFSF4, XRCC6, NFKBIA, CELSR2, IGF2, ARNT, HES1, HDAC4, NOTCH1, AES, MAP3K1, TAF9, NR2F2, TCF3, SMARCA2	1003	134	13528	1.71111	0.854542
GOTERM_BP_FAT	GO:0048729~tissue morphogenesis	21	1.54185	0.0445787	FRAS1, ACTC1, DAG1, TP63, MYH7, MYH6, GLI2, SCRIB, TGFB2, KRT25, LAMA1, NOTCH2, NOTCH1, WNT4, MACF1, SIX1, PRKAR1A, IFT172, MESP1, BMP7, BMPR1A	1003	180	13528	1.57355	0.854564
GOTERM_BP_FAT	GO:0010907~positive regulation of glucose metabolic process	5	0.367107	0.0474078	AKT1, SORBS1, IGF2, DYRK2, ARNT	1003	19	13528	3.54935	0.855021
GOTERM_BP_FAT	GO:0051347~positive regulation of transferase activity	26	1.90896	0.0524361	PRKCZ, ADORA2A, EDN2, ADCY5, ADCY6, TNFSF15, ADORA1, POT1, TGFB2, AKT1, EDNRA, MAP3K1, NPM1, CHRNA7, PAK1, CHRNA3, VAV3, MAP2K1, MAP2K3, PIM1, IGF2, CARD14, ADCY9, WRAP53, PRKAR1A, CD81	1003	240	13528	1.46115	0.855483
GOTERM_BP_FAT	GO:0046907~intracellular transport	62	4.55213	0.0386405	SEC31A, CHMP5, WASF2, PEX5, TGFB2, AKT1, SLC1A3, ZFYVE16, RAB6B, SEC24C, PRL, AGAP3, DNAJC19, MCM3AP, OPA1, SNUPN, VPS45, MYH3, MYH7, MYH6, MYH9, TIMM44, SEC61B, ARRB1, ATP2C1, VPS26B, THOC3, LRPPRC, SEC23B, MYL6, PACS1, BID, PRKCZ, NUP98, SNX6, NUP160, RER1, NFKBIA, ABCA1, RIMS2, DTNBP1, AP3M2, PEX19, MACF1, KLC1, MYL6B, NPM1, NUP50, SEC22A, STX10, AP2M1, RAB2A, FAM160A2, OSBPL5, ACTC1, MAP2K1, …	1003	657	13528	1.2728	0.855658
GOTERM_BP_FAT	GO:0007264~small GTPase mediated signal transduction	32	2.34949	0.0453062	GNA13, RAB5B, WASF2, IQGAP2, ABCA1, RHOU, LOC407835, ARL11, DOCK1, RAB43, RAB6B, SHC3, KNDC1, AGAP3, ARHGDIB, RAB2A, VAV3, MAP2K1, RAB39B, RALBP1, G3BP2, RASL12, RALGDS, RABL2A, RAB31, ULK1, GNB1, YWHAQ, ARL8B, ARL4D, ARL4C, RASD1	1003	305	13528	1.41509	0.85568
GOTERM_BP_FAT	GO:0000122~negative regulation of transcription from RNA polymerase II promoter	29	2.12922	0.0375619	E2F1, HMX1, SOX2, GLIS1, CBX4, TP63, GLI2, ZNF177, VPS72, EPC1, AES, NR2F2, TBL1XR1, SATB2, EHMT1, GSC, ZHX2, TRIM27, ZNF189, MBD2, FOXP4, HES1, HDAC4, IRF8, BCL6B, HOPX, LCOR, SMARCA2, KDM6B	1003	266	13528	1.47045	0.855933
GOTERM_BP_FAT	GO:0048285~organelle fission	28	2.0558	0.0109625	KIFC1, HAUS6, LZTS2, FZR1, TUBB2B, AURKA, ANAPC11, FIS1, OIP5, TARDBP, NUP37, LMLN, CDC6, OPA1, ZC3HC1, MAP2K1, DSN1, NDC80, CDC20, RGS14, DCTN2, FSD1, PEX11B, DCLRE1A, CHMP1A, NEK9, CDK11B, MAP9	1003	229	13528	1.64913	0.855969
GOTERM_BP_FAT	GO:0051899~membrane depolarization	8	0.587372	0.0370675	PRKCZ, GRIK1, ADORA2A, GRIN1, KCNE1, GRIN2A, ADORA1, CHRNA3	1003	43	13528	2.50931	0.856425
GOTERM_BP_FAT	GO:0016481~negative regulation of transcription	45	3.30396	0.0465701	E2F1, HMX1, THRB, SNX6, SOX2, GLIS1, CBX4, TP63, ZNF177, GLI2, VPS72, EPC1, ZGPAT, AES, PRMT6, FOXF2, LRRFIP1, NR2F2, TBL1XR1, SATB2, EHMT1, GSC, TNFSF4, CREBZF, LDB1, ZHX1, TRIM27, ZHX2, ZNF189, ILF3, MBD2, FOXP4, HES1, HDAC4, CHMP1A, NAB2, IRF8, YWHAQ, HOPX, BCL6B, RBPJ, LCOR, RASD1, SMARCA2, KDM6B	1003	459	13528	1.32231	0.856651
GOTERM_BP_FAT	GO:0060155~platelet dense granule organization	3	0.220264	0.0471465	BLOC1S2, ABCA1, DTNBP1	1003	5	13528	8.09252	0.856784
GOTERM_BP_FAT	GO:0007398~ectoderm development	23	1.68869	0.0382982	FRAS1, KLK7, KRT6B, MAP2K1, CRABP2, COL3A1, KLK5, TP63, GLI2, SPINK5, COL5A1, TGFB2, AKT1, KRT25, NOTCH1, CDKN2A, KRT17, ATP2C1, CTGF, KRT14, KRT2, BMPR1A, NSDHL	1003	199	13528	1.55886	0.857257
GOTERM_BP_FAT	GO:0006195~purine nucleotide catabolic process	7	0.51395	0.0321217	ATP5E, MUTYH, ATP5B, PDE8B, PDE4D, MYH7, MYH6	1003	33	13528	2.86099	0.857338
GOTERM_BP_FAT	GO:0044057~regulation of system process	32	2.34949	0.0522416	PPFIA3, PRKCZ, ADORA3, GRIK1, THRB, ADORA2A, EDN2, PTGS1, CTNND2, BCAN, ADORA1, TGFB2, SLC1A3, KCNE1, SCN5A, CHRNA3, KLK8, NTF4, EGR2, MAP2K1, GRIN1, GRIN2A, IGF2, MYH7, MYH6, HDAC4, INHBA, GRIA2, GRM8, CHRM2, HBEGF, KCNH2	1003	309	13528	1.39677	0.857432
GOTERM_BP_FAT	GO:0000280~nuclear division	25	1.83554	0.0361183	KIFC1, LZTS2, FZR1, HAUS6, TUBB2B, AURKA, ANAPC11, OIP5, TARDBP, NUP37, LMLN, CDC6, ZC3HC1, MAP2K1, DSN1, NDC80, CDC20, RGS14, DCTN2, FSD1, DCLRE1A, CHMP1A, NEK9, CDK11B, MAP9	1003	220	13528	1.53267	0.857766
GOTERM_BP_FAT	GO:0007067~mitosis	25	1.83554	0.0361183	KIFC1, LZTS2, FZR1, HAUS6, TUBB2B, AURKA, ANAPC11, OIP5, TARDBP, NUP37, LMLN, CDC6, ZC3HC1, MAP2K1, DSN1, NDC80, CDC20, RGS14, DCTN2, FSD1, DCLRE1A, CHMP1A, NEK9, CDK11B, MAP9	1003	220	13528	1.53267	0.857766
GOTERM_BP_FAT	GO:0006417~regulation of translation	17	1.24816	0.0463533	METAP1, HSD3B7, IMPACT, DDX1, ANKHD1-EIF4EBP3, ETF1, CDK4, AKT1, EIF4A3, EIF4G2, EIF2AK1, DIO2, RBM8A, TIA1, PPP1R15B, SAMD4A, EIF2B5	1003	137	13528	1.67364	0.858729
GOTERM_BP_FAT	GO:0040007~growth	21	1.54185	0.0514266	ST6GAL2, ACTA1, GDF6, SOCS5, GLI2, TIMP3, SPINK5, TGFB2, AKT1, INHBA, NOTCH2, NOTCH1, ULK1, DHCR7, NPM1, APBA2, ETNK2, TNN, BMP7, DCX, BMP8B	1003	183	13528	1.54775	0.859046
GOTERM_BP_FAT	GO:0000902~cell morphogenesis	36	2.64317	0.0520531	NRP2, ADORA2A, GLI2, SCRIB, EPHB1, TGFB2, NRCAM, SLC1A3, MACF1, UNC5B, ANK3, DYNC2H1, TNN, DCX, TOP2B, NFATC1, FN1, PARD6B, KLK8, EGR2, MAP2K1, EFNB3, KIF5C, NTNG1, NDC80, CELSR2, MYH9, PCM1, BBS10, CTNNA2, HES1, LAMA1, NOTCH1, ULK1, IFT172, BMP7	1003	356	13528	1.36391	0.859429
GOTERM_BP_FAT	GO:0007167~enzyme linked receptor protein signaling pathway	36	2.64317	0.0318275	NRTN, MPZL1, ADORA2A, STAT5A, GDF6, ADCYAP1R1, COL3A1, RPE65, PXN, EPHB1, TGFB2, SLC2A8, AKT1, SORBS1, CTGF, MAP3K1, ZFYVE16, SHC3, CHRNA3, PTPRD, EFNB3, SMAD6, IGF2, PTPRT, SOCS5, APPL1, EPHA2, CD3EAP, DDR1, MAPK8IP2, HBEGF, ROR2, GDF15, BMP7, HPGD, BMPR1A	1003	342	13528	1.41974	0.859735
GOTERM_BP_FAT	GO:0016477~cell migration	33	2.42291	0.0076437	NRP2, NRTN, ATP5B, EDN2, WASF2, ASTN1, PEX5, TNFSF12, CX3CL1, SCRIB, TGFB2, NRCAM, CTGF, CKLF, KRT2, TNN, NR2F2, TOP2B, DCX, SELPLG, THBS4, FN1, SATB2, VAV3, SIX4, MYH9, COL5A1, CTNNA2, LAMA1, ULK1, SIX1, HBEGF, MESP1	1003	276	13528	1.61264	0.860736
GOTERM_BP_FAT	GO:0008593~regulation of Notch signaling pathway	5	0.367107	0.0064736	DTX1, SOX2, DLL3, NFKBIA, TP63	1003	11	13528	6.1307	0.860823
GOTERM_BP_FAT	GO:0030111~regulation of Wnt receptor signaling pathway	10	0.734214	0.00589636	DKK2, SENP2, CHD8, GSC, DKK1, SOX2, ZRANB1, SOX4, AXIN2, MBD2	1003	46	13528	2.93207	0.861268
GOTERM_BP_FAT	GO:0051253~negative regulation of RNA metabolic process	41	3.01028	0.00709882	E2F1, HMX1, SOX2, GLIS1, CBX4, TP63, GLI2, ZNF177, VPS72, EPC1, ZGPAT, AES, NPM1, PRMT6, FOXF2, NR2F2, TBL1XR1, SATB2, EHMT1, GSC, TNFSF4, LDB1, ZHX1, TRIM27, ZHX2, ZNF189, ILF3, MBD2, FOXP4, HES1, HDAC4, CHMP1A, IRF8, YWHAQ, HOPX, BCL6B, RBPJ, LCOR, RASD1, SMARCA2, KDM6B	1003	362	13528	1.52759	0.862328
GOTERM_BP_FAT	GO:0046058~cAMP metabolic process	6	0.440529	0.016545	ADCY9, ADORA2A, ADCY5, ADCY6, PDE8B, PDE4D	1003	21	13528	3.85358	0.863317
GOTERM_BP_FAT	GO:0045892~negative regulation of transcription, DNA-dependent	40	2.93686	0.00890685	E2F1, HMX1, SOX2, GLIS1, CBX4, TP63, GLI2, ZNF177, VPS72, EPC1, ZGPAT, AES, PRMT6, FOXF2, NR2F2, TBL1XR1, SATB2, EHMT1, GSC, TNFSF4, LDB1, ZHX1, TRIM27, ZHX2, ZNF189, ILF3, MBD2, FOXP4, HES1, HDAC4, CHMP1A, IRF8, YWHAQ, HOPX, BCL6B, RBPJ, LCOR, RASD1, SMARCA2, KDM6B	1003	356	13528	1.51545	0.863597
GOTERM_BP_FAT	GO:0007259~JAK-STAT cascade	7	0.51395	0.0652293	STAMBP, STAT5A, CCR2, PKD1, PRL, FKBPL, STAT2	1003	39	13528	2.42084	0.863819
GOTERM_BP_FAT	GO:0018209~peptidyl-serine modification	7	0.51395	0.0652293	AKT1, PRKCZ, EGFLAM, MAP3K1, DCN, GALNT13, UHMK1	1003	39	13528	2.42084	0.863819
GOTERM_BP_FAT	GO:0060079~regulation of excitatory postsynaptic membrane potential	6	0.440529	0.0106923	GRIK1, ADORA2A, GRIN1, GRIN2A, ADORA1, CHRNA3	1003	19	13528	4.25922	0.863945
GOTERM_BP_FAT	GO:0043467~regulation of generation of precursor metabolites and energy	6	0.440529	0.0670892	AKT1, HDAC4, SORBS1, IGF2, DYRK2, ARNT	1003	30	13528	2.69751	0.864605
GOTERM_BP_FAT	GO:0030178~negative regulation of Wnt receptor signaling pathway	6	0.440529	0.0670892	DKK2, CHD8, GSC, DKK1, SOX2, AXIN2	1003	30	13528	2.69751	0.864605
GOTERM_BP_FAT	GO:0048820~hair follicle maturation	4	0.293686	0.0662399	AKT1, NOTCH1, SPINK5, TGFB2	1003	13	13528	4.15001	0.86574
GOTERM_BP_FAT	GO:0016570~histone modification	15	1.10132	0.0670621	ING3, KAT2B, EHMT1, TADA2A, TADA1, CBX8, EYA3, HDAC4, EPC1, PRMT6, RUVBL2, KDM3A, TAF9, SETD2, KDM6B	1003	122	13528	1.6583	0.866826
GOTERM_BP_FAT	GO:0051276~chromosome organization	46	3.37739	0.0682906	KIFC1, KDM6A, ING3, SOX2, XRCC6, CBX4, NAP1L1, TADA1, CBX8, CBX6, VPS72, POT1, TSPYL1, EPC1, CHD8, NPM1, PRMT6, H2AFY, TAF9, KDM3A, KDM5A, H1F0, AEBP2, TBL1XR1, SATB2, EHMT1, KAT2B, TADA2A, SMG6, ARID1A, WHSC1, NDC80, RAD54L, EYA3, HDAC4, CHMP1A, REC8, WRAP53, H2AFY2, HIST1H2AH, RUVBL2, SETD2, HIST1H3G, SMARCA2, KDM6B, SUPT6H	1003	485	13528	1.27923	0.867245
GOTERM_BP_FAT	GO:0048598~embryonic morphogenesis	31	2.27606	0.0716364	HOXA13, USH1G, SOX2, CRABP2, TP63, COL2A1, GLI2, WNT4, MACF1, DYNC2H1, HOXA10, NKX3-2, NAT8B, SATB2, TBX15, GSC, LDB1, SIX4, FOXP4, HES1, NOTCH2, NOTCH1, DKK1, IFT172, PRKAR1A, SIX1, ROR2, BMP7, MESP1, MAB21L2, BMPR1A	1003	307	13528	1.36193	0.869318
GOTERM_BP_FAT	GO:0006325~chromatin organization	37	2.71659	0.0715129	KDM6A, ING3, SOX2, CBX4, NAP1L1, TADA1, CBX8, VPS72, CBX6, TSPYL1, EPC1, CHD8, PRMT6, NPM1, H2AFY, TAF9, KDM3A, KDM5A, H1F0, TBL1XR1, AEBP2, SATB2, EHMT1, KAT2B, TADA2A, WHSC1, ARID1A, EYA3, HDAC4, H2AFY2, HIST1H2AH, RUVBL2, SETD2, HIST1H3G, SMARCA2, KDM6B, SUPT6H	1003	378	13528	1.32021	0.871025
GOTERM_BP_FAT	GO:0043066~negative regulation of apoptosis	35	2.56975	0.0710928	PRKCZ, ADORA2A, PAFAH2, STAT5A, CBX4, NFKBIA, SOX4, TP63, COL2A1, ADORA1, AKT1, CHD8, MYD88, CDKN2D, COMP, NPM1, TGM2, TPT1, NKX3-2, TAF9, STAMBP, PRAME, ZC3HC1, ADAMTS20, SMAD6, GRIN1, PIM1, IGF2, NOTCH2, DHRS2, NOTCH1, SFRP1, RIPK2, CFDP1, CLN8	1003	354	13528	1.33351	0.871601
GOTERM_BP_FAT	GO:0048812~neuron projection morphogenesis	23	1.68869	0.0705582	NRP2, PARD6B, KLK8, EGR2, EFNB3, MAP2K1, ADORA2A, KIF5C, NTNG1, CELSR2, GLI2, EPHB1, CTNNA2, NRCAM, NOTCH1, UNC5B, MACF1, ULK1, ANK3, TNN, BMP7, DCX, TOP2B	1003	213	13528	1.4564	0.871742
GOTERM_BP_FAT	GO:0045935~positive regulation of nucleobase, nucleoside, nucleotide and nucleic acid metabolic process	57	4.18502	0.0753436	E2F1, THRB, STAT5A, GDF6, XRCC6, TP63, TNFSF12, GLI2, EPC1, GATA5, FOXF2, NR2F2, KDM5A, TBL1XR1, SATB2, BRF1, EGR2, PCBD2, FOXJ2, ARID1A, SIX4, PPARGC1B, DDIT3, HES1, EYA3, INHBA, MTF1, SIX1, SMARCA2, HOXA13, ADORA2A, SOX2, GLIS1, SOX4, FHL2, NFKBIA, ABCA1, POT1, ARNT, CHD8, BLOC1S2, MAP3K1, RNF10, KDM3A, TAF9, TCF3, NFATC3, SREBF1, TAF2, MAP2K1, MAP2K3, GRIN1, ILF3, IGF2, HDAC4, NOTCH1, BMP7	1003	624	13528	1.23203	0.872559
GOTERM_BP_FAT	GO:0048585~negative regulation of response to stimulus	15	1.10132	0.0153093	PRKCZ, KLK8, ADORA2A, COL3A1, GRIN1, TAOK3, IGF2, ADORA1, SPINK5, TGFB2, CTNNA2, AKT1, AES, CHRNA7, GRB14	1003	100	13528	2.02313	0.872691
GOTERM_BP_FAT	GO:0006644~phospholipid metabolic process	21	1.54185	0.0702399	PIK3C2G, PIGY, CDS1, PLAA, PIGK, AGPAT6, AGPAT5, PIGM, LPCAT1, PI4K2A, CD81, ETNK2, PCYT1B, PLA2G4C, PLCB1, ALG12, SMPD4, CLN8, SMPD3, PLA2G2F, PIP4K2B	1003	190	13528	1.49073	0.872727
GOTERM_BP_FAT	GO:0022604~regulation of cell morphogenesis	18	1.32159	0.0165396	GNA13, KLK8, PALM2-AKAP2, PLXNB2, GRIN1, GAS2, LRRC4C, MYH9, RHOU, TGFB2, NRCAM, CDC42EP2, ULK1, CFDP1, FGD5, CDC42EP3, CHRNA3, FN1	1003	131	13528	1.85325	0.872943
GOTERM_BP_FAT	GO:0044092~negative regulation of molecular function	37	2.71659	0.014723	PRKCZ, FZR1, SNX6, ADORA2A, ADCY5, ADCY6, NFKBIA, ANAPC11, ADORA1, POT1, TGFB2, AKT1, ZGPAT, CDKN2A, AES, PAK2, CDKN2D, PSMD3, PSMD4, TNFSF4, SMAD6, PIM1, STIM2, NDFIP2, IGF2, CDC20, DDIT3, LRPAP1, HDAC4, NOSIP, ADCY9, PSMA5, GRM8, CCR2, DUSP9, CLN8, CALM1	1003	334	13528	1.49413	0.873078
GOTERM_BP_FAT	GO:0032269~negative regulation of cellular protein metabolic process	20	1.46843	0.0745189	IBTK, PRKCZ, FZR1, SMAD6, ANKHD1-EIF4EBP3, IGF2, CDC20, ANAPC11, TIMP3, EIF4A3, CDKN2A, EIF2AK1, PSMA5, TIA1, PSMD3, PSMD4, TAF9, CLN8, HHATL, EIF2B5	1003	180	13528	1.49862	0.873718
GOTERM_BP_FAT	GO:0045682~regulation of epidermis development	5	0.367107	0.0751778	INHBA, NOTCH1, NAB2, TP63, TGFB2	1003	22	13528	3.06535	0.874028
GOTERM_BP_FAT	GO:0051329~interphase of mitotic cell cycle	16	1.17474	0.00869104	E2F1, TAF2, CDC6, PIM1, CDK6, CDK4, RHOU, AKT1, INHBA, CDKN2A, CDKN2D, POLD1, ABL1, TCF3, CUL1, NFATC1	1003	103	13528	2.09515	0.875381
GOTERM_BP_FAT	GO:0015931~nucleobase, nucleoside, nucleotide and nucleic acid transport	14	1.0279	0.074454	NUP98, SMG6, NUP160, MYO1C, G3BP2, NUP93, SENP2, EIF4A3, RBM8A, NPM1, NUP50, NUP37, THOC3, LRPPRC	1003	113	13528	1.67102	0.875573
GOTERM_BP_FAT	GO:0051051~negative regulation of transport	16	1.17474	0.0744316	TNFSF4, FAM3D, EDN2, PTGS1, STIM2, G3BP2, NFKBIA, NDFIP2, IGF2, ADORA1, TRAT1, AKT1, INHBA, PACSIN1, PDE8B, CALM1	1003	135	13528	1.59852	0.877583
GOTERM_BP_FAT	GO:0051090~regulation of transcription factor activity	13	0.954479	0.0782057	TNFSF4, TAF6, CREBZF, PIM1, NFKBIA, UBE2V1, DDIT3, HDAC4, MYD88, CDKN2A, NPM1, RIPK2, NR2F2	1003	103	13528	1.70231	0.880555
GOTERM_BP_FAT	GO:0007507~heart development	26	1.90896	0.0164211	NRP2, COL3A1, SOX4, COL2A1, GLI2, TGFB2, EDNRA, OSR1, PKD1, NFATC3, CHRNA3, NFATC1, MB, ACTC1, MYH7, MYH6, FOXP4, COL5A1, SHOX2, NOTCH1, HOPX, ADAM19, RBPJ, MESP1, HTR2B, BMPR1A	1003	215	13528	1.63105	0.880804
GOTERM_BP_FAT	GO:0030198~extracellular matrix organization	13	0.954479	0.0827648	ADAMTS20, COL3A1, C6ORF15, ELN, COL2A1, DCN, SPINK5, COL5A1, TGFB2, EGFLAM, P4HA1, FOXF2, VWA1	1003	104	13528	1.68594	0.882037
GOTERM_BP_FAT	GO:0035249~synaptic transmission, glutamatergic	4	0.293686	0.0798254	ADORA2A, GRM8, GRIN1, SHC3	1003	14	13528	3.85358	0.882038
GOTERM_BP_FAT	GO:0006171~cAMP biosynthetic process	4	0.293686	0.0798254	ADCY9, ADORA2A, ADCY5, ADCY6	1003	14	13528	3.85358	0.882038
GOTERM_BP_FAT	GO:0010962~regulation of glucan biosynthetic process	4	0.293686	0.0798254	AKT1, SORBS1, IGF2, DYRK2	1003	14	13528	3.85358	0.882038
GOTERM_BP_FAT	GO:0032885~regulation of polysaccharide biosynthetic process	4	0.293686	0.0798254	AKT1, SORBS1, IGF2, DYRK2	1003	14	13528	3.85358	0.882038
GOTERM_BP_FAT	GO:0005979~regulation of glycogen biosynthetic process	4	0.293686	0.0798254	AKT1, SORBS1, IGF2, DYRK2	1003	14	13528	3.85358	0.882038
GOTERM_BP_FAT	GO:0008643~carbohydrate transport	9	0.660793	0.0796567	SLC2A8, EDNRA, AKT1, SLC35C1, SLC2A5, SORBS1, SLC37A3, SLC45A1, IGF2	1003	61	13528	1.98996	0.883424
GOTERM_BP_FAT	GO:0048608~reproductive structure development	15	1.10132	0.082725	HOXA13, EDN2, STAT5A, SF1, TP63, RBMY1B, INHBA, WNT4, SFRP1, OSR1, CSDE1, FANCG, PCYT1B, FANCA, EIF2B5	1003	126	13528	1.60566	0.883778
GOTERM_BP_FAT	GO:0016569~covalent chromatin modification	15	1.10132	0.082725	ING3, KAT2B, EHMT1, TADA2A, TADA1, CBX8, EYA3, HDAC4, EPC1, PRMT6, RUVBL2, KDM3A, TAF9, SETD2, KDM6B	1003	126	13528	1.60566	0.883778
GOTERM_BP_FAT	GO:0033674~positive regulation of kinase activity	24	1.76211	0.0898739	PRKCZ, VAV3, MAP2K1, ADORA2A, EDN2, MAP2K3, ADCY5, ADCY6, PIM1, TNFSF15, IGF2, ADORA1, TGFB2, EDNRA, AKT1, CARD14, ADCY9, MAP3K1, NPM1, CD81, PRKAR1A, CHRNA7, PAK1, CHRNA3	1003	231	13528	1.4013	0.884021
GOTERM_BP_FAT	GO:0001942~hair follicle development	7	0.51395	0.0872352	AKT1, KRT25, NOTCH1, TP63, SPINK5, TGFB2, NSDHL	1003	42	13528	2.24792	0.884924
GOTERM_BP_FAT	GO:0022404~molting cycle process	7	0.51395	0.0872352	AKT1, KRT25, NOTCH1, TP63, SPINK5, TGFB2, NSDHL	1003	42	13528	2.24792	0.884924
GOTERM_BP_FAT	GO:0022405~hair cycle process	7	0.51395	0.0872352	AKT1, KRT25, NOTCH1, TP63, SPINK5, TGFB2, NSDHL	1003	42	13528	2.24792	0.884924
GOTERM_BP_FAT	GO:0043069~negative regulation of programmed cell death	35	2.56975	0.0825539	PRKCZ, ADORA2A, PAFAH2, STAT5A, CBX4, NFKBIA, SOX4, TP63, COL2A1, ADORA1, AKT1, CHD8, MYD88, CDKN2D, COMP, NPM1, TGM2, TPT1, NKX3-2, TAF9, STAMBP, PRAME, ZC3HC1, ADAMTS20, SMAD6, GRIN1, PIM1, IGF2, NOTCH2, DHRS2, NOTCH1, SFRP1, RIPK2, CFDP1, CLN8	1003	359	13528	1.31494	0.885107
GOTERM_BP_FAT	GO:0048103~somatic stem cell division	3	0.220264	0.0896999	NOTCH1, CDKN2A, TGFB2	1003	7	13528	5.78037	0.885227
GOTERM_BP_FAT	GO:0002011~morphogenesis of an epithelial sheet	3	0.220264	0.0896999	LAMA1, NOTCH2, DAG1	1003	7	13528	5.78037	0.885227
GOTERM_BP_FAT	GO:0090003~regulation of establishment of protein localization to plasma membrane	3	0.220264	0.0896999	AKT1, SORBS1, APPL1	1003	7	13528	5.78037	0.885227
GOTERM_BP_FAT	GO:0045137~development of primary sexual characteristics	15	1.10132	0.086977	HOXA13, EDN2, STAT5A, SOX2, SF1, TP63, RBMY1B, INHBA, WNT4, OSR1, CSDE1, FANCG, PCYT1B, FANCA, EIF2B5	1003	127	13528	1.59302	0.885921
GOTERM_BP_FAT	GO:0042981~regulation of apoptosis	71	5.21292	0.082277	STAT5A, ZMAT3, TNFSF15, CBX4, MLH1, TP63, TNFSF12, PMAIP1, ADORA1, TGFB2, AKT1, MAGED1, PECR, CDKN2A, MYD88, CDKN2D, TIA1, TPT1, TMEM102, DLG5, NDUFS3, CUL1, PRAME, ZC3HC1, ADAMTS20, CYCS, PIM1, GRIN2A, FADD, DDIT3, DHRS2, INHBA, CARD14, SCIN, RIPK2, CLN8, CAMK1D, BID, PRKCZ, ING3, HOXA13, ADORA2A, PAFAH2, SOX4, NFKBIA, COL2A1, TIMP3, SCRIB, CHD8, BLOC1S2, COMP, MAP3K1, NPM1, NKX3-2, TGM2, TAF9, …	1003	804	13528	1.19106	0.886109
GOTERM_BP_FAT	GO:0060548~negative regulation of cell death	35	2.56975	0.0859628	PRKCZ, ADORA2A, PAFAH2, STAT5A, CBX4, NFKBIA, SOX4, TP63, COL2A1, ADORA1, AKT1, CHD8, MYD88, CDKN2D, COMP, NPM1, TGM2, TPT1, NKX3-2, TAF9, STAMBP, PRAME, ZC3HC1, ADAMTS20, SMAD6, GRIN1, PIM1, IGF2, NOTCH2, DHRS2, NOTCH1, SFRP1, RIPK2, CFDP1, CLN8	1003	360	13528	1.31129	0.886443
GOTERM_BP_FAT	GO:0051173~positive regulation of nitrogen compound metabolic process	58	4.25844	0.0895511	E2F1, THRB, STAT5A, GDF6, XRCC6, TP63, TNFSF12, GLI2, AKT1, EPC1, GATA5, FOXF2, NR2F2, KDM5A, TBL1XR1, SATB2, BRF1, EGR2, PCBD2, FOXJ2, ARID1A, SIX4, PPARGC1B, DDIT3, EYA3, HES1, INHBA, MTF1, SIX1, SMARCA2, HOXA13, ADORA2A, SOX2, GLIS1, SOX4, FHL2, NFKBIA, ABCA1, POT1, ARNT, CHD8, BLOC1S2, MAP3K1, RNF10, KDM3A, TAF9, NFATC3, TCF3, SREBF1, TAF2, MAP2K1, MAP2K3, GRIN1, ILF3, IGF2, HDAC4, NOTCH1, BM…	1003	644	13528	1.21472	0.88651
GOTERM_BP_FAT	GO:0031349~positive regulation of defense response	10	0.734214	0.0892028	EDNRA, POLR3F, MICA, MYD88, STAT5A, TGM2, NFKBIA, RIPK2, CX3CL1, POLR3D	1003	73	13528	1.84761	0.887221
GOTERM_BP_FAT	GO:0030155~regulation of cell adhesion	16	1.17474	0.0821456	PRKCZ, VAV3, MAP2K1, ATP5B, STAT5A, CELSR2, CDK6, CX3CL1, TGFB2, DDR1, LAMA1, CDKN2A, EGFLAM, TGM2, ADAM22, ARHGDIB	1003	137	13528	1.57519	0.887572
GOTERM_BP_FAT	GO:0010551~regulation of specific transcription from RNA polymerase II promoter	12	0.881057	0.086967	TAF2, HES1, HDAC4, TBL1XR1, NOTCH1, AES, MAP3K1, XRCC6, NFKBIA, TAF9, TCF3, SMARCA2	1003	94	13528	1.72181	0.887659
GOTERM_BP_FAT	GO:0006350~transcription	172	12.6285	0.0888948	HMX1, RNASEK, THRB, STAT5A, ZNF827, CBX4, CBX8, CBX6, EPC1, ZNF184, CDKN2A, GATA5, TARDBP, FOXF2, PQBP1, ZNF446, TADA2A, ZHX1, ZHX2, MTPAP, ZNF189, MED11, ARID1A, HES6, PPARGC1B, C10ORF2, DDIT3, ZNF2, HES1, SLTM, MTF1, GTF2IRD1, ZNF239, EDF1, MGA, NFE2L1, TFAP2C, SMARCA2, LRPPRC, SUPT6H, ZNF436, HOXA13, ZNF133, SOX3, SOX2, SOX4, TADA1, VPS72, ARNT, ZNF697, TFDP2, HOXA10, NKX3-2, ZNF124, TAF9, TCF…	1003	2101	13528	1.10417	0.888055
GOTERM_BP_FAT	GO:0007031~peroxisome organization	5	0.367107	0.0859089	FIS1, PEX11B, PEX19, PEX5, SCP2	1003	23	13528	2.93207	0.888072
GOTERM_BP_FAT	GO:0048806~genitalia development	5	0.367107	0.0859089	HOXA13, SOX2, ROR2, TP63, DNAJC19	1003	23	13528	2.93207	0.888072
GOTERM_BP_FAT	GO:0050905~neuromuscular process	9	0.660793	0.0858374	SLC1A3, ADORA2A, USH1G, SOX2, GRIN1, GRIN2A, PEX5, CLN8, CTNNA2	1003	62	13528	1.95787	0.889648
GOTERM_BP_FAT	GO:0048667~cell morphogenesis involved in neuron differentiation	22	1.61527	0.0945485	NRP2, PARD6B, EGR2, EFNB3, KIF5C, NTNG1, CELSR2, GLI2, EPHB1, CTNNA2, NRCAM, HES1, NOTCH1, SLC1A3, UNC5B, MACF1, ULK1, ANK3, TNN, BMP7, TOP2B, DCX	1003	209	13528	1.41974	0.893695
GOTERM_BP_FAT	GO:0042303~molting cycle	7	0.51395	0.0953705	AKT1, KRT25, NOTCH1, TP63, SPINK5, TGFB2, NSDHL	1003	43	13528	2.19565	0.894259
GOTERM_BP_FAT	GO:0006402~mRNA catabolic process	7	0.51395	0.0953705	EIF4A3, SMG6, DCP1B, RBM8A, ZHX2, MLH1, RNPS1	1003	43	13528	2.19565	0.894259
GOTERM_BP_FAT	GO:0042633~hair cycle	7	0.51395	0.0953705	AKT1, KRT25, NOTCH1, TP63, SPINK5, TGFB2, NSDHL	1003	43	13528	2.19565	0.894259
GOTERM_BP_FAT	GO:0043370~regulation of CD4-positive, alpha beta T cell differentiation	4	0.293686	0.0945036	IL27, SOCS5, SASH3, RC3H1	1003	15	13528	3.59668	0.895186
GOTERM_BP_FAT	GO:0032881~regulation of polysaccharide metabolic process	4	0.293686	0.0945036	AKT1, SORBS1, IGF2, DYRK2	1003	15	13528	3.59668	0.895186
GOTERM_BP_FAT	GO:0032270~positive regulation of cellular protein metabolic process	24	1.76211	0.0964774	FZR1, HSD3B7, GDF6, NFKBIA, NDFIP2, IGF2, CDC20, ANAPC11, CDK4, ADORA1, AKT1, EDNRA, HDAC4, CARD14, PSMA5, CD81, PSMD3, PSMD4, SH3D19, BMP7, SAMD4A, CUL1, EIF2B5, BMPR1A	1003	233	13528	1.38927	0.89555
GOTERM_BP_FAT	GO:0048167~regulation of synaptic plasticity	9	0.660793	0.099014	PPFIA3, EGR2, NTF4, ADORA2A, GRIN1, CTNND2, GRIN2A, BCAN, ADORA1	1003	64	13528	1.89668	0.898845
GOTERM_BP_FAT	GO:0006979~response to oxidative stress	18	1.32159	0.0996951	MAP2K1, PTGS1, DUOX2, APTX, MYH7, OXSR1, DDIT3, PXN, ARNT, PYCR1, DHRS2, HMOX2, MTF1, CA3, GPX8, PPP1R15B, CLN8, MB	1003	164	13528	1.48034	0.899
GOTERM_BP_FAT	GO:0010647~positive regulation of cell communication	32	2.34949	0.0985738	PRKCZ, GRIK1, ADORA2A, GDF6, SOX2, UBE2V1, SOX4, TP63, TGFB2, ARNT, SLC1A3, MYD88, TGM2, PRL, ADAMTS20, TAOK3, KLK5, NDFIP2, IGF2, FADD, MBD2, TRAT1, NCAM1, NOTCH2, GRIA2, ATP2C1, MAPK8IP2, ZRANB1, RIPK2, BMP7, HTR2B, BMPR1A	1003	329	13528	1.31186	0.899286

## Sheet: S4B_LM2vsNMavg up
Table S4B: full results of DAVID’s gene ontology analysis for up-regulated (> 2-folds) genes in LM2 compared to the average of NM samples
Category	Term	Count	%	PValue	Genes	List Total	Pop Hits	Pop Total	Fold Enrichment	Benjamini
GOTERM_BP_FAT	GO:0007059~chromosome segregation	25	1.88537	2.06858e-09	MLH1, PTTG1, LATS1, SPC25, NCAPG, SKA3, NUP37, CDCA5, TOP2A, DSN1, DLGAP5, NUF2, NUSAP1, CENPF, ESPL1, UBE2I, BIRC5, NDC80, CENPH, CHMP1A, MAD2L1, ZWINT, ARL8B, SMC1A, NUP43	1000	81	13528	4.17531	7.05591e-06
GOTERM_BP_FAT	GO:0048285~organelle fission	42	3.16742	9.16226e-08	HAUS6, LZTS2, TUBB2B, PKMYT1, PTTG1, ANAPC11, LATS1, KIF2C, FIS1, SPC25, MC1R, NCAPG, OIP5, TARDBP, SKA3, NUP37, LMLN, CDCA5, ASPM, HELLS, CDC6, OPA1, MAP2K1, DSN1, DLGAP5, NUF2, CENPF, NUSAP1, UBE2I, BIRC5, NDC80, ESPL1, DCTN2, PEX11B, CHMP1A, MAD2L1, CCNB2, ZWINT, CDK11B, MAP9, SMC1A, NUP43	1000	229	13528	2.48112	0.00015625
GOTERM_BP_FAT	GO:0007049~cell cycle	97	7.31523	2.79084e-07	TUBB2B, PKMYT1, PTTG1, WTAP, TGFB2, CDKN2A, MC1R, OIP5, TARDBP, NUP37, CDCA5, CUL1, ASPM, LIG1, PIM1, ESPL1, PPP1CC, DDIT3, DCTN2, UHRF1, MAD2L1, PSMA5, ZWINT, NUP43, UBA52, ANAPC11, CALR, UHMK1, SPC25, MACF1, NPM1, TFDP2, MNS1, SKA3, TUBE1, TCF3, HELLS, MAP2K1, NUF2, NDC80, RAD54L, ATM, POLD1, SMC1A, MAP9, ABL1, CCNT2, E2F1, LZTS2, E2F7, CCNT1, RPRM, MLH1, SENP5, LATS1, CDT1, KIF2C, CDC45, EVI5,…	1000	776	13528	1.691	0.000317268
GOTERM_BP_FAT	GO:0022402~cell cycle process	76	5.73152	3.98652e-07	E2F1, LZTS2, TUBB2B, RPRM, MLH1, PKMYT1, PTTG1, LATS1, TGFB2, KIF2C, CDKN2A, MC1R, OIP5, TARDBP, PSMD3, NUP37, CDCA5, ASPM, CUL1, CDC6, DSN1, PIM1, SF1, NUSAP1, ESPL1, UBE2I, CDK6, CDK4, DDIT3, RAD51, DCTN2, EIF4G2, CHMP1A, CCND1, MAD2L1, FANCD2, PSMA5, ZWINT, ERN2, CDK11B, NUP43, UBA52, BCAT1, HAUS6, ANAPC11, CALR, UHMK1, SPC25, MACF1, NCAPG, NPM1, PKD2, PKD1, MNS1, SKA3, TUBE1, HBP1, LMLN, TCF3…	1000	565	13528	1.8197	0.000339893
GOTERM_BP_FAT	GO:0000087~M phase of mitotic cell cycle	39	2.94118	1.09391e-06	HAUS6, LZTS2, TUBB2B, PKMYT1, PTTG1, ANAPC11, LATS1, KIF2C, SPC25, MC1R, NCAPG, OIP5, TARDBP, SKA3, NUP37, LMLN, CDCA5, ASPM, HELLS, CDC6, MAP2K1, DSN1, DLGAP5, NUF2, CENPF, NUSAP1, UBE2I, BIRC5, NDC80, ESPL1, DCTN2, CHMP1A, MAD2L1, CCNB2, ZWINT, CDK11B, MAP9, SMC1A, NUP43	1000	224	13528	2.35532	0.000466307
GOTERM_BP_FAT	GO:0000280~nuclear division	39	2.94118	6.89545e-07	HAUS6, LZTS2, TUBB2B, PKMYT1, PTTG1, ANAPC11, LATS1, KIF2C, SPC25, MC1R, NCAPG, OIP5, TARDBP, SKA3, NUP37, LMLN, CDCA5, ASPM, HELLS, CDC6, MAP2K1, DSN1, DLGAP5, NUF2, CENPF, NUSAP1, UBE2I, BIRC5, NDC80, ESPL1, DCTN2, CHMP1A, MAD2L1, CCNB2, ZWINT, CDK11B, MAP9, SMC1A, NUP43	1000	220	13528	2.39815	0.000470297
GOTERM_BP_FAT	GO:0007067~mitosis	39	2.94118	6.89545e-07	HAUS6, LZTS2, TUBB2B, PKMYT1, PTTG1, ANAPC11, LATS1, KIF2C, SPC25, MC1R, NCAPG, OIP5, TARDBP, SKA3, NUP37, LMLN, CDCA5, ASPM, HELLS, CDC6, MAP2K1, DSN1, DLGAP5, NUF2, CENPF, NUSAP1, UBE2I, BIRC5, NDC80, ESPL1, DCTN2, CHMP1A, MAD2L1, CCNB2, ZWINT, CDK11B, MAP9, SMC1A, NUP43	1000	220	13528	2.39815	0.000470297
GOTERM_BP_FAT	GO:0000278~mitotic cell cycle	55	4.14781	1.01964e-06	E2F1, LZTS2, TUBB2B, PKMYT1, PTTG1, LATS1, KIF2C, CDKN2A, MC1R, OIP5, TARDBP, PSMD3, NUP37, CDCA5, CUL1, ASPM, CDC6, DSN1, PIM1, NUSAP1, CDK6, UBE2I, ESPL1, CDK4, DCTN2, CHMP1A, CCND1, MAD2L1, PSMA5, ZWINT, CDK11B, NUP43, UBA52, BCAT1, HAUS6, ANAPC11, SPC25, NCAPG, SKA3, LMLN, TCF3, HELLS, NFATC1, MAP2K1, DLGAP5, NUF2, CENPF, BIRC5, NDC80, CCNB2, CUL4A, POLD1, MAP9, SMC1A, ABL1	1000	370	13528	2.01092	0.000496732
GOTERM_BP_FAT	GO:0051726~regulation of cell cycle	51	3.84615	9.04743e-07	E2F1, CCNT2, ILKAP, STAT5B, CCNT1, RPRM, PKMYT1, MOV10L1, PTEN, LATS1, TGFB2, CDT1, CDC45, CDKN2A, FNTA, CDK5RAP3, FANCG, CABLES1, CDK13, CDC6, PIM1, NUSAP1, CDK6, ESPL1, CDK4, CCND1, CHMP1A, MAD2L1, HNF4A, ZWINT, SMARCA4, CDK5R1, HOXA13, RPS15A, SFN, CALR, SCRIB, MDC1, NPM2, NPM1, TCF3, TBX3, TAF6, DLGAP5, CENPF, BIRC5, IGF2, ATM, CKS2, SMC1A, HPGD	1000	331	13528	2.08437	0.000514214
GOTERM_BP_FAT	GO:0022403~cell cycle phase	59	4.44947	1.53472e-06	E2F1, LZTS2, TUBB2B, MLH1, PKMYT1, PTTG1, LATS1, KIF2C, CDKN2A, MC1R, OIP5, TARDBP, NUP37, CDCA5, CUL1, ASPM, CDC6, DSN1, PIM1, NUSAP1, CDK6, UBE2I, ESPL1, CDK4, RAD51, DCTN2, CHMP1A, CCND1, MAD2L1, FANCD2, ZWINT, CDK11B, NUP43, BCAT1, HAUS6, ANAPC11, SPC25, NCAPG, MNS1, SKA3, LMLN, TCF3, HELLS, NFATC1, MAP2K1, DLGAP5, NUF2, CENPF, BIRC5, NDC80, RAD54L, ATM, CCNB2, CUL4A, POLD1, CKS2, SMC1A, MAP9…	1000	414	13528	1.9279	0.00058149
GOTERM_BP_FAT	GO:0051301~cell division	46	3.46908	2.42185e-06	CCNT2, HAUS6, LZTS2, CCNT1, PTTG1, ANAPC11, SENP5, LATS1, TGFB2, SPC25, CDKN2A, EVI5, OIP5, NCAPG, SKA3, NUP37, LMLN, CDCA5, CABLES1, ASPM, HELLS, CDK13, CDC6, DSN1, LIG1, NUF2, CENPF, NUSAP1, CDK6, UBE2I, BIRC5, NDC80, ESPL1, PPP1CC, CDK4, CENPH, CHMP1A, CCND1, MAD2L1, CCNB2, ZWINT, CKS2, CDK11B, MAP9, SMC1A, NUP43	1000	295	13528	2.10945	0.000825753
GOTERM_BP_FAT	GO:0051276~chromosome organization	65	4.90196	3.58141e-06	KDM6A, HNF1A, RSF1, XRCC6, EZH2, NAP1L1, PTTG1, CBX8, LATS1, CBX6, HIST2H4B, EPC1, BRPF3, H2AFY, KDM5A, TOP2A, CDCA5, H1F0, TBL1XR1, SATB2, HIST1H1D, HDAC10, NUSAP1, ESPL1, HMGA1, EYA4, CHMP1A, KDM2B, MAD2L1, FANCD2, ZWINT, RUVBL2, SMARCA2, SMARCA4, MEAF6, ING3, HIST1H2AE, TADA1, POT1, VPS72, TSPYL1, NCAPG, NPM2, NPM1, HIST1H4E, KDM3A, ACTL6A, TAF9, HIST1H4I, HELLS, HIST1H4H, AEBP2, SHPRH, SMG6, …	1000	485	13528	1.81303	0.00110995
GOTERM_BP_FAT	GO:0000279~M phase	46	3.46908	4.16116e-05	HAUS6, LZTS2, TUBB2B, MLH1, PKMYT1, PTTG1, ANAPC11, LATS1, KIF2C, SPC25, MC1R, OIP5, NCAPG, TARDBP, SKA3, MNS1, NUP37, LMLN, CDCA5, ASPM, HELLS, CDC6, MAP2K1, DSN1, DLGAP5, NUF2, CENPF, NUSAP1, UBE2I, BIRC5, NDC80, ESPL1, RAD54L, ATM, DCTN2, RAD51, CHMP1A, MAD2L1, CCNB2, FANCD2, ZWINT, CKS2, CDK11B, MAP9, SMC1A, NUP43	1000	329	13528	1.89145	0.0117587
GOTERM_BP_FAT	GO:0045787~positive regulation of cell cycle	15	1.13122	4.99881e-05	HOXA13, TBX3, DLGAP5, STAT5B, PIM1, NUSAP1, RPS15A, BIRC5, ESPL1, IGF2, CALR, TGFB2, CCND1, FNTA, TCF3	1000	57	13528	3.56	0.0130308
GOTERM_BP_FAT	GO:0006259~DNA metabolic process	61	4.6003	0.000167535	FHIT, XRCC6, NAP1L1, MLH1, PTTG1, CDT1, FANCM, MUTYH, CDC45, CRY2, CDKN2A, CTGF, NSMCE1, FANCG, TOP2B, TOP2A, PMS1, FANCB, CDC6, C5ORF51, DTL, LIG1, CYCS, APTX, HMGA1, RAD51, GTF2H2B, EYA4, UHRF1, RPAIN, FANCD2, RUVBL2, APEX2, DNAH14, LIN9, KIN, BANF1, POT1, TK1, GIN1, TYMS, TFAM, MDC1, POLQ, APEX1, HELLS, GINS2, SHPRH, SMG6, CENPF, RAD54L, ATM, POLD3, CUL4A, POLD1, TDG, PCNA, SMC1A, RBPJ, ABL1, …	1000	506	13528	1.63085	0.0400002
GOTERM_BP_FAT	GO:0006350~transcription	196	14.7813	0.000256	MEF2A, STAT5B, PTTG1, EPC1, SIN3A, ZNF776, CRY2, ZNF248, PQBP1, PATZ1, CREB3L3, PITX1, ZHX1, MTPAP, MED11, PPARGC1A, TOX2, PPARGC1B, ZNF37A, GTF2H2B, HES1, UHRF1, MTF1, HNF4A, ZNF239, ST18, ZNF519, HOXA13, HOXB13, TADA1, MYBL1, VPS72, HOXA10, ZNF124, TCF3, AEBP2, ZNF121, MAML1, ZNF212, TRPS1, HOPX, RBPJ, ZNF219, CCNT2, ZBTB34, HNF1A, FOXA3, ELF5, EZH2, CCNT1, ZNF675, GLI2, YBX1, ZNF678, AES, ASH2…	1000	2101	13528	1.26201	0.0531201
GOTERM_BP_FAT	GO:0000819~sister chromatid segregation	11	0.829563	0.000254909	CHMP1A, MAD2L1, NCAPG, ZWINT, DLGAP5, NUSAP1, ESPL1, NDC80, SMC1A, CDCA5, LATS1	1000	37	13528	4.02184	0.0563252
GOTERM_BP_FAT	GO:0010605~negative regulation of macromolecule metabolic process	80	6.03318	0.000401303	E2F1, HNF1A, HMX1, RSF1, FOXK1, ZNF675, MLH1, PAX4, NR2E3, GLI2, CDT1, APOA4, EPC1, CDC45, AES, CDKN2A, FNTA, SIN3A, TIA1, PSMD3, NR2F2, IBTK, TBL1XR1, CDC6, SATB2, LDB1, ZHX1, HDAC10, GRIN2A, ZNF189, UBE2I, HES1, EIF4A3, CHMP1A, EIF2AK1, MAD2L1, HNF4A, PSMA5, ZNF136, ERN2, ST18, LCOR, SMARCA2, UBA52, SMARCA4, MTDH, SNX6, GLIS1, ANAPC11, ZNF177, CALR, TIMP3, VPS72, POT1, NPM1, PCSK9, TAF9, TNRC6B…	1000	734	13528	1.47444	0.0773786
GOTERM_BP_FAT	GO:0000079~regulation of cyclin-dependent protein kinase activity	13	0.980392	0.000464549	CCNT2, CDC6, CDK5R1, CCNT1, PIM1, PKMYT1, SFN, PTEN, LATS1, CCND1, CDKN2A, CKS2, CDK5RAP3	1000	54	13528	3.25674	0.0842873
GOTERM_BP_FAT	GO:0051101~regulation of DNA binding	21	1.58371	0.000528925	RSF1, MTDH, TNFSF4, TAF6, CREBZF, PIM1, UBE2V1, NFKBIA, DDIT3, HDAC4, CDKN2A, MYD88, HNF4A, NPM1, PLA2G1B, RIPK2, EDF1, NR2F2, APEX1, CALM1, SMARCA4	1000	121	13528	2.34783	0.0906098
GOTERM_BP_FAT	GO:0007346~regulation of mitotic cell cycle	24	1.80995	0.000764132	CDC6, ILKAP, HOXA13, DLGAP5, STAT5B, RPRM, CENPF, NUSAP1, PKMYT1, IGF2, ESPL1, BIRC5, SCRIB, ATM, CDT1, CHMP1A, CCND1, CDKN2A, MAD2L1, HNF4A, ZWINT, NPM2, SMARCA4, CDK13	1000	152	13528	2.136	0.107177
GOTERM_BP_FAT	GO:0006974~response to DNA damage stimulus	46	3.46908	0.000742858	MICA, APEX2, ZMAT3, XRCC6, MRPS11, MLH1, PTTG1, SFN, KIN, FANCM, TYMS, MUTYH, CRY2, MDC1, NSMCE1, DYRK2, FANCG, POLQ, APEX1, TOP2A, FANCB, PMS1, SHPRH, DTL, LIG1, APTX, RAD54L, ATM, DDIT3, RAD51, GTF2H2B, POLD3, EYA4, UHRF1, CCND1, RPAIN, RIF1, CUL4A, FANCD2, POLD1, TDG, PCNA, RUVBL2, ABL1, SMC1A, ALKBH2	1000	373	13528	1.66833	0.108829
GOTERM_BP_FAT	GO:0045449~regulation of transcription	232	17.4962	0.000853886	MEF2A, GDF6, XRCC6, STAT5B, EPC1, SIN3A, ZNF776, CRY2, MYD88, ZNF248, PLA2G1B, PQBP1, PATZ1, CREB3L3, PITX1, PCBD2, ZHX1, PIM1, MED11, PPARGC1A, PPARGC1B, TOX2, ZNF37A, GTF2H2B, HES1, UHRF1, HNF4A, MTF1, ZNF239, ST18, ZNF519, HOXA13, NFKBIA, HOXB13, TADA1, MYBL1, CALR, VPS72, HOXA10, ZNF124, TCF3, AEBP2, MAP2K1, ZNF121, MAML1, MAP2K3, DLX3, SHOX2, TULP4, ZNF212, TRPS1, HOPX, BCL6B, SMURF2, RBPJ, …	1000	2601	13528	1.20665	0.110018
GOTERM_BP_FAT	GO:0051253~negative regulation of RNA metabolic process	45	3.39367	0.000721312	E2F1, RSF1, HMX1, MTDH, FOXK1, GLIS1, ZNF675, PAX4, NR2E3, CALR, ZNF177, GLI2, VPS72, EPC1, SIN3A, AES, NPM1, NR2F2, HELLS, TBL1XR1, SATB2, TNFSF4, TBX3, LDB1, ZHX1, SIRT4, HDAC10, SIRT5, ZNF189, UBE2I, FOXP2, HES1, HDAC4, CHMP1A, TRPS1, ZNF136, YWHAQ, HOPX, BCL6B, ST18, RBPJ, HDAC9, LCOR, SMARCA2, SMARCA4	1000	362	13528	1.68166	0.110596
GOTERM_BP_FAT	GO:0051172~negative regulation of nitrogen compound metabolic process	59	4.44947	0.000965121	E2F1, HNF1A, HMX1, RSF1, FOXK1, MLH1, ZNF675, PAX4, NR2E3, GLI2, CDT1, EDNRA, EPC1, CDC45, SIN3A, AES, NR2F2, TBL1XR1, CDC6, SATB2, LDB1, ZHX1, HDAC10, ZNF189, UBE2I, HES1, CHMP1A, ZNF136, ERN2, ST18, LCOR, SMARCA2, SMARCA4, MTDH, SNX6, GLIS1, CALR, ZNF177, POT1, VPS72, NPM1, RUNX2, HELLS, TNFSF4, TBX3, CREBZF, SIRT4, CENPF, SIRT5, FOXP2, HDAC4, TRPS1, HOPX, BCL6B, YWHAQ, RFX3, SMURF2, HDAC9, RBPJ	1000	519	13528	1.53787	0.110974
GOTERM_BP_FAT	GO:0006281~DNA repair	37	2.79035	0.00100502	APEX2, XRCC6, MLH1, PTTG1, KIN, FANCM, TYMS, MUTYH, CRY2, MDC1, NSMCE1, FANCG, POLQ, TOP2A, APEX1, FANCB, PMS1, SHPRH, LIG1, APTX, RAD54L, ATM, RAD51, GTF2H2B, POLD3, EYA4, UHRF1, RPAIN, CUL4A, FANCD2, POLD1, TDG, PCNA, RUVBL2, ABL1, SMC1A, ALKBH2	1000	284	13528	1.76245	0.111545
GOTERM_BP_FAT	GO:0051098~regulation of binding	24	1.80995	0.000838073	RSF1, MTDH, TNFSF4, TAF6, CREBZF, PIM1, UBE2V1, NFKBIA, DPH3, DDIT3, HDAC4, CDKN2A, MYD88, AES, HNF4A, NPM1, PLA2G1B, EDF1, RIPK2, NR2F2, APEX1, ADD2, CALM1, SMARCA4	1000	153	13528	2.12204	0.112335
GOTERM_BP_FAT	GO:0045934~negative regulation of nucleobase, nucleoside, nucleotide and nucleic acid metabolic process	59	4.44947	0.000698606	E2F1, HNF1A, HMX1, RSF1, FOXK1, MLH1, ZNF675, PAX4, NR2E3, GLI2, CDT1, EDNRA, EPC1, CDC45, SIN3A, AES, NR2F2, TBL1XR1, CDC6, SATB2, LDB1, ZHX1, HDAC10, ZNF189, UBE2I, HES1, CHMP1A, ZNF136, ERN2, ST18, LCOR, SMARCA2, SMARCA4, MTDH, SNX6, GLIS1, CALR, ZNF177, POT1, VPS72, NPM1, RUNX2, HELLS, TNFSF4, TBX3, CREBZF, SIRT4, CENPF, SIRT5, FOXP2, HDAC4, TRPS1, HOPX, BCL6B, YWHAQ, RFX3, SMURF2, HDAC9, RBPJ	1000	512	13528	1.55889	0.11236
GOTERM_BP_FAT	GO:0000070~mitotic sister chromatid segregation	10	0.754148	0.000960394	CHMP1A, MAD2L1, NCAPG, ZWINT, DLGAP5, NUSAP1, ESPL1, NDC80, SMC1A, CDCA5	1000	36	13528	3.75778	0.11431
GOTERM_BP_FAT	GO:0045892~negative regulation of transcription, DNA-dependent	44	3.31825	0.000939359	E2F1, RSF1, HMX1, MTDH, FOXK1, GLIS1, ZNF675, PAX4, NR2E3, CALR, ZNF177, GLI2, VPS72, EPC1, SIN3A, AES, NR2F2, HELLS, TBL1XR1, SATB2, TNFSF4, TBX3, LDB1, ZHX1, SIRT4, HDAC10, SIRT5, ZNF189, UBE2I, FOXP2, HES1, HDAC4, CHMP1A, TRPS1, ZNF136, YWHAQ, HOPX, BCL6B, ST18, RBPJ, HDAC9, LCOR, SMARCA2, SMARCA4	1000	356	13528	1.672	0.115997
GOTERM_BP_FAT	GO:0010558~negative regulation of macromolecule biosynthetic process	61	4.6003	0.00124638	E2F1, HNF1A, HMX1, RSF1, FOXK1, ZNF675, PAX4, NR2E3, GLI2, CDT1, EPC1, CDC45, FNTA, SIN3A, AES, TIA1, NR2F2, TBL1XR1, CDC6, SATB2, LDB1, ZHX1, HDAC10, ZNF189, UBE2I, HES1, EIF4A3, CHMP1A, EIF2AK1, ZNF136, ERN2, ST18, LCOR, SMARCA2, SMARCA4, MTDH, SNX6, GLIS1, CALR, ZNF177, POT1, VPS72, RUNX2, HELLS, HHATL, TNFSF4, TBX3, CREBZF, SIRT4, CENPF, SIRT5, FOXP2, HDAC4, TRPS1, HOPX, BCL6B, YWHAQ, RFX3, S…	1000	547	13528	1.50861	0.132207
GOTERM_BP_FAT	GO:0051329~interphase of mitotic cell cycle	18	1.35747	0.00136821	E2F1, BCAT1, CDC6, PIM1, CENPF, CDK6, BIRC5, CDK4, LATS1, CCND1, CDKN2A, CUL4A, POLD1, ABL1, TCF3, CDCA5, CUL1, NFATC1	1000	103	13528	2.36412	0.139851
GOTERM_BP_FAT	GO:0009890~negative regulation of biosynthetic process	63	4.75113	0.00146122	E2F1, HNF1A, HMX1, RSF1, FOXK1, ZNF675, PAX4, NR2E3, GLI2, CDT1, EDNRA, EPC1, CDC45, FNTA, SIN3A, AES, TIA1, NR2F2, TBL1XR1, CDC6, SATB2, LDB1, ZHX1, HDAC10, ZNF189, UBE2I, HES1, EIF4A3, CHMP1A, EIF2AK1, ZNF136, ERN2, ST18, LCOR, SMARCA2, SMARCA4, MTDH, SNX6, GLIS1, CALR, ZNF177, POT1, VPS72, RUNX2, HELLS, HHATL, TNFSF4, TBX3, CREBZF, SIRT4, CENPF, SIRT5, IGF2, FOXP2, HDAC4, TRPS1, HOPX, BCL6B, Y…	1000	573	13528	1.48737	0.144331
GOTERM_BP_FAT	GO:0006325~chromatin organization	45	3.39367	0.00172178	KDM6A, HNF1A, RSF1, EZH2, NAP1L1, CBX8, CBX6, HIST2H4B, EPC1, BRPF3, H2AFY, KDM5A, H1F0, TBL1XR1, SATB2, HIST1H1D, HDAC10, HMGA1, EYA4, KDM2B, RUVBL2, SMARCA2, SMARCA4, MEAF6, ING3, HIST1H2AE, TADA1, VPS72, TSPYL1, NPM2, NPM1, HIST1H4E, TAF9, KDM3A, ACTL6A, HIST1H4I, HELLS, HIST1H4H, AEBP2, SHPRH, WHSC1, GSG2, HDAC4, H2AFY2, HIST1H3B, SETD7, HIST1H3D, HDAC9, SETD2, HIST1H3G	1000	378	13528	1.61048	0.154599
GOTERM_BP_FAT	GO:0001919~regulation of receptor recycling	5	0.377074	0.00162572	GRIA2, CHMP5, PCSK9, GRIA3, SCRIB	1000	8	13528	8.455	0.154796
GOTERM_BP_FAT	GO:0010564~regulation of cell cycle process	19	1.43288	0.00168762	ILKAP, HOXA13, DLGAP5, CENPF, NUSAP1, PKMYT1, BIRC5, ESPL1, IGF2, CALR, ATM, CDT1, CHMP1A, CDKN2A, MAD2L1, NPM2, NPM1, SMARCA4, CDK13	1000	114	13528	2.25467	0.155872
GOTERM_BP_FAT	GO:0051325~interphase	18	1.35747	0.00188693	E2F1, BCAT1, CDC6, PIM1, CENPF, CDK6, BIRC5, CDK4, LATS1, CCND1, CDKN2A, CUL4A, POLD1, ABL1, TCF3, CDCA5, CUL1, NFATC1	1000	106	13528	2.29721	0.159803
GOTERM_BP_FAT	GO:0016568~chromatin modification	35	2.63952	0.0019639	MEAF6, KDM6A, ING3, RSF1, HNF1A, EZH2, TADA1, CBX8, VPS72, CBX6, EPC1, BRPF3, NPM2, H2AFY, TAF9, ACTL6A, KDM3A, KDM5A, HELLS, AEBP2, TBL1XR1, SATB2, HDAC10, WHSC1, GSG2, HDAC4, EYA4, KDM2B, H2AFY2, SETD7, RUVBL2, SETD2, HDAC9, SMARCA2, SMARCA4	1000	274	13528	1.72803	0.161767
GOTERM_BP_FAT	GO:0010907~positive regulation of glucose metabolic process	7	0.527903	0.0018774	HNF4A, SORBS1, IGF2, DYRK2, PPARGC1A, IRS1, ARNT	1000	19	13528	4.984	0.1631
GOTERM_BP_FAT	GO:0016481~negative regulation of transcription	52	3.92157	0.00214526	E2F1, RSF1, HMX1, HNF1A, FOXK1, ZNF675, PAX4, NR2E3, GLI2, EPC1, SIN3A, AES, NR2F2, TBL1XR1, SATB2, LDB1, ZHX1, HDAC10, ZNF189, UBE2I, HES1, CHMP1A, ZNF136, ERN2, ST18, LCOR, SMARCA2, SMARCA4, MTDH, SNX6, GLIS1, CALR, ZNF177, VPS72, RUNX2, HELLS, TNFSF4, CREBZF, TBX3, SIRT4, CENPF, SIRT5, FOXP2, HDAC4, TRPS1, HOPX, BCL6B, YWHAQ, RFX3, SMURF2, HDAC9, RBPJ	1000	459	13528	1.53258	0.171243
GOTERM_BP_FAT	GO:0031327~negative regulation of cellular biosynthetic process	61	4.6003	0.00225957	E2F1, HNF1A, HMX1, RSF1, FOXK1, ZNF675, PAX4, NR2E3, GLI2, CDT1, EDNRA, EPC1, CDC45, SIN3A, AES, TIA1, NR2F2, TBL1XR1, CDC6, SATB2, LDB1, ZHX1, HDAC10, ZNF189, UBE2I, HES1, EIF4A3, CHMP1A, EIF2AK1, ZNF136, ERN2, ST18, LCOR, SMARCA2, SMARCA4, MTDH, SNX6, GLIS1, CALR, ZNF177, POT1, VPS72, RUNX2, HELLS, TNFSF4, TBX3, CREBZF, SIRT4, CENPF, SIRT5, IGF2, FOXP2, HDAC4, TRPS1, HOPX, BCL6B, YWHAQ, RFX3, S…	1000	561	13528	1.47096	0.175438
GOTERM_BP_FAT	GO:0032990~cell part morphogenesis	33	2.48869	0.00234065	NRP2, CDK5R1, PAX6, GLI2, CDH4, EPHB1, NRCAM, IGF1R, FIS1, PTK2, MACF1, ANK3, DYNC2H1, TNN, TOP2B, DCX, DSCAM, KIF3A, EGR2, OPA1, MAP2K1, EFNB3, KIF5C, NTNG1, RPGRIP1L, LIFR, PCM1, BBS10, MAP1S, ULK1, IFT172, CHRNB2, UBA52	1000	256	13528	1.74384	0.177132
GOTERM_BP_FAT	GO:0010676~positive regulation of cellular carbohydrate metabolic process	7	0.527903	0.00251635	HNF4A, SORBS1, IGF2, DYRK2, PPARGC1A, IRS1, ARNT	1000	20	13528	4.7348	0.181157
GOTERM_BP_FAT	GO:0045913~positive regulation of carbohydrate metabolic process	7	0.527903	0.00251635	HNF4A, SORBS1, IGF2, DYRK2, PPARGC1A, IRS1, ARNT	1000	20	13528	4.7348	0.181157
GOTERM_BP_FAT	GO:0051252~regulation of RNA metabolic process	165	12.4434	0.00258956	MEF2A, HMX1, XRCC6, STAT5B, NR2E3, EPC1, RNF141, SIN3A, CDKN2A, ZNF776, GATA5, ZNF248, ZNF302, PLA2G1B, PQBP1, PATZ1, ZNF445, CREB3L3, ZNF446, SCRT1, PITX1, SATB2, PCBD2, MTA3, ZHX1, RELB, HDAC10, MED11, ZNF189, HES6, PPARGC1A, PPARGC1B, DDIT3, ZNF37A, HES1, UHRF1, MTF1, HNF4A, EDF1, MGA, NFE2L1, TFAP2D, ST18, TFAP2C, ZNF432, SMARCA2, ZNF436, SMARCA4, ASCL3, ZNF519, ZNF430, HOXA13, NFKBIA, HOXB13…	1000	1813	13528	1.23117	0.182096
GOTERM_BP_FAT	GO:0006355~regulation of transcription, DNA-dependent	162	12.2172	0.00250776	MEF2A, HMX1, XRCC6, STAT5B, NR2E3, EPC1, RNF141, SIN3A, CDKN2A, ZNF776, GATA5, ZNF248, ZNF302, PLA2G1B, PQBP1, PATZ1, ZNF445, CREB3L3, ZNF446, SCRT1, PITX1, SATB2, PCBD2, MTA3, ZHX1, RELB, HDAC10, MED11, ZNF189, HES6, PPARGC1A, PPARGC1B, DDIT3, ZNF37A, HES1, UHRF1, MTF1, HNF4A, EDF1, MGA, NFE2L1, TFAP2D, ST18, TFAP2C, ZNF432, SMARCA2, ZNF436, SMARCA4, ASCL3, ZNF519, ZNF430, HOXA13, NFKBIA, HOXB13…	1000	1773	13528	1.23606	0.184474
GOTERM_BP_FAT	GO:0006351~transcription, DNA-dependent	36	2.71493	0.00305637	CCNT2, RSF1, RNASEK, POLR2K, ELF5, CCNT1, NFYA, PTTG1, NR2E3, YBX1, ARNT, TFAM, CDKN2A, GTF2A1, ASH2L, TARDBP, NFAT5, TAF9, KDM5A, NFATC3, APEX1, NFATC1, SNAPC5, POU2AF1, BRF1, TAF6, POLR3A, PPARGC1A, DDIT3, TTF2, GTF2H2B, CD3EAP, TRPS1, NFE2L1, LCOR, ZNF219	1000	292	13528	1.66784	0.207076
GOTERM_BP_FAT	GO:0051090~regulation of transcription factor activity	17	1.28205	0.00351945	MTDH, TNFSF4, TAF6, CREBZF, PIM1, UBE2V1, NFKBIA, DDIT3, HDAC4, CDKN2A, MYD88, HNF4A, NPM1, PLA2G1B, RIPK2, NR2F2, SMARCA4	1000	103	13528	2.23278	0.230054
GOTERM_BP_FAT	GO:0010557~positive regulation of macromolecule biosynthetic process	68	5.12821	0.00367116	E2F1, HNF1A, RSF1, FOXK1, GDF6, XRCC6, STAT5B, PAX6, ZXDC, NR2E3, GLI2, TGFB2, EPC1, FNTA, GATA5, PLA2G1B, NR2F2, KDM5A, SAMD4A, TBL1XR1, SATB2, EGR2, BRF1, PCBD2, FOXJ2, CDK4, PPARGC1A, IRS1, HMGA1, PPARGC1B, DDIT3, HES1, MTF1, HNF4A, ZMIZ2, SMARCA2, UBA52, SMARCA4, HOXA13, GLIS1, SOX4, NFKBIA, FHL2, NFYA, CALR, POT1, ARNT, IGF1R, SORBS1, BLOC1S2, NPM2, NFAT5, RNF10, KDM3A, TAF9, DYRK2, TRAF6, N…	1000	654	13528	1.40658	0.234268
GOTERM_BP_FAT	GO:0032774~RNA biosynthetic process	36	2.71493	0.00379072	CCNT2, RSF1, RNASEK, POLR2K, ELF5, CCNT1, NFYA, PTTG1, NR2E3, YBX1, ARNT, TFAM, CDKN2A, GTF2A1, ASH2L, TARDBP, NFAT5, TAF9, KDM5A, NFATC3, APEX1, NFATC1, SNAPC5, POU2AF1, BRF1, TAF6, POLR3A, PPARGC1A, DDIT3, TTF2, GTF2H2B, CD3EAP, TRPS1, NFE2L1, LCOR, ZNF219	1000	296	13528	1.6453	0.236536
GOTERM_BP_FAT	GO:0016055~Wnt receptor signaling pathway	20	1.5083	0.00409271	TBL1XR1, LZTS2, NKD2, NLK, LDB1, NDP, SOX4, STRN, PORCN, DKK2, CCND1, AES, MACF1, SFRP1, SFRP4, ZRANB1, WIF1, LRRFIP2, HBP1, AXIN2	1000	133	13528	2.03429	0.248352
GOTERM_BP_FAT	GO:0051656~establishment of organelle localization	13	0.980392	0.00429856	MAP2K1, DLGAP5, NUSAP1, CENPF, MLH1, NDC80, BIRC5, ESPL1, PTK2, MAP1S, NPM1, CDCA5, LRPPRC	1000	69	13528	2.54875	0.250326
GOTERM_BP_FAT	GO:0048858~cell projection morphogenesis	31	2.33786	0.00427171	NRP2, CDK5R1, PAX6, GLI2, CDH4, EPHB1, NRCAM, IGF1R, PTK2, MACF1, ANK3, DYNC2H1, TNN, TOP2B, DCX, DSCAM, KIF3A, EGR2, MAP2K1, EFNB3, KIF5C, NTNG1, RPGRIP1L, LIFR, PCM1, BBS10, MAP1S, ULK1, IFT172, CHRNB2, UBA52	1000	245	13528	1.71171	0.253262
GOTERM_BP_FAT	GO:0009891~positive regulation of biosynthetic process	71	5.35445	0.00457654	E2F1, HNF1A, RSF1, FOXK1, GDF6, XRCC6, STAT5B, PAX6, ZXDC, NR2E3, GLI2, TGFB2, APOA4, EPC1, FNTA, GATA5, PLA2G1B, NR2F2, KDM5A, SAMD4A, TBL1XR1, SATB2, EGR2, BRF1, PCBD2, FOXJ2, CDK4, PPARGC1A, IRS1, HMGA1, PPARGC1B, DDIT3, HES1, MTF1, HNF4A, ZMIZ2, SMARCA2, UBA52, SMARCA4, HOXA13, DRD5, GLIS1, SOX4, NFKBIA, FHL2, NFYA, CALR, POT1, ARNT, IGF1R, SORBS1, BLOC1S2, NPM2, NPM1, NFAT5, RNF10, KDM3A, TA…	1000	695	13528	1.382	0.259843
GOTERM_BP_FAT	GO:0006323~DNA packaging	18	1.35747	0.00539467	H1F0, SHPRH, RSF1, HIST1H1D, HIST1H2AE, NAP1L1, NUSAP1, HIST2H4B, TSPYL1, CHMP1A, NCAPG, H2AFY2, NPM1, HIST1H3B, HIST1H4E, H2AFY, HIST1H3D, HIST1H4I, CDCA5, HIST1H3G, TOP2A, HELLS, HIST1H4H	1000	117	13528	2.08123	0.293995
GOTERM_BP_FAT	GO:0010629~negative regulation of gene expression	54	4.0724	0.00557015	E2F1, HMX1, HNF1A, RSF1, FOXK1, ZNF675, PAX4, NR2E3, GLI2, EPC1, SIN3A, AES, NR2F2, TBL1XR1, SATB2, LDB1, ZHX1, HDAC10, ZNF189, UBE2I, HES1, CHMP1A, ZNF136, ERN2, ST18, LCOR, SMARCA2, SMARCA4, MTDH, SNX6, GLIS1, CALR, ZNF177, VPS72, TNRC6B, RUNX2, HELLS, TNFSF4, CREBZF, TBX3, SIRT4, NDFIP2, CENPF, SIRT5, FOXP2, HDAC4, TRPS1, HOPX, BCL6B, YWHAQ, RFX3, SMURF2, HDAC9, RBPJ	1000	504	13528	1.44943	0.297304
GOTERM_BP_FAT	GO:0045786~negative regulation of cell cycle	14	1.05581	0.0061323	ILKAP, TAF6, CENPF, CDK6, MOV10L1, LATS1, SCRIB, ATM, CHMP1A, MAD2L1, CDKN2A, HNF4A, HPGD, SMARCA4	1000	81	13528	2.33817	0.317154
GOTERM_BP_FAT	GO:0045935~positive regulation of nucleobase, nucleoside, nucleotide and nucleic acid metabolic process	64	4.82655	0.00644476	E2F1, HNF1A, RSF1, FOXK1, GDF6, XRCC6, STAT5B, PAX6, ZXDC, TNFSF12, NR2E3, GLI2, EPC1, GATA5, PLA2G1B, NR2F2, KDM5A, TBL1XR1, SATB2, EGR2, BRF1, PCBD2, FOXJ2, PPARGC1A, HMGA1, PPARGC1B, DDIT3, RAD51, HES1, MTF1, HNF4A, ZMIZ2, SMARCA2, UBA52, SMARCA4, HOXA13, DRD5, GLIS1, SOX4, NFKBIA, FHL2, NFYA, CALR, POT1, ARNT, IGF1R, BLOC1S2, NPM2, NFAT5, RNF10, KDM3A, TAF9, NFATC3, TCF3, RUNX2, SREBF1, TBX3,…	1000	624	13528	1.38749	0.325528
GOTERM_BP_FAT	GO:0006260~DNA replication	25	1.88537	0.00680305	FHIT, DNAH14, LIN9, NAP1L1, KIN, POT1, CDT1, TK1, TYMS, TFAM, CDC45, CTGF, POLQ, TOP2A, CDC6, GINS2, DTL, LIG1, CENPF, HMGA1, RAD51, POLD3, RPAIN, POLD1, PCNA	1000	190	13528	1.78	0.330656
GOTERM_BP_FAT	GO:0007017~microtubule-based process	31	2.33786	0.00675932	HAUS6, TUBB2B, DNAH14, MLH1, DNAH6, SPC25, KIF2C, RANBP9, PTK2, MACF1, MC1R, BLOC1S2, NPM1, DYNC2H1, TUBE1, NEFH, TUBB8, KIF3A, OPA1, MAP2K1, KIF5C, NUSAP1, ESPL1, NDC80, PCM1, DCTN2, MAP1S, ZWINT, CKS2, SMC1A, LRPPRC	1000	253	13528	1.65758	0.3336
GOTERM_BP_FAT	GO:0031328~positive regulation of cellular biosynthetic process	69	5.20362	0.00716806	E2F1, HNF1A, RSF1, FOXK1, GDF6, XRCC6, STAT5B, PAX6, ZXDC, NR2E3, GLI2, APOA4, EPC1, GATA5, PLA2G1B, NR2F2, KDM5A, SAMD4A, TBL1XR1, SATB2, EGR2, BRF1, PCBD2, FOXJ2, CDK4, PPARGC1A, IRS1, HMGA1, PPARGC1B, DDIT3, HES1, MTF1, HNF4A, ZMIZ2, SMARCA2, UBA52, SMARCA4, HOXA13, DRD5, GLIS1, SOX4, NFKBIA, FHL2, NFYA, CALR, POT1, ARNT, IGF1R, SORBS1, BLOC1S2, NPM2, NPM1, NFAT5, RNF10, KDM3A, TAF9, DYRK2, TR…	1000	685	13528	1.36267	0.340256
GOTERM_BP_FAT	GO:0006298~mismatch repair	7	0.527903	0.00837288	POLD3, MUTYH, TDG, PCNA, MLH1, ABL1, PMS1	1000	25	13528	3.78784	0.379979
GOTERM_BP_FAT	GO:0007507~heart development	27	2.0362	0.00874116	NRP2, SOX4, GLI2, PTEN, TGFB2, EDNRA, OSR1, PKD2, PKD1, NFATC3, NFATC1, MB, ACTC1, KIF3A, TBX3, SCUBE1, RPGRIP1L, ATM, SHOX2, HOPX, ADAMTS1, ADAM19, HTR2B, RBPJ, HDAC9, BMPR1A, SMARCA4	1000	215	13528	1.69887	0.387948
GOTERM_BP_FAT	GO:0043968~histone H2A acetylation	5	0.377074	0.00905195	MEAF6, EPC1, ING3, ACTL6A, RUVBL2	1000	12	13528	5.63667	0.393634
GOTERM_BP_FAT	GO:0032583~regulation of gene-specific transcription	19	1.43288	0.00964754	TBL1XR1, TNFSF4, HNF1A, XRCC6, NFKBIA, IGF2, PPARGC1A, ARNT, HES1, HDAC4, AES, HNF4A, PLA2G1B, TAF9, HDAC9, NR2F2, TCF3, SMARCA2, SMARCA4	1000	134	13528	1.91815	0.408374
GOTERM_BP_FAT	GO:0044243~multicellular organismal catabolic process	7	0.527903	0.0102192	APOA4, MMP10, ACE, PLA2G1B, MMP16, MMP13, MMP11	1000	26	13528	3.64215	0.421579
GOTERM_BP_FAT	GO:0046700~heterocycle catabolic process	13	0.980392	0.0104379	ALDH6A1, FHIT, ATP5E, ALDH1L1, NUDT5, PDE4D, FRRS1, HMOX2, TDO2, MUTYH, TDG, ALDH4A1, PRODH	1000	77	13528	2.28395	0.423412
GOTERM_BP_FAT	GO:0010604~positive regulation of macromolecule metabolic process	82	6.18401	0.0119638	E2F1, HNF1A, RSF1, FOXK1, GDF6, XRCC6, STAT5B, ZXDC, PAX6, TNFSF12, NR2E3, GLI2, TGFB2, EDNRA, EPC1, FNTA, GATA5, PLA2G1B, PSMD3, NR2F2, KDM5A, CUL1, SAMD4A, TBL1XR1, SATB2, EGR2, BRF1, PCBD2, FOXJ2, CDK4, PPARGC1A, IRS1, HMGA1, PPARGC1B, DDIT3, RAD51, HES1, CCND1, MTF1, HNF4A, ZMIZ2, PSMA5, CD81, SMARCA2, UBA52, SMARCA4, HOXA13, GLIS1, FHL2, NFKBIA, SOX4, ANAPC11, NFYA, CALR, SCRIB, POT1, ARNT, …	1000	857	13528	1.29439	0.458143
GOTERM_BP_FAT	GO:0000226~microtubule cytoskeleton organization	20	1.5083	0.0118668	HAUS6, MLH1, NUSAP1, ESPL1, NDC80, PCM1, DCTN2, SPC25, KIF2C, PTK2, RANBP9, MACF1, BLOC1S2, MAP1S, ZWINT, NPM1, CKS2, NEFH, TUBE1, SMC1A	1000	147	13528	1.84054	0.460422
GOTERM_BP_FAT	GO:0051173~positive regulation of nitrogen compound metabolic process	64	4.82655	0.0127133	E2F1, HNF1A, RSF1, FOXK1, GDF6, XRCC6, STAT5B, PAX6, ZXDC, TNFSF12, NR2E3, GLI2, EPC1, GATA5, PLA2G1B, NR2F2, KDM5A, TBL1XR1, SATB2, EGR2, BRF1, PCBD2, FOXJ2, PPARGC1A, HMGA1, PPARGC1B, DDIT3, RAD51, HES1, MTF1, HNF4A, ZMIZ2, SMARCA2, UBA52, SMARCA4, HOXA13, DRD5, GLIS1, SOX4, NFKBIA, FHL2, NFYA, CALR, POT1, ARNT, IGF1R, BLOC1S2, NPM2, NFAT5, RNF10, KDM3A, TAF9, NFATC3, TCF3, RUNX2, SREBF1, TBX3,…	1000	644	13528	1.3444	0.468742
GOTERM_BP_FAT	GO:0030705~cytoskeleton-dependent intracellular transport	10	0.754148	0.0130042	MYL6, ACTC1, OPA1, MACF1, MAP2K1, MAP1S, MYL6B, MYH3, WASF2, LRPPRC	1000	52	13528	2.60154	0.471565
GOTERM_BP_FAT	GO:0010906~regulation of glucose metabolic process	8	0.603318	0.0126933	HDAC4, HNF4A, SORBS1, IGF2, DYRK2, PPARGC1A, IRS1, ARNT	1000	35	13528	3.09211	0.473126
GOTERM_BP_FAT	GO:0006275~regulation of DNA replication	11	0.829563	0.0147461	IGF1R, CDC6, CDC45, NPM2, PLA2G1B, PCNA, IGF2, GLI2, CALR, POT1, CDT1	1000	62	13528	2.40013	0.505298
GOTERM_BP_FAT	GO:0048002~antigen processing and presentation of peptide antigen	7	0.527903	0.0147449	MICA, HLA-C, ERAP2, TRAF6, CALR, B2M, CLEC4M	1000	28	13528	3.382	0.510149
GOTERM_BP_FAT	GO:0045740~positive regulation of DNA replication	7	0.527903	0.0147449	IGF1R, NPM2, PLA2G1B, IGF2, GLI2, CALR, POT1	1000	28	13528	3.382	0.510149
GOTERM_BP_FAT	GO:0007051~spindle organization	9	0.678733	0.0160353	SPC25, HAUS6, ZWINT, CKS2, MLH1, ESPL1, NDC80, SMC1A, DCTN2	1000	45	13528	2.7056	0.525327
GOTERM_BP_FAT	GO:0065004~protein-DNA complex assembly	14	1.05581	0.0159079	H1F0, SHPRH, HIST1H1D, RSF1, HIST1H2AE, NAP1L1, CENPF, HIST2H4B, TSPYL1, H2AFY2, NPM1, HIST1H4E, HIST1H3B, H2AFY, HIST1H3D, HIST1H4I, HIST1H3G, HELLS, HIST1H4H	1000	91	13528	2.08123	0.527298
GOTERM_BP_FAT	GO:0045814~negative regulation of gene expression, epigenetic	6	0.452489	0.0163481	EPC1, CREBZF, SIRT4, SIRT5, HELLS, SMARCA4	1000	21	13528	3.86514	0.52747
GOTERM_BP_FAT	GO:0043255~regulation of carbohydrate biosynthetic process	6	0.452489	0.0163481	HNF4A, SORBS1, IGF2, DYRK2, PPARGC1A, IRS1	1000	21	13528	3.86514	0.52747
GOTERM_BP_FAT	GO:0051640~organelle localization	14	1.05581	0.0173168	MAP2K1, DLGAP5, MLH1, NUSAP1, CENPF, NDC80, BIRC5, ESPL1, PTK2, MAP1S, NPM1, CDCA5, ASPM, LRPPRC	1000	92	13528	2.05861	0.538758
GOTERM_BP_FAT	GO:0008286~insulin receptor signaling pathway	8	0.603318	0.0171003	SLC2A8, IGF1R, SORBS1, RPE65, IGF2, PIK3R3, APPL1, IRS1	1000	37	13528	2.92497	0.538893
GOTERM_BP_FAT	GO:0032989~cellular component morphogenesis	42	3.16742	0.0180239	NRP2, CDK5R1, PAX6, GLI2, CDH4, SCRIB, EPHB1, TGFB2, NRCAM, IGF1R, FIS1, PTK2, MACF1, ANK3, DYNC2H1, TNN, DCX, TOP2B, NFATC1, DSCAM, FN1, ACTC1, KIF3A, EGR2, OPA1, MAP2K1, EFNB3, KIF5C, LIFR, NTNG1, RPGRIP1L, CASC5, NDC80, UPK3A, PCM1, BBS10, HES1, MAP1S, ULK1, IFT172, CHRNB2, UBA52	1000	397	13528	1.43117	0.548595
GOTERM_BP_FAT	GO:0015674~di-, tri-valent inorganic cation transport	22	1.65913	0.0197448	IBTK, SLC8A1, SLC8A2, CACNG7, TFR2, GRIN2A, SFXN4, CACNB2, SFXN1, GRIN3A, ITPR2, ATP2B3, CATSPER4, SLN, ATP2C1, PKD2, TPT1, SLC25A28, PKD1, SLC25A37, CHRNB2, NFATC1	1000	176	13528	1.691	0.572709
GOTERM_BP_FAT	GO:0007088~regulation of mitosis	10	0.754148	0.0206036	MAD2L1, HOXA13, DLGAP5, CENPF, PKMYT1, NUSAP1, IGF2, ESPL1, ATM, CDK13	1000	56	13528	2.41571	0.574962
GOTERM_BP_FAT	GO:0051783~regulation of nuclear division	10	0.754148	0.0206036	MAD2L1, HOXA13, DLGAP5, CENPF, PKMYT1, NUSAP1, IGF2, ESPL1, ATM, CDK13	1000	56	13528	2.41571	0.574962
GOTERM_BP_FAT	GO:0010675~regulation of cellular carbohydrate metabolic process	8	0.603318	0.0196658	HDAC4, HNF4A, SORBS1, IGF2, DYRK2, PPARGC1A, IRS1, ARNT	1000	38	13528	2.848	0.575811
GOTERM_BP_FAT	GO:0051303~establishment of chromosome localization	5	0.377074	0.0209028	DLGAP5, MLH1, CENPF, BIRC5, CDCA5	1000	15	13528	4.50933	0.575906
GOTERM_BP_FAT	GO:0050000~chromosome localization	5	0.377074	0.0209028	DLGAP5, MLH1, CENPF, BIRC5, CDCA5	1000	15	13528	4.50933	0.575906
GOTERM_BP_FAT	GO:0021955~central nervous system neuron axonogenesis	5	0.377074	0.0209028	PTK2, CHRNB2, DCX, GLI2, EPHB1	1000	15	13528	4.50933	0.575906
GOTERM_BP_FAT	GO:0010551~regulation of specific transcription from RNA polymerase II promoter	14	1.05581	0.0204154	TBL1XR1, HNF1A, XRCC6, NFKBIA, HES1, HDAC4, AES, HNF4A, PLA2G1B, TAF9, HDAC9, TCF3, SMARCA2, SMARCA4	1000	94	13528	2.01481	0.575999
GOTERM_BP_FAT	GO:0051052~regulation of DNA metabolic process	16	1.20664	0.0204021	CDC6, IL27RA, MLH1, UBE2V1, IGF2, TNFSF12, CALR, GLI2, POT1, RAD51, CDT1, IGF1R, CDC45, NPM2, PCNA, PLA2G1B	1000	114	13528	1.89867	0.580227
GOTERM_BP_FAT	GO:0000902~cell morphogenesis	38	2.86576	0.021803	NRP2, CDK5R1, PAX6, GLI2, CDH4, SCRIB, EPHB1, TGFB2, NRCAM, IGF1R, PTK2, MACF1, ANK3, DYNC2H1, TNN, DCX, TOP2B, NFATC1, DSCAM, FN1, KIF3A, EGR2, MAP2K1, EFNB3, KIF5C, NTNG1, RPGRIP1L, LIFR, NDC80, UPK3A, PCM1, BBS10, HES1, MAP1S, ULK1, IFT172, CHRNB2, UBA52	1000	356	13528	1.444	0.587129
GOTERM_BP_FAT	GO:0016569~covalent chromatin modification	17	1.28205	0.0230796	MEAF6, ING3, EZH2, HDAC10, TADA1, CBX8, HDAC4, EPC1, BRPF3, RUVBL2, KDM3A, ACTL6A, TAF9, HDAC9, SETD2, HELLS, SMARCA4	1000	126	13528	1.82521	0.587273
GOTERM_BP_FAT	GO:0030182~neuron differentiation	45	3.39367	0.0225913	NRP2, CDK5R1, TUBB2B, USH1G, NNAT, PAX6, STRN, RPE65, GRIN3A, NR2E3, GLI2, PTEN, CDH4, EPHB1, TGFB2, NRCAM, IGF1R, PTK2, MACF1, MC1R, ANK3, RAC3, PCSK9, CNTNAP2, TNN, DCX, TOP2B, DSCAM, GNAT1, DFNA5, EGR2, MAP2K1, GSX2, EFNB3, STMN2, LDB1, KIF5C, LIFR, NTNG1, HES1, MAP1S, ULK1, CHRNB2, NTM, UBA52	1000	438	13528	1.38986	0.58758
GOTERM_BP_FAT	GO:0010552~positive regulation of specific transcription from RNA polymerase II promoter	10	0.754148	0.0229192	HES1, HDAC4, HNF4A, XRCC6, PLA2G1B, NFKBIA, TAF9, TCF3, SMARCA2, SMARCA4	1000	57	13528	2.37333	0.588777
GOTERM_BP_FAT	GO:0006109~regulation of carbohydrate metabolic process	8	0.603318	0.0224884	HDAC4, HNF4A, SORBS1, IGF2, DYRK2, PPARGC1A, IRS1, ARNT	1000	39	13528	2.77497	0.590069
GOTERM_BP_FAT	GO:0030030~cell projection organization	39	2.94118	0.0222576	NRP2, CDK5R1, WASF2, PAX6, STRN, GRIN3A, GLI2, PTEN, CDH4, EPHB1, NRCAM, IGF1R, PTK2, MACF1, ANK3, RAC3, DYNC2H1, TNN, DCX, TOP2B, FGD5, THBS4, DSCAM, VAV3, KIF3A, EGR2, MAP2K1, EFNB3, KIF5C, NTNG1, RPGRIP1L, LIFR, PCM1, BBS10, MAP1S, ULK1, IFT172, CHRNB2, UBA52	1000	368	13528	1.43367	0.590481
GOTERM_BP_FAT	GO:0006366~transcription from RNA polymerase II promoter	27	2.0362	0.0238413	CCNT2, POLR2K, ELF5, CCNT1, NR2E3, PTTG1, NFYA, YBX1, ARNT, GTF2A1, ASH2L, TARDBP, NFAT5, TAF9, KDM5A, APEX1, NFATC3, NFATC1, SNAPC5, POU2AF1, TAF6, PPARGC1A, DDIT3, GTF2H2B, TRPS1, NFE2L1, LCOR	1000	234	13528	1.56092	0.591249
GOTERM_BP_FAT	GO:0031175~neuron projection development	29	2.18703	0.0235854	NRP2, CDK5R1, PAX6, STRN, GRIN3A, GLI2, CDH4, PTEN, EPHB1, NRCAM, IGF1R, PTK2, MACF1, RAC3, ANK3, TNN, TOP2B, DCX, DSCAM, EGR2, MAP2K1, EFNB3, KIF5C, NTNG1, LIFR, MAP1S, ULK1, CHRNB2, UBA52	1000	256	13528	1.53247	0.591252
GOTERM_BP_FAT	GO:0045333~cellular respiration	14	1.05581	0.0258167	NDUFB3, NDUFA2, NDUFB10, NDUFB7, CYCS, IDH3B, PPARGC1A, NDUFB1, NDUFV3, SDHB, SLC25A14, NDUFS4, NDUFS3, NFATC3	1000	97	13528	1.95249	0.601389
GOTERM_BP_FAT	GO:0043193~positive regulation of gene-specific transcription	13	0.980392	0.0257562	XRCC6, NFKBIA, PPARGC1A, ARNT, HES1, HDAC4, HNF4A, PLA2G1B, TAF9, NR2F2, SMARCA2, TCF3, SMARCA4	1000	87	13528	2.02143	0.604317
GOTERM_BP_FAT	GO:0031497~chromatin assembly	13	0.980392	0.0257562	H1F0, SHPRH, RSF1, HIST1H1D, HIST1H2AE, NAP1L1, HIST2H4B, TSPYL1, H2AFY2, NPM1, HIST1H4E, HIST1H3B, H2AFY, HIST1H3D, HIST1H4I, HIST1H3G, HELLS, HIST1H4H	1000	87	13528	2.02143	0.604317
GOTERM_BP_FAT	GO:0043065~positive regulation of apoptosis	44	3.31825	0.0255899	BID, CDK5R1, ING3, CADM1, HOXA13, ZMAT3, MLH1, SOX4, PMAIP1, SFN, TNFSF12, TIMP3, PTEN, SCRIB, TGFB2, SERINC3, ARHGAP4, CDKN2A, TIA1, PCSK9, DYRK2, NDUFS3, TRAF6, TOP2A, CUL1, IP6K2, VAV3, GRIN2A, LGALS12, FADD, ARHGEF9, YWHAE, BCL2L11, DDIT3, ATM, NCSTN, CUL4A, RIPK2, ERN2, MUC5AC, ABL1, SST, UBA52, PRODH	1000	430	13528	1.38426	0.605752
GOTERM_BP_FAT	GO:0048812~neuron projection morphogenesis	25	1.88537	0.0251041	NRP2, CDK5R1, PAX6, GLI2, CDH4, EPHB1, NRCAM, IGF1R, PTK2, MACF1, ANK3, TNN, TOP2B, DCX, DSCAM, EGR2, EFNB3, MAP2K1, KIF5C, NTNG1, LIFR, ULK1, MAP1S, CHRNB2, UBA52	1000	213	13528	1.58779	0.606434
GOTERM_BP_FAT	GO:0032880~regulation of protein localization	18	1.35747	0.0255812	TNFSF4, CADM1, NNAT, G3BP2, TNFSF15, NFKBIA, NDFIP2, IGF2, CDH2, DPH3, APPL1, UHMK1, TGFB2, SORBS1, HNF4A, PLA2G1B, TRAF6, BMPR1A	1000	138	13528	1.76452	0.609509
GOTERM_BP_FAT	GO:0051099~positive regulation of binding	12	0.904977	0.0276065	HDAC4, MTDH, MYD88, NPM1, PLA2G1B, UBE2V1, EDF1, RIPK2, DPH3, ADD2, CALM1, SMARCA4	1000	78	13528	2.08123	0.611494
GOTERM_BP_FAT	GO:0048015~phosphoinositide-mediated signaling	13	0.980392	0.0278966	CCKBR, DRD5, GNG13, NDC80, HIST2H4B, EDNRA, TYMS, IGF1R, ZWINT, HIST1H4E, PCNA, CKS2, HIST1H4I, HTR2B, TOP2A, HIST1H4H	1000	88	13528	1.99845	0.611769
GOTERM_BP_FAT	GO:0032869~cellular response to insulin stimulus	11	0.829563	0.0268356	SLC2A8, IGF1R, SORBS1, PLA2G1B, PCSK9, RPE65, IGF2, PIK3R3, HDAC9, APPL1, IRS1	1000	68	13528	2.18835	0.612021
GOTERM_BP_FAT	GO:0008219~cell death	68	5.12821	0.0274027	E2F1, FASTKD3, MEF2A, MICA, CADM1, ZMAT3, TNFSF15, TNFSF12, PMAIP1, ZNF346, PTEN, ASAH2, TGFB2, PDCD2, ARHGAP4, CDKN2A, PAK2, TARDBP, TIA1, UNC5D, TOP2A, CUL1, OPA1, CYCS, LGALS12, APTX, FADD, ESPL1, ARHGEF9, IL24, BCL2L11, SLTM, EIF4G2, SH3KBP1, ERN2, RIPK2, CDK11B, UBA52, FAIM2, FUS, BID, UBE2Z, NFKBIA, SFN, SCRIB, FIS1, DOCK1, NEFH, DYRK2, AXIN2, TRAF6, ACTC1, PLP1, VAV3, FAM188A, BIRC5, IGF2,…	1000	719	13528	1.27942	0.612389
GOTERM_BP_FAT	GO:0043068~positive regulation of programmed cell death	44	3.31825	0.0283134	BID, CDK5R1, ING3, CADM1, HOXA13, ZMAT3, MLH1, SOX4, PMAIP1, SFN, TNFSF12, TIMP3, PTEN, SCRIB, TGFB2, SERINC3, ARHGAP4, CDKN2A, TIA1, PCSK9, DYRK2, NDUFS3, TRAF6, TOP2A, CUL1, IP6K2, VAV3, GRIN2A, LGALS12, FADD, ARHGEF9, YWHAE, BCL2L11, DDIT3, ATM, NCSTN, CUL4A, RIPK2, ERN2, MUC5AC, ABL1, SST, UBA52, PRODH	1000	433	13528	1.37467	0.613711
GOTERM_BP_FAT	GO:0048666~neuron development	36	2.71493	0.0273347	NRP2, CDK5R1, PAX6, STRN, RPE65, GRIN3A, NR2E3, GLI2, PTEN, CDH4, EPHB1, TGFB2, NRCAM, IGF1R, PTK2, MACF1, ANK3, RAC3, CNTNAP2, TNN, DCX, TOP2B, DSCAM, GNAT1, EGR2, MAP2K1, EFNB3, KIF5C, NTNG1, LIFR, HES1, MAP1S, ULK1, CHRNB2, NTM, UBA52	1000	339	13528	1.4366	0.615155
GOTERM_BP_FAT	GO:0045941~positive regulation of transcription	55	4.14781	0.0287646	E2F1, HNF1A, RSF1, FOXK1, GDF6, XRCC6, STAT5B, PAX6, ZXDC, NR2E3, GLI2, EPC1, GATA5, PLA2G1B, NR2F2, KDM5A, TBL1XR1, SATB2, BRF1, EGR2, PCBD2, FOXJ2, HMGA1, PPARGC1A, PPARGC1B, DDIT3, HES1, MTF1, HNF4A, ZMIZ2, SMARCA2, UBA52, SMARCA4, HOXA13, GLIS1, SOX4, FHL2, NFKBIA, NFYA, ARNT, BLOC1S2, NFAT5, RNF10, KDM3A, TAF9, NFATC3, RUNX2, TCF3, SREBF1, TBX3, MAFB, MAML1, MAP2K3, CENPK, HDAC4	1000	564	13528	1.31922	0.616056
GOTERM_BP_FAT	GO:0016265~death	68	5.12821	0.0303747	E2F1, FASTKD3, MEF2A, MICA, CADM1, ZMAT3, TNFSF15, TNFSF12, PMAIP1, ZNF346, PTEN, ASAH2, TGFB2, PDCD2, ARHGAP4, CDKN2A, PAK2, TARDBP, TIA1, UNC5D, TOP2A, CUL1, OPA1, CYCS, LGALS12, APTX, FADD, ESPL1, ARHGEF9, IL24, BCL2L11, SLTM, EIF4G2, SH3KBP1, ERN2, RIPK2, CDK11B, UBA52, FAIM2, FUS, BID, UBE2Z, NFKBIA, SFN, SCRIB, FIS1, DOCK1, NEFH, DYRK2, AXIN2, TRAF6, ACTC1, PLP1, VAV3, FAM188A, BIRC5, IGF2,…	1000	724	13528	1.27059	0.629383
GOTERM_BP_FAT	GO:0010942~positive regulation of cell death	44	3.31825	0.0302057	BID, CDK5R1, ING3, CADM1, HOXA13, ZMAT3, MLH1, SOX4, PMAIP1, SFN, TNFSF12, TIMP3, PTEN, SCRIB, TGFB2, SERINC3, ARHGAP4, CDKN2A, TIA1, PCSK9, DYRK2, NDUFS3, TRAF6, TOP2A, CUL1, IP6K2, VAV3, GRIN2A, LGALS12, FADD, ARHGEF9, YWHAE, BCL2L11, DDIT3, ATM, NCSTN, CUL4A, RIPK2, ERN2, MUC5AC, ABL1, SST, UBA52, PRODH	1000	435	13528	1.36835	0.630786
GOTERM_BP_FAT	GO:0030902~hindbrain development	10	0.754148	0.030972	HES1, EGR2, GSX2, ULK1, MAFB, LDB1, RPGRIP1L, GLI2, SMARCA4, FOXP2	1000	60	13528	2.25467	0.633206
GOTERM_BP_FAT	GO:0070201~regulation of establishment of protein localization	16	1.20664	0.0328771	TNFSF4, CADM1, TNFSF15, G3BP2, NFKBIA, NDFIP2, IGF2, DPH3, APPL1, UHMK1, TGFB2, SORBS1, HNF4A, PLA2G1B, TRAF6, BMPR1A	1000	121	13528	1.78883	0.635455
GOTERM_BP_FAT	GO:0006120~mitochondrial electron transport, NADH to ubiquinone	8	0.603318	0.0326029	NDUFB3, NDUFV3, NDUFA2, NDUFS4, NDUFB10, NDUFB7, NDUFS3, NDUFB1	1000	42	13528	2.57676	0.635591
GOTERM_BP_FAT	GO:0031647~regulation of protein stability	8	0.603318	0.0326029	CDKN2A, A1CF, SOX4, APTX, CALR, ISOC2, PPARGC1A, PTEN	1000	42	13528	2.57676	0.635591
GOTERM_BP_FAT	GO:0001655~urogenital system development	15	1.13122	0.0315979	KIF3A, HOXA13, RPGRIP1L, HOXB13, UPK3A, GLI2, BCL2L11, ACE, OSR1, SFRP1, SALL1, PKD2, PCSK9, ADAMTS1, HELLS	1000	110	13528	1.84473	0.637261
GOTERM_BP_FAT	GO:0045725~positive regulation of glycogen biosynthetic process	4	0.301659	0.032534	SORBS1, IGF2, DYRK2, IRS1	1000	10	13528	5.4112	0.6381
GOTERM_BP_FAT	GO:0010948~negative regulation of cell cycle process	6	0.452489	0.0334541	CHMP1A, MAD2L1, CENPF, ESPL1, ATM, SMARCA4	1000	25	13528	3.24672	0.638723
GOTERM_BP_FAT	GO:0002474~antigen processing and presentation of peptide antigen via MHC class I	5	0.377074	0.0324089	MICA, HLA-C, ERAP2, CALR, B2M	1000	17	13528	3.97882	0.639988
GOTERM_BP_FAT	GO:0070555~response to interleukin-1	5	0.377074	0.0324089	HDAC4, AES, MYD88, RIPK2, TAF9	1000	17	13528	3.97882	0.639988
GOTERM_BP_FAT	GO:0008284~positive regulation of cell proliferation	42	3.16742	0.0323388	FGF7, MARCKSL1, STAT5B, NAP1L1, PAX6, RPS15A, SOX4, TAC1, TNFSF12, CALR, GLI2, TGFB2, ARNT, IGF1R, FNTA, NDUFS4, BLOC1S2, NPM1, PLA2G1B, RTKN2, FIGF, PRL, TCF3, RUNX2, CDK13, TNFSF4, CCKBR, TBX3, LIFR, CDK6, IGF2, CDK4, VASH2, IRS1, FOXP2, HES1, HDAC4, CCND1, CD81, RIPK2, CHRNB2, BMPR1A	1000	414	13528	1.37241	0.642536
GOTERM_BP_FAT	GO:0034621~cellular macromolecular complex subunit organization	37	2.79035	0.0346236	RSF1, TUBB2B, HIST1H2AE, NAP1L1, MLH1, CALR, PXN, HIST2H4B, TSPYL1, KIF2C, TFAM, PTK2, NDUFS4, MC1R, PAK2, NPM1, HIST1H4E, H2AFY, TUBE1, TUBB8, HIST1H4I, HELLS, HIST1H4H, H1F0, C12ORF65, HIST1H1D, SHPRH, DDX1, SF1, CENPF, BCS1L, MBNL1, ETF1, HMGA1, THEG, TTF2, CENPH, H2AFY2, HIST1H3B, SLU7, HIST1H3D, HIST1H3G	1000	357	13528	1.40206	0.648366
GOTERM_BP_FAT	GO:0000075~cell cycle checkpoint	13	0.980392	0.0350885	CDC6, CENPF, BIRC5, ATM, CDT1, CCND1, CDC45, MAD2L1, CDKN2A, MDC1, ZWINT, FANCG, SMC1A	1000	91	13528	1.93257	0.650174
GOTERM_BP_FAT	GO:0032870~cellular response to hormone stimulus	17	1.28205	0.0359547	ADCY6, STAT5B, GNG13, IGF2, RPE65, APPL1, LATS1, IRS1, SLC2A8, IGF1R, SORBS1, PLA2G1B, PCSK9, KDM3A, HDAC9, PIK3R3, GNG4	1000	133	13528	1.72914	0.656142
GOTERM_BP_FAT	GO:0015980~energy derivation by oxidation of organic compounds	18	1.35747	0.0366145	NDUFB3, NDUFA2, NDUFB10, NDUFB7, CYCS, EPM2A, IDH3B, PPP1CC, PPARGC1A, NDUFB1, NDUFV3, SDHB, SLC25A14, NDUFS4, PPP1R2, PPP1R1A, NDUFS3, NFATC3	1000	144	13528	1.691	0.656721
GOTERM_BP_FAT	GO:0000122~negative regulation of transcription from RNA polymerase II promoter	29	2.18703	0.0363655	E2F1, MTDH, HMX1, GLIS1, PAX4, NR2E3, ZNF177, CALR, GLI2, VPS72, EPC1, SIN3A, AES, NR2F2, TBL1XR1, SATB2, HDAC10, ZNF189, FOXP2, HES1, HDAC4, ZNF136, BCL6B, HOPX, ST18, HDAC9, LCOR, SMARCA2, SMARCA4	1000	266	13528	1.47486	0.657266
GOTERM_BP_FAT	GO:0010608~posttranscriptional regulation of gene expression	24	1.80995	0.0387549	CALCR, BRF1, IMPACT, DDX1, APTX, SOX4, CDK4, ETF1, CALR, ISOC2, PPARGC1A, PTEN, YBX1, EIF4A3, EIF4G2, CDKN2A, EIF2AK1, A1CF, RBM8A, TIA1, PUM2, TNRC6B, EIF2B2, SAMD4A	1000	211	13528	1.53873	0.671835
GOTERM_BP_FAT	GO:0007018~microtubule-based movement	15	1.13122	0.038542	KIF3A, OPA1, TUBB2B, MAP2K1, DNAH14, KIF5C, DNAH6, KIF2C, MC1R, MACF1, MAP1S, DYNC2H1, TUBE1, TUBB8, LRPPRC	1000	113	13528	1.79575	0.672814
GOTERM_BP_FAT	GO:0045646~regulation of erythrocyte differentiation	5	0.377074	0.0393041	MAFB, LDB1, STAT5B, CDK6, ARNT	1000	18	13528	3.75778	0.674073
GOTERM_BP_FAT	GO:0007050~cell cycle arrest	14	1.05581	0.039655	RPRM, CALR, UHMK1, DDIT3, TGFB2, EIF4G2, CDKN2A, CUL4A, MACF1, PKD2, PKD1, ERN2, HBP1, CUL1	1000	103	13528	1.83876	0.674405
GOTERM_BP_FAT	GO:0030879~mammary gland development	10	0.754148	0.0408088	DDR1, IGF1R, TBX3, STAT5B, GLI2, CDO1, PRL, IRS1, SCRIB, BCL2L11	1000	63	13528	2.1473	0.676296
GOTERM_BP_FAT	GO:0034728~nucleosome organization	13	0.980392	0.0405596	H1F0, SHPRH, RSF1, HIST1H1D, HIST1H2AE, NAP1L1, HMGA1, HIST2H4B, TSPYL1, H2AFY2, NPM1, HIST1H4E, HIST1H3B, H2AFY, HIST1H3D, HIST1H4I, HIST1H3G, HIST1H4H	1000	93	13528	1.89101	0.676922
GOTERM_BP_FAT	GO:0031349~positive regulation of defense response	11	0.829563	0.0413068	EDNRA, POLR3G, POLR3F, MICA, MYD88, CADM1, STAT5B, NFKBIA, RIPK2, TAC1, CX3CL1	1000	73	13528	2.03847	0.677932
GOTERM_BP_FAT	GO:0048732~gland development	17	1.28205	0.0404423	TBX3, HOXA13, STAT5B, PAX6, HOXB13, GLI2, CDO1, IRS1, BCL2L11, SCRIB, TGFB2, HES1, DDR1, IGF1R, SFRP1, PRL, PITX1	1000	135	13528	1.70353	0.678774
GOTERM_BP_FAT	GO:0006915~apoptosis	57	4.29864	0.0421513	E2F1, FASTKD3, MEF2A, CADM1, ZMAT3, TNFSF15, PMAIP1, TNFSF12, ZNF346, PTEN, PDCD2, ASAH2, ARHGAP4, CDKN2A, PAK2, TIA1, UNC5D, TOP2A, CUL1, OPA1, CYCS, LGALS12, FADD, ESPL1, IL24, ARHGEF9, BCL2L11, SLTM, SH3KBP1, RIPK2, ERN2, CDK11B, FAIM2, UBA52, BID, UBE2Z, NFKBIA, SFN, SCRIB, FIS1, DOCK1, DYRK2, TRAF6, ACTC1, VAV3, FAM188A, BIRC5, YWHAE, ATM, FXR1, NCSTN, MAP1S, SULF1, CYFIP2, MUC5AC, DRAM1, PU…	1000	602	13528	1.28089	0.682611
GOTERM_BP_FAT	GO:0033554~cellular response to stress	54	4.0724	0.0429931	MICA, FOXA3, ZMAT3, XRCC6, MLH1, PTTG1, APOA4, FANCM, MUTYH, CRY2, STAC, NSMCE1, FANCG, TOP2A, FANCB, PMS1, DTL, LIG1, APTX, DDIT3, RAD51, GTF2H2B, PYCR1, EYA4, CCND1, UHRF1, RPAIN, RIF1, FANCD2, RUVBL2, APEX2, MRPS11, SFN, KIN, PXN, ARNT, TYMS, MDC1, PCSK9, DYRK2, POLQ, APEX1, SREBF1, SHPRH, RAD54L, ATM, POLD3, CUL4A, POLD1, TDG, PCNA, SMC1A, ABL1, ALKBH2	1000	566	13528	1.29066	0.687133
GOTERM_BP_FAT	GO:0008629~induction of apoptosis by intracellular signals	9	0.678733	0.0433495	CUL4A, LGALS12, MLH1, SFN, DYRK2, ABL1, ATM, CUL1, PRODH	1000	54	13528	2.25467	0.687395
GOTERM_BP_FAT	GO:0045088~regulation of innate immune response	9	0.678733	0.0433495	POLR3G, POLR3F, MICA, MYD88, CADM1, STAT5B, NFKBIA, RIPK2, IGF2	1000	54	13528	2.25467	0.687395
GOTERM_BP_FAT	GO:0006310~DNA recombination	14	1.05581	0.0452545	C5ORF51, LIG1, XRCC6, MLH1, HMGA1, BANF1, KIN, RAD54L, ATM, RAD51, RPAIN, NSMCE1, RUVBL2, RBPJ	1000	105	13528	1.80373	0.689668
GOTERM_BP_FAT	GO:0048608~reproductive structure development	16	1.20664	0.0446901	FGF7, HNF1A, HOXA13, STAT5B, SF1, HOXB13, BCL2L11, CCND1, OSR1, SFRP1, CSDE1, ADAMTS1, FANCG, PCYT1B, SRD5A2, EIF2B2	1000	126	13528	1.71784	0.690423
GOTERM_BP_FAT	GO:0006357~regulation of transcription from RNA polymerase II promoter	67	5.05279	0.0451243	E2F1, HNF1A, HMX1, FOXK1, XRCC6, STAT5B, PAX6, DEK, PAX4, NR2E3, GLI2, EPC1, SIN3A, AES, PLA2G1B, NR2F2, TBL1XR1, SATB2, EGR2, HDAC10, MED11, ZNF189, HES6, PPARGC1A, PPARGC1B, HES1, UHRF1, MTF1, HNF4A, ZMIZ2, MED8, ZNF136, ST18, TFAP2C, LCOR, SMARCA2, SMARCA4, ASCL3, MTDH, HOXA13, GLIS1, NFKBIA, FHL2, ZNF367, NFYA, CALR, ZNF177, VPS72, ARNT, NFAT5, TAF9, NFATC3, TCF3, RUNX2, SREBF1, TBX3, MAP2K1,…	1000	727	13528	1.24673	0.691296
GOTERM_BP_FAT	GO:0051235~maintenance of location	10	0.754148	0.0445084	KDELR2, TMSB15A, ANK3, G3BP2, NFKBIA, TMSB4X, NDC80, SLC30A8, CALR, ASPM	1000	64	13528	2.11375	0.69165
GOTERM_BP_FAT	GO:0022904~respiratory electron transport chain	10	0.754148	0.0445084	NDUFB3, NDUFV3, SDHB, NDUFA2, NDUFS4, NDUFB10, NDUFB7, NDUFS3, PPARGC1A, NDUFB1	1000	64	13528	2.11375	0.69165
GOTERM_BP_FAT	GO:0006334~nucleosome assembly	12	0.904977	0.0443366	H1F0, HIST1H1D, RSF1, SHPRH, HIST1H2AE, NAP1L1, HIST2H4B, TSPYL1, NPM1, H2AFY2, HIST1H4E, HIST1H3B, H2AFY, HIST1H3D, HIST1H4I, HIST1H3G, HIST1H4H	1000	84	13528	1.93257	0.692972
GOTERM_BP_FAT	GO:0010628~positive regulation of gene expression	55	4.14781	0.0462336	E2F1, HNF1A, RSF1, FOXK1, GDF6, XRCC6, STAT5B, PAX6, ZXDC, NR2E3, GLI2, EPC1, GATA5, PLA2G1B, NR2F2, KDM5A, TBL1XR1, SATB2, BRF1, EGR2, PCBD2, FOXJ2, HMGA1, PPARGC1A, PPARGC1B, DDIT3, HES1, MTF1, HNF4A, ZMIZ2, SMARCA2, UBA52, SMARCA4, HOXA13, GLIS1, SOX4, FHL2, NFKBIA, NFYA, ARNT, BLOC1S2, NFAT5, RNF10, KDM3A, TAF9, NFATC3, RUNX2, TCF3, SREBF1, TBX3, MAFB, MAML1, MAP2K3, CENPK, HDAC4	1000	581	13528	1.28062	0.694938
GOTERM_BP_FAT	GO:0045647~negative regulation of erythrocyte differentiation	3	0.226244	0.046886	MAFB, LDB1, STAT5B	1000	5	13528	8.1168	0.697481
GOTERM_BP_FAT	GO:0006333~chromatin assembly or disassembly	16	1.20664	0.0473718	H1F0, SHPRH, RSF1, HIST1H1D, HIST1H2AE, NAP1L1, CBX8, HMGA1, CBX6, HIST2H4B, TSPYL1, H2AFY2, NPM1, HIST1H4E, HIST1H3B, H2AFY, HIST1H3D, HIST1H4I, HIST1H3G, HELLS, HIST1H4H	1000	127	13528	1.70431	0.69867
GOTERM_BP_FAT	GO:0045596~negative regulation of cell differentiation	24	1.80995	0.0484308	STAT5B, EZH2, PAX6, ZNF675, NFKBIA, CALR, GLI2, HIST2H4B, PTK2, HIST1H4E, AXIN2, HIST1H4I, RC3H1, ASPM, HIST1H4H, TBX3, MAFB, LDB1, CDK6, SOCS5, HES1, HDAC4, CCND1, RIF1, ULK1, HOPX, BMPR1A	1000	216	13528	1.50311	0.704242
GOTERM_BP_FAT	GO:0006917~induction of apoptosis	33	2.48869	0.0490772	BID, CADM1, ZMAT3, MLH1, TNFSF12, SFN, PMAIP1, TIMP3, PTEN, ARHGAP4, SERINC3, CDKN2A, TIA1, PCSK9, DYRK2, NDUFS3, TRAF6, CUL1, VAV3, LGALS12, FADD, ARHGEF9, YWHAE, ATM, BCL2L11, NCSTN, CUL4A, ERN2, MUC5AC, ABL1, SST, UBA52, PRODH	1000	320	13528	1.39508	0.706556
GOTERM_BP_FAT	GO:0012502~induction of programmed cell death	33	2.48869	0.0504914	BID, CADM1, ZMAT3, MLH1, TNFSF12, SFN, PMAIP1, TIMP3, PTEN, ARHGAP4, SERINC3, CDKN2A, TIA1, PCSK9, DYRK2, NDUFS3, TRAF6, CUL1, VAV3, LGALS12, FADD, ARHGEF9, YWHAE, ATM, BCL2L11, NCSTN, CUL4A, ERN2, MUC5AC, ABL1, SST, UBA52, PRODH	1000	321	13528	1.39073	0.71193
GOTERM_BP_FAT	GO:0012501~programmed cell death	57	4.29864	0.0523107	E2F1, FASTKD3, MEF2A, CADM1, ZMAT3, TNFSF15, PMAIP1, TNFSF12, ZNF346, PTEN, PDCD2, ASAH2, ARHGAP4, CDKN2A, PAK2, TIA1, UNC5D, TOP2A, CUL1, OPA1, CYCS, LGALS12, FADD, ESPL1, IL24, ARHGEF9, BCL2L11, SLTM, SH3KBP1, RIPK2, ERN2, CDK11B, FAIM2, UBA52, BID, UBE2Z, NFKBIA, SFN, SCRIB, FIS1, DOCK1, DYRK2, TRAF6, ACTC1, VAV3, FAM188A, BIRC5, YWHAE, ATM, FXR1, NCSTN, MAP1S, SULF1, CYFIP2, MUC5AC, DRAM1, PU…	1000	611	13528	1.26202	0.712554
GOTERM_BP_FAT	GO:0045089~positive regulation of innate immune response	8	0.603318	0.0502497	POLR3G, POLR3F, MICA, MYD88, CADM1, STAT5B, NFKBIA, RIPK2	1000	46	13528	2.3527	0.712698
GOTERM_BP_FAT	GO:0045834~positive regulation of lipid metabolic process	8	0.603318	0.0502497	APOA4, VAV3, HNF4A, SORBS1, CD81, IGF2, PPARGC1A, IRS1	1000	46	13528	2.3527	0.712698
GOTERM_BP_FAT	GO:0007548~sex differentiation	18	1.35747	0.0534564	FGF7, HOXA13, TBX3, DMRT3, STAT5B, SF1, BCL2L11, CCND1, OSR1, CSDE1, RQCD1, ADAMTS1, FANCG, PCYT1B, SRD5A2, EIF2B2, DNAJC19, BMPR1A	1000	151	13528	1.61261	0.713293
GOTERM_BP_FAT	GO:0044092~negative regulation of molecular function	34	2.5641	0.0527917	GNAZ, RSF1, SNX6, DRD5, ADCY6, GABBR1, NFKBIA, ZNF675, SFN, ANAPC11, LATS1, POT1, TGFB2, AES, CDKN2A, PAK2, PKD2, PSMD3, PCSK9, GNAT1, TNFSF4, PIM1, NDFIP2, IGF2, BIRC5, DDIT3, HDAC4, NOSIP, GRM2, MAD2L1, HNF4A, PSMA5, UBA52, CALM1	1000	334	13528	1.3771	0.713495
GOTERM_BP_FAT	GO:0010033~response to organic substance	66	4.97738	0.0523079	ATP6V0E1, HNF1A, STAT5B, ADCY6, DEK, RPE65, GRIN3A, PMAIP1, PTEN, LATS1, B2M, TGFB2, SLC2A8, EDNRA, FNTA, MYD88, AES, NDUFS4, PLA2G1B, CREB3L3, SRD5A2, GNG4, EIF2B2, MB, EGR2, LIFR, GRIN2A, COLEC12, CDO1, MMP13, IRS1, PPARGC1B, DDIT3, DDR1, C1QB, CCND1, GRM2, HNF4A, RIPK2, CALCR, DRD5, NNAT, GNG13, NFKBIA, FHL2, TAC1, TIMP3, IGF1R, SORBS1, PCSK9, TAF9, KDM3A, SLC30A8, PIK3R3, ACTC1, SLC8A1, MAP2K…	1000	721	13528	1.23835	0.714979
GOTERM_BP_FAT	GO:0031577~spindle checkpoint	4	0.301659	0.0534261	MAD2L1, CENPF, BIRC5, ATM	1000	12	13528	4.50933	0.715479
GOTERM_BP_FAT	GO:0021952~central nervous system projection neuron axonogenesis	4	0.301659	0.0534261	CHRNB2, DCX, GLI2, EPHB1	1000	12	13528	4.50933	0.715479
GOTERM_BP_FAT	GO:0000082~G1/S transition of mitotic cell cycle	9	0.678733	0.0520828	BCAT1, CCND1, CDKN2A, CUL4A, PIM1, CDK4, CDCA5, CUL1, NFATC1	1000	56	13528	2.17414	0.715852
GOTERM_BP_FAT	GO:0006338~chromatin remodeling	9	0.678733	0.0520828	HDAC4, SATB2, RSF1, HNF1A, NPM2, ACTL6A, SMARCA2, HELLS, SMARCA4	1000	56	13528	2.17414	0.715852
GOTERM_BP_FAT	GO:0051054~positive regulation of DNA metabolic process	9	0.678733	0.0520828	IGF1R, NPM2, PLA2G1B, IGF2, TNFSF12, GLI2, CALR, POT1, RAD51	1000	56	13528	2.17414	0.715852
GOTERM_BP_FAT	GO:0044236~multicellular organismal metabolic process	7	0.527903	0.0519562	APOA4, MMP10, ACE, PLA2G1B, MMP16, MMP13, MMP11	1000	37	13528	2.55935	0.717432
GOTERM_BP_FAT	GO:0042384~cilium assembly	6	0.452489	0.0516294	KIF3A, IFT172, DYNC2H1, RPGRIP1L, PCM1, BBS10	1000	28	13528	2.89886	0.717607
GOTERM_BP_FAT	GO:0051302~regulation of cell division	8	0.603318	0.0554468	FGF7, IGF2, FIGF, MACC1, ASPM, CABLES1, CALM1, TGFB2	1000	47	13528	2.30264	0.721989
GOTERM_BP_FAT	GO:0043967~histone H4 acetylation	5	0.377074	0.0554004	MEAF6, EPC1, ING3, ACTL6A, RUVBL2	1000	20	13528	3.382	0.72403
GOTERM_BP_FAT	GO:0048667~cell morphogenesis involved in neuron differentiation	23	1.73454	0.0583556	NRP2, CDK5R1, EGR2, EFNB3, KIF5C, PAX6, NTNG1, GLI2, CDH4, EPHB1, NRCAM, HES1, IGF1R, PTK2, MACF1, ULK1, ANK3, TNN, CHRNB2, TOP2B, DCX, UBA52, DSCAM	1000	209	13528	1.48873	0.738283
GOTERM_BP_FAT	GO:0015758~glucose transport	6	0.452489	0.0587479	SLC2A8, EDNRA, SLC2A5, SORBS1, PLA2G1B, IGF2	1000	29	13528	2.7989	0.73842
GOTERM_BP_FAT	GO:0006816~calcium ion transport	17	1.28205	0.0593013	IBTK, SLC8A1, SLC8A2, CACNG7, GRIN2A, CACNB2, GRIN3A, ITPR2, CATSPER4, ATP2B3, SLN, ATP2C1, PKD2, TPT1, PKD1, CHRNB2, NFATC1	1000	142	13528	1.61955	0.73954
GOTERM_BP_FAT	GO:0000904~cell morphogenesis involved in differentiation	26	1.96078	0.0596877	NRP2, CDK5R1, PAX6, GLI2, CDH4, EPHB1, TGFB2, NRCAM, IGF1R, PTK2, MACF1, ANK3, TNN, TOP2B, DCX, NFATC1, DSCAM, FN1, EGR2, EFNB3, KIF5C, NTNG1, HES1, ULK1, CHRNB2, UBA52	1000	244	13528	1.44151	0.739634
GOTERM_BP_FAT	GO:0035282~segmentation	8	0.603318	0.060966	EGR2, TBX3, SFRP1, MAFB, RPGRIP1L, AXIN2, RBPJ, ATM	1000	48	13528	2.25467	0.74504
GOTERM_BP_FAT	GO:0016573~histone acetylation	8	0.603318	0.060966	MEAF6, EPC1, ING3, BRPF3, TAF9, ACTL6A, TADA1, RUVBL2	1000	48	13528	2.25467	0.74504
GOTERM_BP_FAT	GO:0032582~negative regulation of gene-specific transcription	8	0.603318	0.060966	HES1, HDAC4, TBL1XR1, AES, TNFSF4, HDAC9, SMARCA2, SMARCA4	1000	48	13528	2.25467	0.74504
GOTERM_BP_FAT	GO:0045638~negative regulation of myeloid cell differentiation	6	0.452489	0.0663973	MAFB, LDB1, STAT5B, HIST1H4E, NFKBIA, ZNF675, HIST1H4I, HIST2H4B, HIST1H4H	1000	30	13528	2.7056	0.75836
GOTERM_BP_FAT	GO:0043467~regulation of generation of precursor metabolites and energy	6	0.452489	0.0663973	HDAC4, SORBS1, IGF2, DYRK2, IRS1, ARNT	1000	30	13528	2.7056	0.75836
GOTERM_BP_FAT	GO:0008645~hexose transport	6	0.452489	0.0663973	SLC2A8, EDNRA, SLC2A5, SORBS1, PLA2G1B, IGF2	1000	30	13528	2.7056	0.75836
GOTERM_BP_FAT	GO:0007030~Golgi organization	5	0.377074	0.0645891	NPLOC4, MAP2K1, DYNC2H1, SEC23IP, COG2	1000	21	13528	3.22095	0.759116
GOTERM_BP_FAT	GO:0008038~neuron recognition	5	0.377074	0.0645891	NRCAM, CDK5R1, EFNB3, CNTNAP2, NTM	1000	21	13528	3.22095	0.759116
GOTERM_BP_FAT	GO:0040008~regulation of growth	34	2.5641	0.0663249	ING3, ZMAT3, FGFRL1, STAT5B, HOXB13, SFN, CDH4, TGFB2, NRCAM, EPC1, PTK2, CDKN2A, PAK2, CTGF, WISP3, TAF9, ACTL6A, HTRA3, NDUFS3, GNG4, PRL, IP6K2, TMEM97, IGF2, SOCS5, BCL2L11, DDR1, HNF4A, ULK1, HOPX, CDK11B, RUVBL2, GPAM, UBA52	1000	341	13528	1.34883	0.760057
GOTERM_BP_FAT	GO:0046907~intracellular transport	60	4.52489	0.065973	SEC31A, CHMP5, AP1G1, WASF2, TGFB2, CRY2, SLC25A27, CLINT1, PRL, DNAJC19, KDELR2, OPA1, VPS45, MYH3, FUT10, CLEC4M, TIMM8A, RPAIN, SEC61B, ARRB1, ATP2C1, SLC25A37, SRP72, THOC3, LRPPRC, SEC23B, MYL6, BID, SNX6, NUP160, NFKBIA, CALR, SEC63, AP3M2, PEX19, MACF1, MYL6B, NPM1, SEC22A, PCSK9, SCG5, SEC23IP, STX10, RAB2A, FAM160A2, ACTC1, MAP2K1, SMG6, YWHAE, SLC25A14, UCP3, MAP1S, TRPS1, RSRC1, YWHAQ,…	1000	657	13528	1.23543	0.760266
GOTERM_BP_FAT	GO:0051100~negative regulation of binding	9	0.678733	0.067171	HDAC4, CDKN2A, AES, RSF1, TNFSF4, HNF4A, PIM1, NFKBIA, DDIT3	1000	59	13528	2.06359	0.7604
GOTERM_BP_FAT	GO:0008283~cell proliferation	42	3.16742	0.0645626	E2F1, BCAT1, CDK5R1, ELF5, NDP, MOV10L1, SFN, GLI2, PTEN, SCRIB, TGFB2, EDNRA, KIF2C, ACE, EVI5, CKLF, WDR12, BHLHE41, FIGF, PRL, CUL1, ASPM, HELLS, GNAT1, NANOG, TNFSF4, MAP2K1, CCKBR, DLGAP5, PIM1, CENPF, APPL1, MXD1, DCTN2, PRKD1, UHRF1, CD81, CKS2, PCNA, RIPK2, CDK11B, BIN1	1000	436	13528	1.30316	0.761118
GOTERM_BP_FAT	GO:0016570~histone modification	15	1.13122	0.0657589	MEAF6, ING3, EZH2, HDAC10, TADA1, CBX8, HDAC4, EPC1, BRPF3, RUVBL2, KDM3A, TAF9, ACTL6A, HDAC9, SETD2	1000	122	13528	1.66328	0.76122
GOTERM_BP_FAT	GO:0014075~response to amine stimulus	7	0.527903	0.0644693	ATP6V0E1, DRD5, GRIN2A, CDO1, SST, TIMP3, DDIT3	1000	39	13528	2.4281	0.762762
GOTERM_BP_FAT	GO:0007076~mitotic chromosome condensation	4	0.301659	0.0657573	CHMP1A, NCAPG, NUSAP1, CDCA5	1000	13	13528	4.16246	0.763327
GOTERM_BP_FAT	GO:0043933~macromolecular complex subunit organization	64	4.82655	0.0683606	RSF1, TUBB2B, NAP1L1, MLH1, HIST2H4B, APOA4, KIF2C, RANBP9, NDUFS4, MC1R, GTF2A1, PAK2, TRIM6, H2AFY, TUBB8, H1F0, C12ORF65, SNAPC5, KCND2, BRF1, HIST1H1D, PCBD2, DARS, SCUBE1, SF1, FADD, COLEC12, MBNL1, PPARGC1A, IRS1, HMGA1, THEG, TTF2, RAD51, GTF2H2B, SLU7, VAMP3, STK16, POLR2K, HIST1H2AE, CDH2, CALR, PDSS1, PXN, TSPYL1, IGF1R, TFAM, PTK2, NPM2, NPM1, HIST1H4E, TUBE1, TAF9, HIST1H4I, HELLS, OL…	1000	710	13528	1.21943	0.764559
GOTERM_BP_FAT	GO:0043388~positive regulation of DNA binding	10	0.754148	0.0713878	HDAC4, MTDH, MYD88, NPM1, PLA2G1B, UBE2V1, EDF1, RIPK2, CALM1, SMARCA4	1000	70	13528	1.93257	0.775721
GOTERM_BP_FAT	GO:0051224~negative regulation of protein transport	7	0.527903	0.0713323	TNFSF4, HNF4A, G3BP2, NFKBIA, NDFIP2, IGF2, DPH3	1000	40	13528	2.3674	0.777438
GOTERM_BP_FAT	GO:0042127~regulation of cell proliferation	70	5.27903	0.0724598	FGF7, MARCKSL1, E2F7, FGFRL1, STAT5B, TNFSF15, PAX6, NAP1L1, STRN, TNFSF12, NR2E3, GLI2, PTEN, TGFB2, EDNRA, CDKN2A, FNTA, MYD88, NDUFS4, PTGES, PLA2G1B, PRL, CUL1, CDK13, CDC6, CCKBR, LIFR, SF1, CDK6, CDK4, IRS1, VASH2, HES1, DDR1, CCND1, EIF2AK1, ADAMTS8, HNF4A, CD81, RIPK2, ADAMTS1, SMARCA2, RPS15A, SOX4, NFKBIA, TAC1, SFN, CALR, ARNT, IGF1R, BLOC1S2, DHCR7, NPM1, RTKN2, AXIN2, FIGF, TCF3, RUN…	1000	787	13528	1.20325	0.778924
GOTERM_BP_FAT	GO:0015749~monosaccharide transport	6	0.452489	0.0745736	SLC2A8, EDNRA, SLC2A5, SORBS1, PLA2G1B, IGF2	1000	31	13528	2.61832	0.784963
GOTERM_BP_FAT	GO:0030071~regulation of mitotic metaphase/anaphase transition	5	0.377074	0.0745197	MAD2L1, DLGAP5, CENPF, ESPL1, ATM	1000	22	13528	3.07455	0.78664
GOTERM_BP_FAT	GO:0006476~protein amino acid deacetylation	5	0.377074	0.0745197	HDAC4, SIRT4, HDAC10, SIRT5, HDAC9	1000	22	13528	3.07455	0.78664
GOTERM_BP_FAT	GO:0019059~initiation of viral infection	5	0.377074	0.0745197	XRCC6, CD81, BANF1, HMGA1, CLEC4M	1000	22	13528	3.07455	0.78664
GOTERM_BP_FAT	GO:0043392~negative regulation of DNA binding	8	0.603318	0.0794723	HDAC4, CDKN2A, RSF1, TNFSF4, HNF4A, PIM1, NFKBIA, DDIT3	1000	51	13528	2.12204	0.78817
GOTERM_BP_FAT	GO:0008652~cellular amino acid biosynthetic process	8	0.603318	0.0794723	BCAT1, PYCR1, MTHFD2L, NAGS, ALDH4A1, MAT2B, CDO1, PRODH	1000	51	13528	2.12204	0.78817
GOTERM_BP_FAT	GO:0005979~regulation of glycogen biosynthetic process	4	0.301659	0.0792566	SORBS1, IGF2, DYRK2, IRS1	1000	14	13528	3.86514	0.789049
GOTERM_BP_FAT	GO:0010962~regulation of glucan biosynthetic process	4	0.301659	0.0792566	SORBS1, IGF2, DYRK2, IRS1	1000	14	13528	3.86514	0.789049
GOTERM_BP_FAT	GO:0032885~regulation of polysaccharide biosynthetic process	4	0.301659	0.0792566	SORBS1, IGF2, DYRK2, IRS1	1000	14	13528	3.86514	0.789049
GOTERM_BP_FAT	GO:0060284~regulation of cell development	22	1.65913	0.0792073	CDK5R1, TBX3, PLXNB2, XRCC6, PAX6, IGF2, CDH2, GLI2, CALR, CDH4, TGFB2, HES1, NRCAM, HDAC4, PTK2, ULK1, CDK5RAP3, CHRNB2, HDAC9, UBA52, ASPM, BMPR1A	1000	205	13528	1.45179	0.790653
GOTERM_BP_FAT	GO:0051223~regulation of protein transport	14	1.05581	0.0772145	TNFSF4, CADM1, TNFSF15, G3BP2, NDFIP2, NFKBIA, IGF2, DPH3, UHMK1, TGFB2, HNF4A, PLA2G1B, TRAF6, BMPR1A	1000	114	13528	1.66133	0.791184
GOTERM_BP_FAT	GO:0048736~appendage development	13	0.980392	0.076855	HNF1A, HOXA13, TBX3, RPGRIP1L, MBNL1, MMP13, COMP, HOXA10, DYNC2H1, NR2F2, PITX1, BMPR1A, SMARCA4	1000	103	13528	1.70742	0.791469
GOTERM_BP_FAT	GO:0060173~limb development	13	0.980392	0.076855	HNF1A, HOXA13, TBX3, RPGRIP1L, MBNL1, MMP13, COMP, HOXA10, DYNC2H1, NR2F2, PITX1, BMPR1A, SMARCA4	1000	103	13528	1.70742	0.791469
GOTERM_BP_FAT	GO:0007409~axonogenesis	21	1.58371	0.0777384	NRP2, CDK5R1, EGR2, EFNB3, KIF5C, PAX6, NTNG1, GLI2, CDH4, EPHB1, NRCAM, IGF1R, PTK2, MACF1, ULK1, ANK3, TNN, CHRNB2, DCX, TOP2B, UBA52	1000	193	13528	1.47196	0.791623
GOTERM_BP_FAT	GO:0010553~negative regulation of specific transcription from RNA polymerase II promoter	7	0.527903	0.0785983	HES1, HDAC4, TBL1XR1, AES, HDAC9, SMARCA2, SMARCA4	1000	41	13528	2.30966	0.791676
GOTERM_BP_FAT	GO:0010639~negative regulation of organelle organization	11	0.829563	0.0791763	TRIOBP, MAD2L1, TMSB15A, NPM1, CENPF, TMSB4X, ESPL1, ADD2, ATM, POT1, SPTAN1	1000	82	13528	1.81473	0.79234
GOTERM_BP_FAT	GO:0000041~transition metal ion transport	10	0.754148	0.0766707	ATP2C1, TFR2, SLC25A28, SLC25A37, SFXN4, SFXN1, SLC30A8, SLC31A1, SLC39A2, SLC30A7	1000	71	13528	1.90535	0.792535
GOTERM_BP_FAT	GO:0031329~regulation of cellular catabolic process	9	0.678733	0.0785808	APOA4, HDAC4, ULK1, PCSK9, TAF9, IGF2, TIMP3, IRS1, ARNT	1000	61	13528	1.99593	0.793439
GOTERM_BP_FAT	GO:0051254~positive regulation of RNA metabolic process	45	3.39367	0.0821794	E2F1, HNF1A, HOXA13, FOXK1, STAT5B, XRCC6, GLIS1, PAX6, FHL2, NFKBIA, SOX4, NFYA, NR2E3, GLI2, ARNT, EPC1, NFAT5, PLA2G1B, TAF9, NR2F2, NFATC3, RUNX2, TCF3, SREBF1, TBL1XR1, SATB2, EGR2, MAP2K1, PCBD2, TBX3, FOXJ2, MAFB, MAML1, MAP2K3, CENPK, HMGA1, PPARGC1A, PPARGC1B, HES1, HDAC4, MTF1, HNF4A, ZMIZ2, SMARCA2, SMARCA4	1000	481	13528	1.26561	0.797777
GOTERM_BP_FAT	GO:0051153~regulation of striated muscle cell differentiation	6	0.452489	0.0832698	HDAC4, TBX3, EZH2, HOPX, HDAC9, UBA52	1000	32	13528	2.5365	0.800459
GOTERM_BP_FAT	GO:0030031~cell projection assembly	11	0.829563	0.0843845	VAV3, KIF3A, RAC3, WASF2, IFT172, DYNC2H1, RPGRIP1L, FGD5, PCM1, BBS10, THBS4	1000	83	13528	1.79287	0.803178
GOTERM_BP_FAT	GO:0030048~actin filament-based movement	5	0.377074	0.0851711	MYL6, ACTC1, MYL6B, MYH3, WASF2	1000	23	13528	2.94087	0.804556
GOTERM_BP_FAT	GO:0021575~hindbrain morphogenesis	5	0.377074	0.0851711	HES1, GSX2, ULK1, LDB1, GLI2	1000	23	13528	2.94087	0.804556
GOTERM_BP_FAT	GO:0051291~protein heterooligomerization	8	0.603318	0.0862904	IGF1R, KCND2, PCBD2, MAP2K1, FADD, CDH2, PDSS1, IRS1	1000	52	13528	2.08123	0.805501
GOTERM_BP_FAT	GO:0006473~protein amino acid acetylation	8	0.603318	0.0862904	MEAF6, EPC1, ING3, BRPF3, TAF9, ACTL6A, TADA1, RUVBL2	1000	52	13528	2.08123	0.805501
GOTERM_BP_FAT	GO:0007368~determination of left/right symmetry	7	0.527903	0.0862642	KIF3A, IFT172, DYNC2H1, PKD2, RPGRIP1L, RFX3, RBPJ	1000	42	13528	2.25467	0.807095
GOTERM_BP_FAT	GO:0030384~phosphoinositide metabolic process	10	0.754148	0.0879352	PIGK, PIGM, PIGY, CD81, IP6K1, PLCB1, ALG12, PIGP, PTEN, IP6K2	1000	73	13528	1.85315	0.810085
GOTERM_BP_FAT	GO:0048511~rhythmic process	15	1.13122	0.0896898	FGF7, EGR2, HS3ST2, STAT5B, GRIN2A, GRIN3A, CDK4, TGFB2, CRY2, CHRNB2, ADAMTS1, FANCG, PCYT1B, PER3, EIF2B2	1000	128	13528	1.58531	0.811646
GOTERM_BP_FAT	GO:0007010~cytoskeleton organization	41	3.09201	0.0895825	TRIOBP, HAUS6, WASF2, MLH1, CALR, ARHGAP4, KRT25, KIF2C, SPC25, RANBP9, PTK2, PACSIN1, MACF1, TMSB15A, BLOC1S2, PAK2, SORBS1, ANK3, RAC3, NPM1, PLA2G1B, TUBE1, NEFH, FGD5, ARHGDIB, ACTC1, NUSAP1, NDC80, ESPL1, PCM1, DCTN2, FMN1, MAP1S, ATP2C1, ZWINT, KRT14, CKS2, TMSB4X, ABL1, SMC1A, ADD2	1000	436	13528	1.27213	0.812892
GOTERM_BP_FAT	GO:0048103~somatic stem cell division	3	0.226244	0.0892308	CDKN2A, ASPM, TGFB2	1000	7	13528	5.79771	0.813245
GOTERM_BP_FAT	GO:0000076~DNA replication checkpoint	3	0.226244	0.0892308	CDC6, CDC45, CDT1	1000	7	13528	5.79771	0.813245
GOTERM_BP_FAT	GO:0007158~neuron adhesion	3	0.226244	0.0892308	CDK5R1, ASTN1, CTNND2	1000	7	13528	5.79771	0.813245
GOTERM_BP_FAT	GO:0032297~negative regulation of DNA replication initiation	3	0.226244	0.0892308	CDC6, CDC45, CDT1	1000	7	13528	5.79771	0.813245
GOTERM_BP_FAT	GO:0060271~cilium morphogenesis	6	0.452489	0.0924763	KIF3A, IFT172, DYNC2H1, RPGRIP1L, PCM1, BBS10	1000	33	13528	2.45964	0.82003
GOTERM_BP_FAT	GO:0007052~mitotic spindle organization	4	0.301659	0.0938451	SPC25, NDC80, SMC1A, DCTN2	1000	15	13528	3.60747	0.821609
GOTERM_BP_FAT	GO:0032881~regulation of polysaccharide metabolic process	4	0.301659	0.0938451	SORBS1, IGF2, DYRK2, IRS1	1000	15	13528	3.60747	0.821609
GOTERM_BP_FAT	GO:0009799~determination of symmetry	7	0.527903	0.0943253	KIF3A, IFT172, DYNC2H1, PKD2, RPGRIP1L, RFX3, RBPJ	1000	43	13528	2.20223	0.821686
GOTERM_BP_FAT	GO:0009855~determination of bilateral symmetry	7	0.527903	0.0943253	KIF3A, IFT172, DYNC2H1, PKD2, RPGRIP1L, RFX3, RBPJ	1000	43	13528	2.20223	0.821686
GOTERM_BP_FAT	GO:0022411~cellular component disassembly	8	0.603318	0.0934306	KIF2C, C12ORF65, CDKN2A, CYCS, PMAIP1, ETF1, HMGA1, TTF2	1000	53	13528	2.04196	0.82176
GOTERM_BP_FAT	GO:0006650~glycerophospholipid metabolic process	14	1.05581	0.0951643	FGF7, PIGY, PTEN, PIGP, APOA4, PIGK, PIGM, CD81, PLA2G1B, PCYT1B, IP6K1, PLCB1, ALG12, IP6K2	1000	118	13528	1.60502	0.822982
GOTERM_BP_FAT	GO:0001764~neuron migration	9	0.678733	0.0977289	NRCAM, SATB2, CDK5R1, PTK2, PAX6, DCX, TOP2B, NR2F2, YWHAE	1000	64	13528	1.90237	0.829949
GOTERM_BP_FAT	GO:0045893~positive regulation of transcription, DNA-dependent	44	3.31825	0.0994778	E2F1, HNF1A, HOXA13, FOXK1, STAT5B, XRCC6, GLIS1, PAX6, FHL2, NFKBIA, SOX4, NFYA, NR2E3, GLI2, ARNT, EPC1, NFAT5, PLA2G1B, TAF9, NR2F2, NFATC3, RUNX2, TCF3, SREBF1, TBL1XR1, SATB2, EGR2, PCBD2, TBX3, FOXJ2, MAFB, MAML1, MAP2K3, CENPK, HMGA1, PPARGC1A, PPARGC1B, HES1, HDAC4, MTF1, HNF4A, ZMIZ2, SMARCA2, SMARCA4	1000	477	13528	1.24787	0.834041

## Sheet: S4C_LM3vsNMavg up
Table S4C: full results of DAVID’s gene ontology analysis for up-regulated (> 2-folds) genes in LM3 compared to the average of NM samples
Category	Term	Count	%	PValue	Genes	List Total	Pop Hits	Pop Total	Fold Enrichment	Benjamini
GOTERM_BP_FAT	GO:0007267~cell-cell signaling	65	5.13834	5.89758e-05	ALS2, INSL3, HNF1B, NRP1, GRIK1, GABRB2, EFNA2, GLRA3, GDF5, FGF11, GJA5, TGFB2, WNT2, SLC1A2, HTR1B, FNTA, IAPP, GRIN2C, WISP3, GALR2, GRID2, KCNQ2, CHAT, HTR1E, PCDHB9, SIX3, NRXN1, PCLO, INHBA, SIRPG, ACVR2B, SSTR3, SIX1, TFAP2C, CTF1, NDP, DRD4, FFAR1, KCNA1, MME, TAC1, TSHB, ECE2, SYN1, TSPAN32, APBA3, GUCA1B, NOS1, GABRA3, IGF2, GRIA4, KCNK3, PDE7B, P2RX7, P2RX1, CXCL14, GRIA2, CXCL13, P2RX…	882	600	13528	1.6616	0.088894
GOTERM_BP_FAT	GO:0030182~neuron differentiation	50	3.95257	0.000139827	NRP2, ALS2, NRP1, FOXA2, TUBB2B, EFNA2, PAX6, RPE65, NR2E3, GRIN3A, TGFB2, NRCAM, GPC2, GALR2, ROBO3, CHAT, SS18L1, CDH23, EGR2, STMN2, KIF5C, NRXN1, NUMBL, HOXC10, SLITRK2, ASCL1, NCAM2, SLC26A6, CNTN2, IGSF9, CTF1, ONECUT2, SOX5, ARX, BCL11B, TNR, TNN, CEBPB, FSCN2, NTNG1, CELSR2, LMX1A, TP73, GNGT1, DLX2, NTRK1, NTRK2, CHRNB2, CACNA1A, NTM	882	438	13528	1.7509	0.13684
GOTERM_BP_FAT	GO:0048666~neuron development	41	3.24111	0.0001866	NRP2, ALS2, NRP1, CTF1, EFNA2, ONECUT2, PAX6, RPE65, GRIN3A, NR2E3, TGFB2, ARX, NRCAM, TNR, BCL11B, GALR2, TNN, ROBO3, CHAT, SS18L1, CDH23, EGR2, FSCN2, KIF5C, NTNG1, CELSR2, LMX1A, NRXN1, TP73, NUMBL, SLITRK2, NCAM2, GNGT1, ASCL1, SLC26A6, NTRK2, CNTN2, CHRNB2, IGSF9, CACNA1A, NTM	882	339	13528	1.85502	0.136954
GOTERM_BP_FAT	GO:0001501~skeletal system development	41	3.24111	4.92229e-05	NOG, HOXA13, ENAM, SOX5, PAX1, GJA5, IGSF10, COL9A1, COL9A2, COMP, ACAN, COL11A1, GUSBP3, PITX1, WWOX, COL10A1, MINPP1, SATB2, TBX15, NODAL, NF1, IGF2, HOXC10, SHOX2, INHBA, DLX2, ACVR2B, CHRDL2, P2RX7, CHRDL1, HOXB7, TRPS1, CLEC3A, SIX1, GDF10, KIAA1217, MAPK8, GNAS, BMP8B, CDH11, BMP8A	882	319	13528	1.97132	0.143928
GOTERM_BP_FAT	GO:0006811~ion transport	73	5.77075	0.00102734	JPH3, KCNAB3, CACHD1, GRIK1, GABRB2, TRPV1, SCN3B, SLC22A15, GRIK3, GLRA3, ANO1, SLC22A14, SLC22A11, GRIN3A, SLC26A1, KCNJ12, WNT2, SLC1A2, GRIN2C, GRID2, ANO2, KCNQ2, TRPM5, SLC22A7, SCN2A, TMEM38A, CACNG3, TCN1, PRKCB, SLC26A6, RHCG, CATSPER2, SLC26A7, KCNH6, KCNH3, ADD2, TF, FXYD2, SLC38A4, SLC38A3, KCNA1, CACNB3, KCNJ2, KCNJ3, KCNMB2, COL9A1, SLC11A1, TTYH2, FCN1, SLCO3A1, NEDD4L, SCN5A, SLC3…	882	768	13528	1.4579	0.220898
GOTERM_BP_FAT	GO:0044057~regulation of system process	37	2.9249	0.000493183	KCNE1L, TF, GRIK1, GRIK3, PPP1R12B, MYBPC3, DRD4, CTNND2, TAC1, CDH2, KCNJ12, TAC4, KCNMB2, TGFB2, HTR1B, ACE, MYOCD, GRIN2C, SCN5A, CHAT, EGR2, NOS1, IGF2, GRIA4, INHBA, TNNT3, ABCG5, P2RX1, CHRM3, GRIA2, CHRM2, P2RX3, NTRK2, CACNA1G, CHRNB2, CACNA1A, F2R	882	309	13528	1.83657	0.228609
GOTERM_BP_FAT	GO:0006140~regulation of nucleotide metabolic process	18	1.42292	0.00133661	GUCA1B, ADCY1, OPRL1, NF1, DRD4, GCGR, SSTR5, GNAL, HTR1B, UCN3, OXER1, NTRK1, GALR2, GIPR, NTRK2, GNAS, CORT, GUCA2B	882	116	13528	2.38001	0.231955
GOTERM_BP_FAT	GO:0007268~synaptic transmission	35	2.7668	0.00101321	ALS2, GRIK1, GABRB2, GLRA3, KCNA1, DRD4, TAC1, WNT2, HTR1B, SLC1A2, FNTA, SYN1, GRIN2C, GALR2, GRID2, APBA3, KCNQ2, CHAT, HTR1E, PCDHB9, NOS1, GABRA3, GRIA4, NRXN1, PCLO, KCNK3, P2RX7, PDE7B, P2RX1, GRIA2, P2RX3, CHRNB2, CORT, CACNA1A, CACNA1B	882	298	13528	1.80143	0.234092
GOTERM_BP_FAT	GO:0007187~G-protein signaling, coupled to cyclic nucleotide second messenger	18	1.42292	0.00121244	ADCY1, OPRL1, DRD4, GCGR, CRHR2, SSTR5, GNAL, HTR1B, UCN3, SSTR3, CHRM2, HRH2, CCR3, GALR2, GIPR, GNAS, CORT, HTR1E	882	115	13528	2.40071	0.239341
GOTERM_BP_FAT	GO:0019226~transmission of nerve impulse	39	3.083	0.00132602	ALS2, GRIK1, GABRB2, GLRA3, KCNA1, DRD4, TAC1, KCNMB2, WNT2, HTR1B, SLC1A2, FNTA, SYN1, GRIN2C, GALR2, GRID2, APBA3, KCNQ2, CHAT, HTR1E, PCDHB9, NOS1, EGR2, GABRA3, NF1, GRIA4, NRXN1, PCLO, KCNK3, P2RX7, PDE7B, P2RX1, GRIA2, P2RX3, CLDN1, CHRNB2, CORT, CACNA1A, CACNA1B	882	350	13528	1.70908	0.243663
GOTERM_BP_FAT	GO:0030799~regulation of cyclic nucleotide metabolic process	18	1.42292	0.000993194	GUCA1B, ADCY1, OPRL1, NF1, DRD4, GCGR, SSTR5, GNAL, HTR1B, UCN3, OXER1, NTRK1, GALR2, GIPR, NTRK2, GNAS, CORT, GUCA2B	882	113	13528	2.4432	0.248127
GOTERM_BP_FAT	GO:0051960~regulation of nervous system development	25	1.97628	0.00157951	TF, ZNF488, NOG, NRP1, XRCC2, FOXA2, PAX6, SOX5, CDH2, LRRC4C, TTC3, NRCAM, SEMA3F, VWC2, DNMT3B, MAG, NF1, LMX1A, NUMBL, ASCL1, DLX2, SIX1, NTRK2, CHRNB2, CACNA1A	882	192	13528	1.99712	0.254393
GOTERM_BP_FAT	GO:0050767~regulation of neurogenesis	24	1.89723	0.000473403	MAG, ZNF488, NOG, NRP1, XRCC2, FOXA2, NF1, SOX5, PAX6, CDH2, LRRC4C, LMX1A, TTC3, NUMBL, NRCAM, ASCL1, DLX2, SEMA3F, NTRK2, SIX1, VWC2, CHRNB2, DNMT3B, CACNA1A	882	166	13528	2.21752	0.258424
GOTERM_BP_FAT	GO:0045664~regulation of neuron differentiation	20	1.58103	0.000982117	MAG, NOG, NRP1, FOXA2, SOX5, PAX6, CDH2, LRRC4C, LMX1A, TTC3, NUMBL, NRCAM, ASCL1, SEMA3F, NTRK2, SIX1, VWC2, CHRNB2, DNMT3B, CACNA1A	882	133	13528	2.30645	0.266705
GOTERM_BP_FAT	GO:0007166~cell surface receptor linked signal transduction	154	12.1739	0.000917335	F2RL2, ADCY1, NOG, GRIK1, GABRB2, GDF6, GRIK3, GDF5, RPE65, GRIN3A, TGFB2, WNT2, TAS2R60, HTR1B, LILRA1, FNTA, GRIN2C, GPR45, GALR2, GRID2, CLEC4A, OR7C2, PRLH, HTR1E, IRS2, C5AR1, ATRNL1, MAGI1, CD3E, PTPRG, MRGPRE, IGSF6, ASCL1, CRHR2, SSTR5, UCN3, SSTR3, CCR4, CCR3, ITGA2B, PRLHR, CALY, GPR149, DRD4, CACNB3, EPHA10, OR6W1P, OPN1SW, GPR142, SORCS3, ITGBL1, GPR25, OR5F1, GABRA3, KLF16, CELSR2, G…	882	1856	13528	1.27265	0.27525
GOTERM_BP_FAT	GO:0060284~regulation of cell development	27	2.13439	0.000829729	ZNF488, NOG, NRP1, XRCC2, FOXA2, PAX6, SOX5, CDH2, LRRC4C, TTC3, TGFB2, NRCAM, MYOCD, SEMA3F, VWC2, DNMT3B, MAG, NF1, IGF2, LMX1A, NUMBL, ASCL1, DLX2, SIX1, NTRK2, CHRNB2, CACNA1A	882	205	13528	2.02011	0.279325
GOTERM_BP_FAT	GO:0030808~regulation of nucleotide biosynthetic process	18	1.42292	0.000727901	GUCA1B, ADCY1, OPRL1, NF1, DRD4, GCGR, SSTR5, GNAL, HTR1B, UCN3, OXER1, NTRK1, GALR2, GIPR, NTRK2, GNAS, CORT, GUCA2B	882	110	13528	2.50983	0.279927
GOTERM_BP_FAT	GO:0030802~regulation of cyclic nucleotide biosynthetic process	18	1.42292	0.000727901	GUCA1B, ADCY1, OPRL1, NF1, DRD4, GCGR, SSTR5, GNAL, HTR1B, UCN3, OXER1, NTRK1, GALR2, GIPR, NTRK2, GNAS, CORT, GUCA2B	882	110	13528	2.50983	0.279927
GOTERM_BP_FAT	GO:0019935~cyclic-nucleotide-mediated signaling	19	1.50198	0.00189072	ADCY1, OPRL1, DRD4, PCLO, GCGR, GNAL, CRHR2, SSTR5, HTR1B, UCN3, SSTR3, CHRM2, HRH2, CCR3, GALR2, GIPR, GNAS, CORT, HTR1E	882	130	13528	2.24169	0.282459
GOTERM_BP_FAT	GO:0030817~regulation of cAMP biosynthetic process	16	1.26482	0.00219374	ADCY1, OPRL1, NF1, DRD4, GCGR, SSTR5, GNAL, HTR1B, UCN3, OXER1, NTRK1, GALR2, GIPR, NTRK2, GNAS, CORT	882	101	13528	2.42976	0.30574
GOTERM_BP_FAT	GO:0000904~cell morphogenesis involved in differentiation	29	2.29249	0.00247518	ALS2, NRP2, NOG, NRP1, EFNA2, PAX6, TGFB2, ARX, NRCAM, BCL11B, TNR, TNN, ROBO3, CDH23, EGR2, NODAL, KIF5C, NTNG1, CELSR2, NRXN1, LMX1A, NUMBL, SLITRK2, NCAM2, SLC26A6, NOTCH4, CNTN2, CHRNB2, CACNA1A	882	244	13528	1.82294	0.323749
GOTERM_BP_FAT	GO:0030814~regulation of cAMP metabolic process	16	1.26482	0.00266773	ADCY1, OPRL1, NF1, DRD4, GCGR, SSTR5, GNAL, HTR1B, UCN3, OXER1, NTRK1, GALR2, GIPR, NTRK2, GNAS, CORT	882	103	13528	2.38258	0.330741
GOTERM_BP_FAT	GO:0019933~cAMP-mediated signaling	15	1.18577	0.00326439	ADCY1, OPRL1, DRD4, PCLO, GCGR, CRHR2, SSTR5, GNAL, UCN3, CHRM2, CCR3, GALR2, GIPR, GNAS, CORT	882	95	13528	2.42177	0.36161
GOTERM_BP_FAT	GO:0007188~G-protein signaling, coupled to cAMP nucleotide second messenger	14	1.10672	0.00324499	ADCY1, OPRL1, DRD4, GCGR, CRHR2, SSTR5, GNAL, UCN3, CHRM2, CCR3, GALR2, GIPR, GNAS, CORT	882	85	13528	2.52624	0.372752
GOTERM_BP_FAT	GO:0031175~neuron projection development	29	2.29249	0.00488229	ALS2, NRP2, NRP1, EFNA2, PAX6, GRIN3A, ARX, NRCAM, BCL11B, TNR, GALR2, TNN, ROBO3, CHAT, SS18L1, EGR2, KIF5C, NTNG1, CELSR2, NRXN1, LMX1A, NUMBL, SLITRK2, NCAM2, SLC26A6, CNTN2, CHRNB2, IGSF9, CACNA1A	882	256	13528	1.73749	0.435754
GOTERM_BP_FAT	GO:0048667~cell morphogenesis involved in neuron differentiation	25	1.97628	0.00481481	ALS2, NRP2, NRP1, EFNA2, PAX6, NRCAM, ARX, BCL11B, TNR, TNN, ROBO3, CDH23, EGR2, KIF5C, NTNG1, CELSR2, NRXN1, LMX1A, NUMBL, SLITRK2, NCAM2, SLC26A6, CNTN2, CHRNB2, CACNA1A	882	209	13528	1.83467	0.443474
GOTERM_BP_FAT	GO:0007215~glutamate signaling pathway	7	0.55336	0.0045529	GRIK1, GRIN2C, GRIK3, GRID2, GRIA3, GRIN3A, GRIA4	882	25	13528	4.2946	0.451333
GOTERM_BP_FAT	GO:0031279~regulation of cyclase activity	15	1.18577	0.0047733	GUCA1B, ADCY1, OPRL1, DRD4, NF1, GCGR, SSTR5, GNAL, UCN3, NTRK1, GALR2, GIPR, NTRK2, GNAS, CORT	882	99	13528	2.32392	0.453497
GOTERM_BP_FAT	GO:0007586~digestion	14	1.10672	0.00588486	MUC2, PPY, LDLR, SCT, ACE, P2RX7, MUC3A, CLPS, ABCG5, CHRM3, SLC26A7, GALR2, MEP1A, MUC5AC	882	91	13528	2.35967	0.462654
GOTERM_BP_FAT	GO:0009886~post-embryonic morphogenesis	5	0.395257	0.00579737	GDF5, GNAS, BCL2L11, CDH23, NKX2-3	882	12	13528	6.39078	0.468977
GOTERM_BP_FAT	GO:0051966~regulation of synaptic transmission, glutamatergic	6	0.474308	0.00625027	HTR1B, GRIA2, GRIK1, GRIK3, NTRK2, GRIA4	882	19	13528	4.84354	0.471925
GOTERM_BP_FAT	GO:0051339~regulation of lyase activity	15	1.18577	0.00571547	GUCA1B, ADCY1, OPRL1, DRD4, NF1, GCGR, SSTR5, GNAL, UCN3, NTRK1, GALR2, GIPR, NTRK2, GNAS, CORT	882	101	13528	2.2779	0.476002
GOTERM_BP_FAT	GO:0051216~cartilage development	12	0.948617	0.00807997	DLX2, COL9A1, SATB2, CHRDL2, NOG, ACAN, SOX5, GNAS, COL11A1, BMP8B, PITX1, BMP8A	882	74	13528	2.48722	0.55084
GOTERM_BP_FAT	GO:0045762~positive regulation of adenylate cyclase activity	10	0.790514	0.0096534	GNAL, UCN3, ADCY1, NTRK1, NF1, GIPR, GALR2, NTRK2, GNAS, GCGR	882	56	13528	2.73891	0.583124
GOTERM_BP_FAT	GO:0045761~regulation of adenylate cyclase activity	14	1.10672	0.00919904	ADCY1, OPRL1, DRD4, NF1, GCGR, SSTR5, GNAL, UCN3, NTRK1, GALR2, GIPR, NTRK2, GNAS, CORT	882	96	13528	2.23677	0.58692
GOTERM_BP_FAT	GO:0048858~cell projection morphogenesis	27	2.13439	0.00953853	ALS2, NRP2, NRP1, ONECUT1, EFNA2, ONECUT2, PAX6, ARX, NRCAM, BCL11B, TNR, TNN, ROBO3, EGR2, FOXJ1, KIF5C, NTNG1, CELSR2, NRXN1, LMX1A, NUMBL, SLITRK2, NCAM2, SLC26A6, CNTN2, CHRNB2, CACNA1A	882	245	13528	1.6903	0.589316
GOTERM_BP_FAT	GO:0031281~positive regulation of cyclase activity	10	0.790514	0.0108203	GNAL, UCN3, ADCY1, NTRK1, NF1, GIPR, GALR2, NTRK2, GNAS, GCGR	882	57	13528	2.69085	0.614822
GOTERM_BP_FAT	GO:0048266~behavioral response to pain	4	0.316206	0.0120337	GRIK1, TRPV1, P2RX3, CACNA1A	882	8	13528	7.66893	0.624698
GOTERM_BP_FAT	GO:0033555~multicellular organismal response to stress	8	0.632411	0.0119445	ALS2, NOS1, GRIK1, TRPV1, P2RX3, DRD4, TAC1, CACNA1A	882	39	13528	3.14623	0.631498
GOTERM_BP_FAT	GO:0048812~neuron projection morphogenesis	24	1.89723	0.0116882	ALS2, NRP2, NRP1, EGR2, EFNA2, KIF5C, NTNG1, PAX6, CELSR2, NRXN1, LMX1A, NUMBL, SLITRK2, ARX, NRCAM, NCAM2, SLC26A6, TNR, BCL11B, CNTN2, TNN, CHRNB2, ROBO3, CACNA1A	882	213	13528	1.72821	0.633283
GOTERM_BP_FAT	GO:0042461~photoreceptor cell development	6	0.474308	0.017447	GNGT1, FSCN2, NTRK2, PAX6, RPE65, NR2E3	882	24	13528	3.83447	0.635889
GOTERM_BP_FAT	GO:0001503~ossification	15	1.18577	0.0171962	MINPP1, SATB2, NOG, ENAM, NF1, IGF2, IGSF10, CHRDL2, CHRDL1, MAPK8, GNAS, WWOX, BMP8B, CDH11, BMP8A	882	115	13528	2.00059	0.637266
GOTERM_BP_FAT	GO:0046903~secretion	31	2.45059	0.0127984	PPY, HNF1B, NKD2, SRCIN1, TRPV1, FFAR1, DRD4, GCGR, SCT, ACE, SYN1, EXOC4, NEDD4L, GUCA2B, SCAMP5, GUCA1B, PCLO, TP73, ACVR2B, P2RX7, ABCG5, P2RX1, LAX1, SLC26A7, NPHS2, NTRK2, CHRNB2, GNAS, AGR2, CACNA1A, SMPD3	882	300	13528	1.58491	0.63819
GOTERM_BP_FAT	GO:0022610~biological adhesion	61	4.82213	0.0168469	DLC1, NRP2, NRP1, CADM1, MYBPC2, CLSTN3, MYBPC3, LY9, NRCAM, CLEC4A, COL11A1, CDH23, PCDHB9, MAGI1, EGFL6, CDHR1, COL22A1, NRXN1, BCL2L11, CLEC4M, NCAM2, SIGLEC1, SLC26A6, SIRPG, CCR3, CNTN2, CLDN1, MADCAM1, COL24A1, ADAM12, ITGA2B, PLXNC1, ADAMTS13, ASTN1, CTNND2, PCDHGC5, CRNN, CDH2, ITGBL1, COL9A1, RGMB, COL6A6, AGGF1, TNR, COMP, ACAN, TNN, THBS4, HAPLN1, MAG, LGALS7, CELSR2, STAB2, LGALS7B, C…	882	701	13528	1.33468	0.643533
GOTERM_BP_FAT	GO:0006895~Golgi to endosome transport	4	0.316206	0.0171868	RAB9B, VPS13A, DOPEY1, MON2	882	9	13528	6.81683	0.643939
GOTERM_BP_FAT	GO:0007155~cell adhesion	61	4.82213	0.0166679	DLC1, NRP2, NRP1, CADM1, MYBPC2, CLSTN3, MYBPC3, LY9, NRCAM, CLEC4A, COL11A1, CDH23, PCDHB9, MAGI1, EGFL6, CDHR1, COL22A1, NRXN1, BCL2L11, CLEC4M, NCAM2, SIGLEC1, SLC26A6, SIRPG, CCR3, CNTN2, CLDN1, MADCAM1, COL24A1, ADAM12, ITGA2B, PLXNC1, ADAMTS13, ASTN1, CTNND2, PCDHGC5, CRNN, CDH2, ITGBL1, COL9A1, RGMB, COL6A6, AGGF1, TNR, COMP, ACAN, TNN, THBS4, HAPLN1, MAG, LGALS7, CELSR2, STAB2, LGALS7B, C…	882	700	13528	1.33659	0.646712
GOTERM_BP_FAT	GO:0007602~phototransduction	7	0.55336	0.0182905	GUCA1B, GNGT1, OPN1LW, OPN1MW, RCVRN, NR2E3, OPN1SW	882	33	13528	3.25349	0.646784
GOTERM_BP_FAT	GO:0060348~bone development	16	1.26482	0.0137681	MINPP1, SATB2, NOG, NF1, ENAM, IGF2, PAX1, IGSF10, CHRDL2, CHRDL1, MAPK8, GNAS, WWOX, BMP8B, CDH11, BMP8A	882	123	13528	1.99517	0.647284
GOTERM_BP_FAT	GO:0051349~positive regulation of lyase activity	10	0.790514	0.0134672	GNAL, UCN3, ADCY1, NTRK1, NF1, GIPR, GALR2, NTRK2, GNAS, GCGR	882	59	13528	2.59964	0.647962
GOTERM_BP_FAT	GO:0048732~gland development	17	1.34387	0.0144663	NOG, IRS2, HOXA13, TFCP2L1, NF1, PAX6, PAX1, BCL2L11, TGFB2, WNT2, NOTCH4, SIX1, NRG1, APLN, PRL, PITX1, NKX2-3	882	135	13528	1.93144	0.648497
GOTERM_BP_FAT	GO:0043062~extracellular structure organization	19	1.50198	0.0194097	ALS2, PCDHB9, CADM1, NF1, NRXN1, CDH2, TMPRSS6, SPINK5, TGFB2, NRCAM, TNR, DRP2, ACAN, MUC5AC, ADAMTS2, COL11A1, CHAT, CACNA1A, F2R	882	163	13528	1.78785	0.64964
GOTERM_BP_FAT	GO:0010817~regulation of hormone levels	18	1.42292	0.019116	HNF1B, PRLHR, CYP11B1, HSD17B1, FFAR1, DUOX1, PCLO, ACVR2B, ACE, ECE2, LRAT, DIO2, SERPINA6, CYP26B1, SCG5, SMPD3, CRYM, CACNA1A	882	151	13528	1.82836	0.650265
GOTERM_BP_FAT	GO:0050808~synapse organization	10	0.790514	0.0165655	PCDHB9, ALS2, NRCAM, CADM1, DRP2, NRXN1, CDH2, CHAT, CACNA1A, F2R	882	61	13528	2.5144	0.651706
GOTERM_BP_FAT	GO:0007409~axonogenesis	22	1.73913	0.014321	ALS2, NRP2, NRP1, EGR2, EFNA2, KIF5C, NTNG1, PAX6, NRXN1, LMX1A, NUMBL, SLITRK2, ARX, NRCAM, NCAM2, SLC26A6, BCL11B, TNR, CNTN2, TNN, CHRNB2, ROBO3	882	193	13528	1.74836	0.653208
GOTERM_BP_FAT	GO:0051240~positive regulation of multicellular organismal process	26	2.05534	0.0163742	MAVS, TF, GRIK1, TRPV1, TAC1, TAC4, FOXS1, TGFB2, SLC11A1, MYOCD, RARA, NRG1, NOS1, CARD9, IGF2, GRIA4, IL21, PLG, CARD11, ACVR2B, P2RX7, GRIA2, CHRM3, NTRK2, CHRNB2, F2R	882	244	13528	1.63436	0.654823
GOTERM_BP_FAT	GO:0019932~second-messenger-mediated signaling	25	1.97628	0.0190667	ADCY1, DRD4, GNG13, GCGR, TYMS, HTR1B, HRH2, GALR2, HIST1H4E, HIST1H4I, HIST1H4H, HTR1E, OPRL1, PCLO, CRHR2, SSTR5, GNAL, UCN3, SSTR3, CHRM2, CCR3, ZWINT, GIPR, CKS2, GNAS, CORT, F2R	882	235	13528	1.63169	0.655694
GOTERM_BP_FAT	GO:0032990~cell part morphogenesis	27	2.13439	0.0161558	ALS2, NRP2, NRP1, ONECUT1, EFNA2, ONECUT2, PAX6, ARX, NRCAM, BCL11B, TNR, TNN, ROBO3, EGR2, FOXJ1, KIF5C, NTNG1, CELSR2, NRXN1, LMX1A, NUMBL, SLITRK2, NCAM2, SLC26A6, CNTN2, CHRNB2, CACNA1A	882	256	13528	1.61767	0.657423
GOTERM_BP_FAT	GO:0045619~regulation of lymphocyte differentiation	10	0.790514	0.0201554	CARD11, INHBA, CDKN2A, HMGB3, FOXJ1, IL27, RARA, IL21, SPINK5, CD27	882	63	13528	2.43458	0.657451
GOTERM_BP_FAT	GO:0051252~regulation of RNA metabolic process	141	11.1462	0.0155746	HMX1, ARNT2, NR2E3, CDKN2A, MYOCD, GATA5, ZNF300, ZNF248, RARA, ZNF445, PITX1, ZNF45, SATB2, ZNF440, ZNF812, NODAL, SIX3, ZNF813, NR0B2, ELL3, ZNF2, ASCL1, ZNF789, HNF4A, CELF4, SIX1, ZNF785, SPDEF, ST18, TFAP2C, ZNF586, ZNF519, HMGB4, HOXA13, ONECUT1, TFCP2L1, ONECUT2, SOX5, ZNF232, ARX, SLC11A1, ELK4, BCOR, DNMT3B, HELLS, NKX2-3, UTF1, ZNF621, KLF16, TEAD1, CELSR2, ZNF626, MAFK, FOXP4, SHOX2, D…	882	1813	13528	1.19285	0.659487
GOTERM_BP_FAT	GO:0000902~cell morphogenesis	35	2.7668	0.0159553	NRP2, ALS2, NOG, NRP1, ONECUT1, TFCP2L1, EFNA2, ONECUT2, PAX6, TGFB2, ARX, NRCAM, TNR, BCL11B, TNN, ROBO3, CDH23, EGR2, EPB42, FOXJ1, NODAL, KIF5C, NTNG1, CELSR2, NRXN1, LMX1A, NUMBL, SLITRK2, NCAM2, SLC26A6, P2RX7, NOTCH4, CNTN2, CHRNB2, CACNA1A	882	356	13528	1.50794	0.660528
GOTERM_BP_FAT	GO:0046530~photoreceptor cell differentiation	6	0.474308	0.0206705	GNGT1, FSCN2, NTRK2, PAX6, RPE65, NR2E3	882	25	13528	3.68109	0.660742
GOTERM_BP_FAT	GO:0007186~G-protein coupled receptor protein signaling pathway	91	7.19368	0.021702	F2RL2, OR10A5, OR5H1, ADCY1, GABRB2, OR10A2, GRIK3, OR11A1, VN1R3, SCT, TAS2R60, HTR1B, IAPP, OXER1, GPR45, GALR2, OR7C2, APLN, PRLH, OR10P1, HTR1E, C5AR1, ATRNL1, CD3E, GPR18, MRGPRE, OXGR1, GNAL, SSTR5, CRHR2, SLC26A6, TAS2R13, UCN3, SSTR3, CHRM3, TAS2R19, CCR4, CHRM2, CCR3, GIPR, GNAS, GPR17, GNB3, GPR12, TAS2R10, PRLHR, CALY, OPN1LW, ECEL1, GPR149, GPR64, FFAR1, DRD4, GNG13, GPR6, TAC1, TSHB,…	882	1123	13528	1.24287	0.661186
GOTERM_BP_FAT	GO:0050909~sensory perception of taste	8	0.632411	0.0224867	TAS2R60, TAS2R13, TAS2R19, P2RX3, GNG13, TAS2R43, SCNN1D, TAS2R10	882	44	13528	2.7887	0.663074
GOTERM_BP_FAT	GO:0030030~cell projection organization	36	2.84585	0.0154133	NRP2, FGD2, ALS2, NRP1, ONECUT1, EFNA2, ONECUT2, PAX6, GRIN3A, ARX, NRCAM, TNR, BCL11B, GALR2, TNN, ROBO3, CHAT, SS18L1, CDH23, THBS4, EGR2, FOXJ1, KIF5C, NTNG1, CELSR2, NRXN1, LMX1A, NUMBL, SLITRK2, NCAM2, SLC26A6, P2RX7, CNTN2, CHRNB2, IGSF9, CACNA1A	882	368	13528	1.50044	0.663699
GOTERM_BP_FAT	GO:0006355~regulation of transcription, DNA-dependent	137	10.83	0.0215863	HMX1, ARNT2, NR2E3, CDKN2A, MYOCD, GATA5, ZNF300, ZNF248, RARA, ZNF445, PITX1, ZNF45, SATB2, ZNF440, ZNF812, NODAL, SIX3, ZNF813, NR0B2, ELL3, ZNF2, ASCL1, ZNF789, HNF4A, SIX1, ZNF785, SPDEF, ST18, TFAP2C, ZNF586, ZNF519, HMGB4, HOXA13, ONECUT1, TFCP2L1, ONECUT2, SOX5, ZNF232, ARX, SLC11A1, ELK4, BCOR, DNMT3B, HELLS, NKX2-3, UTF1, ZNF621, KLF16, TEAD1, CELSR2, ZNF626, MAFK, FOXP4, SHOX2, DLX2, FO…	882	1773	13528	1.18516	0.664977
GOTERM_BP_FAT	GO:0045449~regulation of transcription	194	15.336	0.0224228	GDF6, GTF2IRD2B, MAMSTR, CRY2, ZNF248, ZNF107, RARA, PITX1, ZNF45, NODAL, PRDM8, ZNF789, HNF4A, ASCC3, PARP14, ZNF785, ST18, ZNF519, HOXA13, TFCP2L1, ZNF232, ARX, SLC11A1, CASZ1, BCOR, DNMT3B, NKX2-3, TCF23, ASXL3, UTF1, ZNF121, ZNF621, KLF16, KLF17, CELSR2, ZNF626, SHOX2, DLX2, FOXI3, ZNF214, TRPS1, NOTCH4, CRYM, CCNT2, ZNF488, HNF1B, ZBTB34, FOXA2, FOXA3, ZNF296, FOXS1, MBTD1, GFI1B, HIF1AN, RR…	882	2601	13528	1.144	0.667612
GOTERM_BP_FAT	GO:0031644~regulation of neurological system process	18	1.42292	0.0214724	TF, EGR2, GRIK1, GRIK3, DRD4, CTNND2, TAC1, GRIA4, CDH2, HTR1B, GRIA2, GRIN2C, P2RX3, NTRK2, CHRNB2, CHAT, CACNA1A, F2R	882	153	13528	1.80446	0.668878
GOTERM_BP_FAT	GO:0007413~axonal fasciculation	4	0.316206	0.023382	NRCAM, NCAM2, SLC26A6, NRP1	882	10	13528	6.13515	0.672029
GOTERM_BP_FAT	GO:0021537~telencephalon development	10	0.790514	0.024275	ARX, ASCL1, DLX2, SLC1A2, EFNA2, NF1, SIX3, PAX6, LMX1A, TP73	882	65	13528	2.35967	0.675144
GOTERM_BP_FAT	GO:0016358~dendrite development	7	0.55336	0.0240188	NRP1, CELSR2, GRIN3A, IGSF9, SS18L1, CHAT, CACNA1A	882	35	13528	3.06757	0.676553
GOTERM_BP_FAT	GO:0008037~cell recognition	9	0.711462	0.0250882	NRCAM, NCAM2, SLC26A6, NRP1, CADM1, CD209, CD5, NTM, CLEC4M	882	55	13528	2.50983	0.682066
GOTERM_BP_FAT	GO:0007190~activation of adenylate cyclase activity	9	0.711462	0.0250882	GNAL, UCN3, ADCY1, NTRK1, GIPR, GALR2, NTRK2, GNAS, GCGR	882	55	13528	2.50983	0.682066
GOTERM_BP_FAT	GO:0007204~elevation of cytosolic calcium ion concentration	14	1.10672	0.0263846	JPH3, C5AR1, OPRL1, GPR6, TAC1, P2RX7, CXCL13, CCR4, CCR3, GALR2, GIPR, CACNA1G, CACNA1A, F2R	882	110	13528	1.95209	0.690385
GOTERM_BP_FAT	GO:0007212~dopamine receptor signaling pathway	5	0.395257	0.0262453	GNAL, CALY, DRD4, KLF16, GNAS	882	18	13528	4.26052	0.693513
GOTERM_BP_FAT	GO:0010769~regulation of cell morphogenesis involved in differentiation	11	0.869565	0.0271949	NRCAM, MAG, NRP1, SEMA3F, CHRNB2, LRRC4C, CDH2, CACNA1A, TTC3, TGFB2, NUMBL	882	77	13528	2.19112	0.6965
GOTERM_BP_FAT	GO:0048704~embryonic skeletal system morphogenesis	9	0.711462	0.0304101	DLX2, SATB2, NOG, TBX15, HOXB7, NODAL, SIX1, GNAS, COL11A1	882	57	13528	2.42177	0.722747
GOTERM_BP_FAT	GO:0048705~skeletal system morphogenesis	14	1.10672	0.030053	NOG, SATB2, TBX15, NODAL, PAX1, DLX2, ACVR2B, P2RX7, HOXB7, SIX1, ACAN, GNAS, COL11A1, WWOX	882	112	13528	1.91723	0.723191
GOTERM_BP_FAT	GO:0051969~regulation of transmission of nerve impulse	17	1.34387	0.0298028	TF, EGR2, GRIK1, GRIK3, DRD4, CTNND2, TAC1, GRIA4, CDH2, HTR1B, GRIA2, GRIN2C, P2RX3, NTRK2, CHRNB2, CHAT, CACNA1A	882	147	13528	1.77377	0.724945
GOTERM_BP_FAT	GO:0051249~regulation of lymphocyte activation	17	1.34387	0.0314807	HMGB3, CD3E, FOXJ1, IL27, TAC1, IL21, SCGB1A1, SPINK5, CARD11, INHBA, SIRPG, CDKN2A, LAX1, RARA, CHRNB2, CD5, CD27	882	148	13528	1.76178	0.730574
GOTERM_BP_FAT	GO:0051050~positive regulation of transport	23	1.81818	0.0337879	SPACA3, IRS2, CALY, CADM1, GRIK1, DRD4, TAC1, IGF2, TAC4, TGFB2, AZU1, INHBA, SLC11A1, UCN3, P2RX7, SLC1A2, P2RX1, P2RX3, CHRNB2, NEDD4L, CD27, F2R, SCAMP5	882	223	13528	1.58193	0.751218
GOTERM_BP_FAT	GO:0048878~chemical homeostasis	45	3.55731	0.0351224	TF, JPH3, LDLR, GRIK1, CYP11B1, FOXA3, GRIK3, DRD4, FFAR1, PRND, GPR6, TAC1, KCNMB2, SLC11A1, HAMP, GRIN2C, GALR2, GRID2, NEDD4L, IRS2, C5AR1, EGR2, EPB42, OPRL1, OTC, NF1, IGF2, HPR, PRKCB, SSTR5, P2RX7, ABCG5, RHCG, P2RX1, HNF4A, CCR4, CXCL13, CCR3, GIPR, CLDN1, CACNA1G, CHRNB2, CACNA1A, GPR12, F2R	882	512	13528	1.34805	0.760405
GOTERM_BP_FAT	GO:0048265~response to pain	5	0.395257	0.0374981	GRIK1, TRPV1, P2RX3, TAC1, CACNA1A	882	20	13528	3.83447	0.762219
GOTERM_BP_FAT	GO:0018345~protein palmitoylation	3	0.237154	0.0371236	ZDHHC15, ZDHHC17, MAP6D1	882	5	13528	9.20272	0.762815
GOTERM_BP_FAT	GO:0010975~regulation of neuron projection development	10	0.790514	0.0371218	NRCAM, MAG, NRP1, SEMA3F, NTRK2, CHRNB2, LRRC4C, CDH2, CACNA1A, NUMBL	882	70	13528	2.19112	0.766924
GOTERM_BP_FAT	GO:0006937~regulation of muscle contraction	10	0.790514	0.0433602	TNNT3, NOS1, P2RX1, CHRM3, MYOCD, CHRM2, PPP1R12B, MYBPC3, CACNA1G, F2R	882	72	13528	2.13026	0.767242
GOTERM_BP_FAT	GO:0055123~digestive system development	5	0.395257	0.0440114	ACVR2B, NODAL, FOXP4, TP73, NKX2-3	882	21	13528	3.65187	0.768897
GOTERM_BP_FAT	GO:0008038~neuron recognition	5	0.395257	0.0440114	NRCAM, NCAM2, SLC26A6, NRP1, NTM	882	21	13528	3.65187	0.768897
GOTERM_BP_FAT	GO:0048546~digestive tract morphogenesis	5	0.395257	0.0440114	ACVR2B, NODAL, FOXP4, TP73, NKX2-3	882	21	13528	3.65187	0.768897
GOTERM_BP_FAT	GO:0045165~cell fate commitment	16	1.26482	0.0369671	TBX6, FOXA2, ONECUT1, NODAL, ONECUT2, SIX3, PAX6, SOX5, TGFB2, HOXC10, ASCL1, DLX2, SIX1, NOTCH4, CYP26B1, PITX1	882	139	13528	1.76551	0.76964
GOTERM_BP_FAT	GO:0051480~cytosolic calcium ion homeostasis	14	1.10672	0.0432635	JPH3, C5AR1, OPRL1, GPR6, TAC1, P2RX7, CXCL13, CCR4, CCR3, GALR2, GIPR, CACNA1G, CACNA1A, F2R	882	118	13528	1.81975	0.770016
GOTERM_BP_FAT	GO:0009583~detection of light stimulus	7	0.55336	0.0388075	GUCA1B, GNGT1, OPN1LW, OPN1MW, RCVRN, NR2E3, OPN1SW	882	39	13528	2.75295	0.77009
GOTERM_BP_FAT	GO:0031646~positive regulation of neurological system process	7	0.55336	0.0388075	TF, GRIA2, GRIK1, NTRK2, TAC1, CHRNB2, GRIA4	882	39	13528	2.75295	0.77009
GOTERM_BP_FAT	GO:0055082~cellular chemical homeostasis	35	2.7668	0.0368831	TF, JPH3, GRIK1, FOXA3, GRIK3, PRND, DRD4, GPR6, TAC1, KCNMB2, SLC11A1, HAMP, GRIN2C, GALR2, GRID2, NEDD4L, C5AR1, EGR2, OPRL1, NF1, HPR, PRKCB, P2RX7, RHCG, P2RX1, CCR4, CXCL13, CCR3, GIPR, CACNA1G, CLDN1, CHRNB2, GPR12, CACNA1A, F2R	882	380	13528	1.4127	0.773048
GOTERM_BP_FAT	GO:0010579~positive regulation of adenylate cyclase activity by G-protein signaling pathway	7	0.55336	0.0432405	GNAL, UCN3, ADCY1, GIPR, GALR2, GNAS, GCGR	882	40	13528	2.68413	0.7734
GOTERM_BP_FAT	GO:0007189~activation of adenylate cyclase activity by G-protein signaling pathway	7	0.55336	0.0432405	GNAL, UCN3, ADCY1, GIPR, GALR2, GNAS, GCGR	882	40	13528	2.68413	0.7734
GOTERM_BP_FAT	GO:0010578~regulation of adenylate cyclase activity involved in G-protein signaling	7	0.55336	0.0432405	GNAL, UCN3, ADCY1, GIPR, GALR2, GNAS, GCGR	882	40	13528	2.68413	0.7734
GOTERM_BP_FAT	GO:0021953~central nervous system neuron differentiation	7	0.55336	0.0432405	ARX, ASCL1, BCL11B, SOX5, CHRNB2, LMX1A, CACNA1A	882	40	13528	2.68413	0.7734
GOTERM_BP_FAT	GO:0030001~metal ion transport	41	3.24111	0.0430212	TF, SLC38A4, FXYD2, JPH3, SLC38A3, KCNAB3, CACHD1, TRPV1, SCN3B, KCNA1, CACNB3, GRIN3A, KCNJ12, KCNJ2, KCNJ3, KCNMB2, SLC11A1, NEDD4L, KCNQ2, SCN5A, SCNN1D, SLC39A2, SCN2A, TMEM38A, CACNG3, TCN1, KCNK3, ITPR2, PRKCB, KCNJ5, P2RX7, CATSPER2, SLC17A4, KCNH6, CACNA1G, CHRNB2, KCNH3, CACNA1A, CACNA1B, SLC5A12, F2R	882	465	13528	1.35237	0.775247
GOTERM_BP_FAT	GO:0007601~visual perception	22	1.73913	0.0427764	GUCA1B, OPA3, FSCN2, OPN1LW, KERA, CDHR1, NDP, OPN1MW, SIX3, PAX6, RCVRN, RPE65, NR2E3, OPN1SW, CRYGA, LRAT, RAX2, CHRNB2, RLBP1, COL11A1, SEMA4A, CDH23	882	216	13528	1.56219	0.776915
GOTERM_BP_FAT	GO:0050953~sensory perception of light stimulus	22	1.73913	0.0427764	GUCA1B, OPA3, FSCN2, OPN1LW, KERA, CDHR1, NDP, OPN1MW, SIX3, PAX6, RCVRN, RPE65, NR2E3, OPN1SW, CRYGA, LRAT, RAX2, CHRNB2, RLBP1, COL11A1, SEMA4A, CDH23	882	216	13528	1.56219	0.776915
GOTERM_BP_FAT	GO:0051046~regulation of secretion	21	1.66008	0.0402316	CADM1, GRIK1, DRD4, SIRT4, TAC1, IGF2, TAC4, PCLO, ACVR1C, TGFB2, INHBA, SSTR5, P2RX7, HTR1B, UCN3, NTRK2, CHRNB2, SCG5, NRG1, CACNA1A, SCAMP5	882	202	13528	1.59453	0.778516
GOTERM_BP_FAT	GO:0009791~post-embryonic development	10	0.790514	0.0467281	ACVR2B, CLPS, BCL11B, GDF5, GNAS, CYP1A2, BCL2L11, TP73, CDH23, NKX2-3	882	73	13528	2.10108	0.779263
GOTERM_BP_FAT	GO:0006873~cellular ion homeostasis	34	2.68775	0.0462721	TF, JPH3, GRIK1, GRIK3, PRND, DRD4, GPR6, TAC1, KCNMB2, SLC11A1, HAMP, GRIN2C, GALR2, GRID2, NEDD4L, C5AR1, EGR2, OPRL1, NF1, HPR, PRKCB, P2RX7, RHCG, P2RX1, CCR4, CXCL13, CCR3, GIPR, CACNA1G, CLDN1, CHRNB2, GPR12, CACNA1A, F2R	882	374	13528	1.39435	0.779266
GOTERM_BP_FAT	GO:0042445~hormone metabolic process	13	1.02767	0.0426614	PRLHR, CYP11B1, HSD17B1, DUOX1, ACE, ECE2, LRAT, DIO2, SERPINA6, CYP26B1, SCG5, CRYM, CACNA1A	882	106	13528	1.88106	0.779646
GOTERM_BP_FAT	GO:0022604~regulation of cell morphogenesis	15	1.18577	0.0458896	FGD2, DLC1, MAG, NRP1, EPB42, GAS2, CDH2, LRRC4C, TTC3, TGFB2, NUMBL, NRCAM, SEMA3F, CHRNB2, CACNA1A	882	131	13528	1.75624	0.779817
GOTERM_BP_FAT	GO:0006936~muscle contraction	17	1.34387	0.040926	MYBPC2, TRPV1, MYBPC3, MYH2, PDE4D, KCNJ12, GJA5, TNNT3, CHRM3, P2RX3, GALR2, SNTB1, CACNA1G, SMPX, CHRNB2, SCN5A, MB	882	153	13528	1.70421	0.780486
GOTERM_BP_FAT	GO:0032989~cellular component morphogenesis	36	2.84585	0.0415515	NRP2, ALS2, NOG, NRP1, ONECUT1, TFCP2L1, EFNA2, ONECUT2, PAX6, TGFB2, ARX, NRCAM, TNR, BCL11B, TNN, ROBO3, CDH23, EGR2, EPB42, FOXJ1, NODAL, KIF5C, NTNG1, MYOZ1, CELSR2, NRXN1, LMX1A, NUMBL, SLITRK2, NCAM2, SLC26A6, P2RX7, NOTCH4, CNTN2, CHRNB2, CACNA1A	882	397	13528	1.39084	0.781838
GOTERM_BP_FAT	GO:0002694~regulation of leukocyte activation	18	1.42292	0.0425158	SPACA3, HMGB3, CD3E, FOXJ1, IL27, TAC1, IL21, SCGB1A1, SPINK5, CARD11, INHBA, SIRPG, CDKN2A, LAX1, RARA, CHRNB2, CD5, CD27	882	166	13528	1.66314	0.782159
GOTERM_BP_FAT	GO:0033198~response to ATP	4	0.316206	0.0481833	P2RX7, DGKQ, P2RX1, P2RX3	882	13	13528	4.71934	0.783127
GOTERM_BP_FAT	GO:0001817~regulation of cytokine production	19	1.50198	0.0479826	MAVS, CARD9, CEBPB, CADM1, CD3E, FOXJ1, IL27, IGF2, IL21, SCGB1A1, TGFB2, AZU1, CARD11, SLC11A1, INHBA, P2RX7, RARA, F2R, SCAMP5	882	181	13528	1.61005	0.784972
GOTERM_BP_FAT	GO:0032649~regulation of interferon-gamma production	6	0.474308	0.04248	INHBA, SLC11A1, IL27, RARA, IL21, SCGB1A1	882	30	13528	3.06757	0.785573
GOTERM_BP_FAT	GO:0016055~Wnt receptor signaling pathway	15	1.18577	0.0510071	FZD9, NKD1, NKD2, CCDC88C, NDP, PPM1A, TLE4, CELSR2, FZD3, DKK2, WNT2, CCND1, SFRP2, SFRP4, WIF1	882	133	13528	1.72983	0.799045
GOTERM_BP_FAT	GO:0001655~urogenital system development	13	1.02767	0.054033	NOG, HNF1B, HOXA13, NF1, BCL2L11, GZF1, PSPN, ACE, SDC1, ACVR2B, OSR1, SIX1, HELLS	882	110	13528	1.81266	0.805809
GOTERM_BP_FAT	GO:0008544~epidermis development	19	1.50198	0.0547239	KLK7, TRPV1, PPHLN1, KLK5, PAX6, KRT13, SPINK5, SCEL, TGFB2, KRT9, KRT25, CDKN2A, KRT17, FLG, MADCAM1, PTCH2, LCE3E, ADAMTS2, KRT71	882	184	13528	1.5838	0.807006
GOTERM_BP_FAT	GO:0007416~synaptogenesis	6	0.474308	0.0540067	PCDHB9, NRCAM, CADM1, NRXN1, CDH2, CACNA1A	882	32	13528	2.87585	0.80863
GOTERM_BP_FAT	GO:0042391~regulation of membrane potential	15	1.18577	0.0537082	EGR2, GRIK1, GRIK3, NF1, DRD4, TAC1, KCNMB2, P2RX7, P2RX1, GRIN2C, CLDN1, GRID2, CACNA1G, CHRNB2, CACNA1A	882	134	13528	1.71693	0.809825
GOTERM_BP_FAT	GO:0048505~regulation of timing of cell differentiation	3	0.237154	0.0533138	ASCL1, NODAL, SOX5	882	6	13528	7.66893	0.810453
GOTERM_BP_FAT	GO:0040034~regulation of development, heterochronic	3	0.237154	0.0533138	ASCL1, NODAL, SOX5	882	6	13528	7.66893	0.810453
GOTERM_BP_FAT	GO:0006304~DNA modification	6	0.474308	0.0603846	ATF7IP, MUTYH, CCNO, DNMT3B, HELLS, HEMK1	882	33	13528	2.7887	0.816421
GOTERM_BP_FAT	GO:0006939~smooth muscle contraction	6	0.474308	0.0603846	CHRM3, TRPV1, P2RX3, CACNA1G, PDE4D, CHRNB2	882	33	13528	2.7887	0.816421
GOTERM_BP_FAT	GO:0051952~regulation of amine transport	6	0.474308	0.0603846	HTR1B, P2RX7, GRIK1, DRD4, CHRNB2, CACNA1A	882	33	13528	2.7887	0.816421
GOTERM_BP_FAT	GO:0015833~peptide transport	8	0.632411	0.0596965	HNF1B, ACVR2B, TRPV1, CD209, FFAR1, PCLO, SMPD3, CLEC4M	882	54	13528	2.27228	0.81815
GOTERM_BP_FAT	GO:0007398~ectoderm development	20	1.58103	0.0602869	KLK7, FOXA2, TRPV1, PPHLN1, KLK5, PAX6, KRT13, SPINK5, SCEL, TGFB2, KRT9, KRT25, CDKN2A, KRT17, FLG, MADCAM1, LCE3E, PTCH2, ADAMTS2, KRT71	882	199	13528	1.54149	0.81859
GOTERM_BP_FAT	GO:0050804~regulation of synaptic transmission	15	1.18577	0.0594014	EGR2, GRIK1, GRIK3, DRD4, CTNND2, TAC1, GRIA4, HTR1B, GRIA2, GRIN2C, P2RX3, NTRK2, CHRNB2, CHAT, CACNA1A	882	136	13528	1.69168	0.819295
GOTERM_BP_FAT	GO:0009582~detection of abiotic stimulus	9	0.711462	0.05928	GUCA1B, GNGT1, OPN1LW, OPN1MW, TAC1, RCVRN, NR2E3, OPN1SW, COL11A1	882	65	13528	2.1237	0.821386
GOTERM_BP_FAT	GO:0048706~embryonic skeletal system development	10	0.790514	0.0619153	DLX2, SATB2, NOG, TBX15, HOXB7, NODAL, SIX1, GNAS, KIAA1217, COL11A1	882	77	13528	1.99193	0.821758
GOTERM_BP_FAT	GO:0050801~ion homeostasis	36	2.84585	0.0589268	TF, JPH3, GRIK1, GRIK3, PRND, DRD4, GPR6, TAC1, KCNMB2, SLC11A1, HAMP, GRIN2C, GALR2, GRID2, NEDD4L, C5AR1, EGR2, EPB42, OPRL1, OTC, NF1, HPR, PRKCB, P2RX7, RHCG, P2RX1, CCR4, CXCL13, CCR3, GIPR, CACNA1G, CLDN1, CHRNB2, GPR12, CACNA1A, F2R	882	409	13528	1.35003	0.822249
GOTERM_BP_FAT	GO:0035249~synaptic transmission, glutamatergic	4	0.316206	0.0584437	ALS2, P2RX1, GRID2, CACNA1A	882	14	13528	4.38225	0.822422
GOTERM_BP_FAT	GO:0051954~positive regulation of amine transport	4	0.316206	0.0584437	P2RX7, GRIK1, DRD4, CHRNB2	882	14	13528	4.38225	0.822422
GOTERM_BP_FAT	GO:0015711~organic anion transport	7	0.55336	0.0640469	SLC26A6, SLC1A2, SLC26A7, SLC22A7, SLC16A8, SLC22A11, SLC26A1	882	44	13528	2.44012	0.824716
GOTERM_BP_FAT	GO:0051899~membrane depolarization	7	0.55336	0.0583796	P2RX7, GRIK1, GRIN2C, CACNA1G, GRID2, CHRNB2, CACNA1A	882	43	13528	2.49686	0.824871
GOTERM_BP_FAT	GO:0050865~regulation of cell activation	18	1.42292	0.0638804	SPACA3, HMGB3, CD3E, FOXJ1, IL27, TAC1, IL21, SCGB1A1, SPINK5, CARD11, INHBA, SIRPG, CDKN2A, LAX1, RARA, CHRNB2, CD5, CD27	882	175	13528	1.57761	0.826445
GOTERM_BP_FAT	GO:0055066~di-, tri-valent inorganic cation homeostasis	23	1.81818	0.0635315	TF, JPH3, C5AR1, EPB42, OPRL1, PRND, DRD4, GPR6, TAC1, HPR, PRKCB, SLC11A1, P2RX7, CCR4, HAMP, CXCL13, CCR3, GALR2, GIPR, CACNA1G, GPR12, CACNA1A, F2R	882	239	13528	1.47603	0.827289
GOTERM_BP_FAT	GO:0043523~regulation of neuron apoptosis	11	0.869565	0.0672996	SPPL3, XRCC2, NTRK1, NF1, ESR1, GRID2, HRK, CACNA1A, TP73, F2R, TGFB2	882	90	13528	1.87463	0.830314
GOTERM_BP_FAT	GO:0030005~cellular di-, tri-valent inorganic cation homeostasis	22	1.73913	0.0658274	TF, JPH3, C5AR1, OPRL1, PRND, DRD4, GPR6, TAC1, HPR, PRKCB, SLC11A1, P2RX7, CCR4, HAMP, CXCL13, CCR3, GALR2, GIPR, CACNA1G, GPR12, CACNA1A, F2R	882	227	13528	1.48649	0.830794
GOTERM_BP_FAT	GO:0060429~epithelium development	22	1.73913	0.0658274	DLC1, CRYGS, ONECUT1, FOXA2, PPHLN1, TFCP2L1, NODAL, ONECUT2, PAX6, FZD3, SPINK5, SCEL, GZF1, RGMA, PSPN, RHCG, FLG, SIX1, NOTCH4, MADCAM1, LCE3E, NKX2-3	882	227	13528	1.48649	0.830794
GOTERM_BP_FAT	GO:0015674~di-, tri-valent inorganic cation transport	18	1.42292	0.0666372	TF, JPH3, CACHD1, TRPV1, CACNG3, CACNB3, GRIN3A, TCN1, ITPR2, PRKCB, SLC11A1, P2RX7, CATSPER2, CACNA1G, CHRNB2, CACNA1A, F2R, CACNA1B	882	176	13528	1.56865	0.832121
GOTERM_BP_FAT	GO:0050806~positive regulation of synaptic transmission	6	0.474308	0.0671711	GRIA2, GRIK1, NTRK2, TAC1, CHRNB2, GRIA4	882	34	13528	2.70668	0.832152
GOTERM_BP_FAT	GO:0022600~digestive system process	6	0.474308	0.0671711	MUC2, SCT, MUC3A, ABCG5, LDLR, SLC26A7	882	34	13528	2.70668	0.832152
GOTERM_BP_FAT	GO:0045596~negative regulation of cell differentiation	21	1.66008	0.0707619	MAG, NOG, NRP1, HMGB3, FOXA2, FOXJ1, NODAL, NF1, PAX6, TCL1A, CDK6, LMX1A, TTC3, INHBA, DLX2, CCND1, IAPP, SEMA3F, NOTCH4, HIST1H4E, HIST1H4I, RBM15, HIST1H4H	882	216	13528	1.49118	0.838678
GOTERM_BP_FAT	GO:0007158~neuron adhesion	3	0.237154	0.0714791	NCAM2, ASTN1, CTNND2	882	7	13528	6.57337	0.839449
GOTERM_BP_FAT	GO:0051967~negative regulation of synaptic transmission, glutamatergic	3	0.237154	0.0714791	HTR1B, GRIK1, GRIK3	882	7	13528	6.57337	0.839449
GOTERM_BP_FAT	GO:0048232~male gamete generation	28	2.21344	0.0706111	NANOS3, INSL3, CADM1, ZNF296, SOX3, GPR64, PAX5, SPEM1, KRT9, MEI1, CYP26B1, ODF3, WIPF3, SPATA4, FOXJ1, CELSR2, ELL3, THEG, HERC2P2, GGN, BCL2L11, CATSPER2, PRM3, SPATA18, PRM1, RUVBL1, PTCH2, ADAMTS2	882	308	13528	1.39435	0.84035
GOTERM_BP_FAT	GO:0007283~spermatogenesis	28	2.21344	0.0706111	NANOS3, INSL3, CADM1, ZNF296, SOX3, GPR64, PAX5, SPEM1, KRT9, MEI1, CYP26B1, ODF3, WIPF3, SPATA4, FOXJ1, CELSR2, ELL3, THEG, HERC2P2, GGN, BCL2L11, CATSPER2, PRM3, SPATA18, PRM1, RUVBL1, PTCH2, ADAMTS2	882	308	13528	1.39435	0.84035
GOTERM_BP_FAT	GO:0030900~forebrain development	16	1.26482	0.0703139	DLC1, NOG, SOX3, EFNA2, NF1, SIX3, PAX6, LMX1A, TP73, NUMBL, ARX, ASCL1, DLX2, SLC1A2, CHRNB2, PITX1	882	152	13528	1.61451	0.8414
GOTERM_BP_FAT	GO:0048609~reproductive process in a multicellular organism	41	3.24111	0.074984	NANOS3, INSL3, CADM1, ZNF296, SOX3, GPR64, PAX5, PAQR7, TAC1, TGFB2, WNT2, SPEM1, KRT9, MEI1, CYP26B1, WIPF3, ODF3, SPATA4, APLN, SPIN3, PRL, FOXJ1, NODAL, KLF17, CELSR2, ELL3, THEG, BCL2L11, HERC2P2, GGN, INHBA, P2RX1, PRM3, CATSPER2, FANCD2, SPATA18, CELF4, PRM1, RUVBL1, PTCH2, ADAMTS2	882	487	13528	1.29128	0.851552
GOTERM_BP_FAT	GO:0032504~multicellular organism reproduction	41	3.24111	0.074984	NANOS3, INSL3, CADM1, ZNF296, SOX3, GPR64, PAX5, PAQR7, TAC1, TGFB2, WNT2, SPEM1, KRT9, MEI1, CYP26B1, WIPF3, ODF3, SPATA4, APLN, SPIN3, PRL, FOXJ1, NODAL, KLF17, CELSR2, ELL3, THEG, BCL2L11, HERC2P2, GGN, INHBA, P2RX1, PRM3, CATSPER2, FANCD2, SPATA18, CELF4, PRM1, RUVBL1, PTCH2, ADAMTS2	882	487	13528	1.29128	0.851552
GOTERM_BP_FAT	GO:0021543~pallium development	7	0.55336	0.0763157	ARX, ASCL1, DLX2, NF1, PAX6, LMX1A, TP73	882	46	13528	2.33402	0.85238
GOTERM_BP_FAT	GO:0050777~negative regulation of immune response	5	0.395257	0.075923	GPX2, FOXJ1, IGF2, SPINK5, TGFB2	882	25	13528	3.06757	0.853028
GOTERM_BP_FAT	GO:0006816~calcium ion transport	15	1.18577	0.0788785	JPH3, CACHD1, TRPV1, CACNG3, CACNB3, GRIN3A, ITPR2, PRKCB, P2RX7, CATSPER2, CACNA1G, CHRNB2, CACNA1A, F2R, CACNA1B	882	142	13528	1.6202	0.857768
GOTERM_BP_FAT	GO:0051129~negative regulation of cellular component organization	15	1.18577	0.0788785	DLC1, MAG, TRIOBP, NRP1, PAX5, ESPL1, TTC3, MAD2L1, TMSB15A, SEMA3F, SPTBN2, DNMT3B, ADD2, SCAMP5, MAP6D1	882	142	13528	1.6202	0.857768
GOTERM_BP_FAT	GO:0035270~endocrine system development	9	0.711462	0.0785925	HNF1B, ONECUT1, FOXA2, NF1, SIX1, ONECUT2, PAX6, PAX1, PITX1	882	69	13528	2.00059	0.85881
GOTERM_BP_FAT	GO:0018298~protein-chromophore linkage	4	0.316206	0.0817122	CRY2, OPN1LW, OPN1MW, OPN1SW	882	16	13528	3.83447	0.859754
GOTERM_BP_FAT	GO:0045577~regulation of B cell differentiation	4	0.316206	0.0817122	CARD11, INHBA, HMGB3, CD27	882	16	13528	3.83447	0.859754
GOTERM_BP_FAT	GO:0006900~membrane budding	4	0.316206	0.0817122	P2RX7, CALY, SNAP91, ARF1	882	16	13528	3.83447	0.859754
GOTERM_BP_FAT	GO:0051606~detection of stimulus	13	1.02767	0.0825103	GUCA1B, OPN1LW, CADM1, TRPV1, OPN1MW, TAC1, RCVRN, OPN1SW, NR2E3, KCNMB2, GNGT1, TAS2R43, COL11A1	882	118	13528	1.68977	0.860545
GOTERM_BP_FAT	GO:0016197~endosome transport	8	0.632411	0.0813882	ALS2, HOOK2, RAB9B, ZFYVE16, PIKFYVE, VPS13A, DOPEY1, MON2	882	58	13528	2.11557	0.860628
GOTERM_BP_FAT	GO:0003012~muscle system process	17	1.34387	0.0810707	MYBPC2, TRPV1, MYBPC3, MYH2, PDE4D, KCNJ12, GJA5, TNNT3, CHRM3, P2RX3, GALR2, SNTB1, CACNA1G, SMPX, CHRNB2, SCN5A, MB	882	168	13528	1.55205	0.861533
GOTERM_BP_FAT	GO:0050877~neurological system process	92	7.27273	0.0809178	ALS2, OR10A5, OR5H1, ADCY1, KERA, GRIK1, GABRB2, TRPV1, OR10A2, GLRA3, PAX6, OR11A1, RCVRN, RPE65, GRIN3A, NR2E3, FOXS1, WNT2, CRYGA, TAS2R60, HTR1B, SLC1A2, FNTA, IAPP, GRIN2C, GALR2, GRID2, OR7C2, KCNQ2, COL11A1, OR10P1, CHAT, HTR1E, CDH23, PCDHB9, OPA3, EGR2, C5AR1, CDHR1, SIX3, NRXN1, PCLO, HOXC10, GNAL, NCAM2, TAS2R13, LRAT, TAS2R19, CLDN1, GNAS, SEMA4A, TAS2R10, OPN1LW, NDP, KCNA1, DRD4, CT…	882	1210	13528	1.16619	0.863025
GOTERM_BP_FAT	GO:0048534~hemopoietic or lymphoid organ development	24	1.89723	0.0839021	ONECUT1, EPB42, CD3E, CDK6, PAX1, BCL2L11, TGFB2, CARD11, INHBA, ACE, HOXB7, CXCL13, RASGRP4, BCL11B, NTRK1, BCL11A, SIX1, NOTCH4, HBZ, POLM, ADD2, THPO, NKX2-3, MB	882	260	13528	1.4158	0.863348
GOTERM_BP_FAT	GO:0044243~multicellular organismal catabolic process	5	0.395257	0.0853165	MMP10, P2RX7, ACE, MMP16, ADAMTS2	882	26	13528	2.94959	0.864215
GOTERM_BP_FAT	GO:0010639~negative regulation of organelle organization	10	0.790514	0.0848784	DLC1, TRIOBP, MAD2L1, TMSB15A, SPTBN2, PAX5, ESPL1, DNMT3B, ADD2, MAP6D1	882	82	13528	1.87047	0.864685
GOTERM_BP_FAT	GO:0002683~negative regulation of immune system process	10	0.790514	0.0900089	GPX2, INHBA, CDKN2A, HMGB3, LAX1, FOXJ1, IGF2, SCGB1A1, SPINK5, TGFB2	882	83	13528	1.84794	0.871726
GOTERM_BP_FAT	GO:0050670~regulation of lymphocyte proliferation	10	0.790514	0.0900089	CARD11, CDKN2A, CD3E, FOXJ1, IL27, TAC1, CHRNB2, IL21, SCGB1A1, CD5	882	83	13528	1.84794	0.871726
GOTERM_BP_FAT	GO:0006875~cellular metal ion homeostasis	19	1.50198	0.0882395	JPH3, C5AR1, OPRL1, DRD4, GPR6, TAC1, PRKCB, SLC11A1, P2RX7, CCR4, CXCL13, CCR3, GALR2, GIPR, CACNA1G, NEDD4L, GPR12, CACNA1A, F2R	882	196	13528	1.48683	0.871751
GOTERM_BP_FAT	GO:0021772~olfactory bulb development	3	0.237154	0.0912942	ARX, DLX2, EFNA2	882	8	13528	5.7517	0.872035
GOTERM_BP_FAT	GO:0002520~immune system development	25	1.97628	0.0907269	ONECUT1, PAX1, TGFB2, ACE, RASGRP4, BCL11B, BCL11A, POLM, NKX2-3, MB, THPO, CD3E, FOXJ1, EPB42, CDK6, BCL2L11, INHBA, CARD11, HOXB7, CXCL13, NTRK1, SIX1, NOTCH4, HBZ, ADD2	882	276	13528	1.3893	0.87211
GOTERM_BP_FAT	GO:0051971~positive regulation of transmission of nerve impulse	6	0.474308	0.0899435	GRIA2, GRIK1, NTRK2, TAC1, CHRNB2, GRIA4	882	37	13528	2.48722	0.873342
GOTERM_BP_FAT	GO:0010721~negative regulation of cell development	7	0.55336	0.0898197	MAG, DLX2, NOG, NRP1, SEMA3F, NF1, TTC3	882	48	13528	2.23677	0.874784
GOTERM_BP_FAT	GO:0006812~cation transport	45	3.55731	0.0958698	TF, SLC38A4, FXYD2, JPH3, SLC38A3, KCNAB3, CACHD1, TRPV1, SCN3B, SLC22A14, KCNA1, CACNB3, GRIN3A, KCNJ12, KCNJ2, KCNJ3, KCNMB2, SLC11A1, NEDD4L, KCNQ2, SCN5A, SCNN1D, SLC39A2, SCN2A, TMEM38A, CACNG3, TCN1, MON2, KCNK3, ITPR2, PRKCB, KCNJ5, P2RX7, RHCG, CATSPER2, SLC17A4, P2RX3, KCNH6, CACNA1G, CHRNB2, KCNH3, CACNA1A, CACNA1B, SLC5A12, F2R	882	553	13528	1.24811	0.875011
GOTERM_BP_FAT	GO:0070663~regulation of leukocyte proliferation	10	0.790514	0.0953185	CARD11, CDKN2A, CD3E, FOXJ1, IL27, TAC1, CHRNB2, IL21, SCGB1A1, CD5	882	84	13528	1.82594	0.875139
GOTERM_BP_FAT	GO:0032944~regulation of mononuclear cell proliferation	10	0.790514	0.0953185	CARD11, CDKN2A, CD3E, FOXJ1, IL27, TAC1, CHRNB2, IL21, SCGB1A1, CD5	882	84	13528	1.82594	0.875139
GOTERM_BP_FAT	GO:0006350~transcription	152	12.0158	0.0965597	HMX1, IL16, LMO3, ARNT2, ZNF451, NR2E3, CBX8, GTF2IRD2B, RCBTB1, MAMSTR, CRY2, CDKN2A, MYOCD, GATA5, ZNF300, ZNF248, ZNF107, RARA, ZNF445, ATOH7, PITX1, ZNF45, ZNF440, ZNF812, ZNF813, NR0B2, ELL3, ZNF2, PRDM8, ASCL1, ZNF789, HNF4A, ASCC3, PARP14, ZNF785, SPDEF, ST18, TFAP2C, ASCL5, ZNF586, ZNF519, CAMTA1, HOXA13, ONECUT1, TFCP2L1, SOX3, ONECUT2, SOX5, ZNF232, XAB2, DIDO1, ARX, ZNF326, CASZ1, BCOR…	882	2101	13528	1.10964	0.875279
GOTERM_BP_FAT	GO:0007589~body fluid secretion	5	0.395257	0.0952454	GUCA1B, SCT, GUCA2B, AGR2, TP73	882	27	13528	2.84035	0.876639
GOTERM_BP_FAT	GO:0001952~regulation of cell-matrix adhesion	5	0.395257	0.0952454	CDKN2A, ONECUT1, NF1, ONECUT2, CDK6	882	27	13528	2.84035	0.876639
GOTERM_BP_FAT	GO:0045859~regulation of protein kinase activity	30	2.37154	0.0948121	CCNT2, ALS2, ADCY1, CDK5R2, DRD4, TRIB3, PKMYT1, TRIB2, TGFB2, AZU1, SLC11A1, CDKN2A, MAP3K9, SPRED2, MLLT1, NRG1, C5AR1, DGKQ, NF1, LRRN3, BIRC7, IGF2, TP73, ACVR2B, P2RX7, CCND1, TNFRSF10B, LAX1, CKS2, F2R	882	345	13528	1.33373	0.877116
GOTERM_BP_FAT	GO:0031018~endocrine pancreas development	4	0.316206	0.0946162	HNF1B, ONECUT1, FOXA2, ONECUT2	882	17	13528	3.60891	0.878276
GOTERM_BP_FAT	GO:0007274~neuromuscular synaptic transmission	4	0.316206	0.0946162	P2RX3, CHRNB2, CHAT, CACNA1A	882	17	13528	3.60891	0.878276
GOTERM_BP_FAT	GO:0032320~positive regulation of Ras GTPase activity	4	0.316206	0.0946162	ALS2, SYDE2, FOXJ1, NF1	882	17	13528	3.60891	0.878276
GOTERM_BP_FAT	GO:0001822~kidney development	11	0.869565	0.0943993	PSPN, HNF1B, ACVR2B, ACE, SDC1, NOG, OSR1, NF1, SIX1, BCL2L11, GZF1	882	96	13528	1.75746	0.879381

## Sheet: S4D_LM1vsNMavg down
Table S4D: full results of DAVID’s gene ontology analysis for down-regulated (< 0.5-folds) genes in LM1 compared to the average of NM samples
Category	Term	Count	%	PValue	Genes	List Total	Pop Hits	Pop Total	Fold Enrichment	Benjamini
GOTERM_BP_FAT	GO:0051270~regulation of cell motion	42	3.10421	4.81393e-10	DLC1, NRP1, IL6ST, CSF1, ABHD2, ITGB3, KIT, CITED2, TRIB1, ACE, S1PR1, PTK2B, BCL2, TEK, BCL6, UNC5C, THBS1, ADAM9, B4GALT1, EGFR, ICAM1, MUC2, IRS2, F10, EGFL7, PDPN, IGF1, NTN1, KDR, SPAG9, CDH13, LAMA3, CDKN1B, CLIC4, F3, CXCL16, VEGFA, PDGFRA, HBEGF, PDGFRB, JAK2, CHRD	998	193	13528	2.94982	8.60489e-07
GOTERM_BP_FAT	GO:0001525~angiogenesis	36	2.66075	4.33219e-10	EMCN, HTATIP2, NRP1, TNFRSF12A, LEPR, WASF2, ENPEP, SEMA5A, TYMP, S1PR1, AGGF1, PTK2B, ZC3H12A, ERAP1, THBS1, CEACAM1, SCG2, ANGPTL4, CYR61, B4GALT1, EPAS1, EGFL7, MMP19, TGFBR2, APOLD1, TBX1, ARHGAP24, KDR, ANXA2, CDH13, SH2D2A, NUS1, MEOX2, JUN, VEGFA, TNFAIP2	998	148	13528	3.29719	1.54876e-06
GOTERM_BP_FAT	GO:0030334~regulation of cell migration	38	2.80857	1.40533e-09	DLC1, IL6ST, CSF1, ABHD2, ITGB3, KIT, CITED2, TRIB1, ACE, S1PR1, PTK2B, BCL2, TEK, UNC5C, THBS1, ADAM9, EGFR, ICAM1, MUC2, IRS2, F10, EGFL7, PDPN, IGF1, NTN1, KDR, SPAG9, CDH13, LAMA3, CLIC4, F3, CXCL16, VEGFA, PDGFRA, PDGFRB, HBEGF, JAK2, CHRD	998	169	13528	3.04789	1.67468e-06
GOTERM_BP_FAT	GO:0048514~blood vessel morphogenesis	43	3.17812	2.40192e-09	EMCN, CAV1, HTATIP2, NRP1, TNFRSF12A, LEPR, WASF2, WARS2, ENPEP, CITED2, SEMA5A, T, ACE, TYMP, S1PR1, AGGF1, PTK2B, ZC3H12A, ERAP1, THBS1, CEACAM1, SCG2, ANGPTL4, CYR61, B4GALT1, EPAS1, EGFL7, MMP19, TGFBR2, APOLD1, TBX1, ARHGAP24, KDR, ANXA2, CDH13, SH2D2A, NUS1, MEOX2, JUN, VEGFA, NTRK2, ADRA1B, TNFAIP2	998	211	13528	2.76242	1.71737e-06
GOTERM_BP_FAT	GO:0042127~regulation of cell proliferation	105	7.76053	2.35087e-09	DLC1, RARRES3, IL6ST, OSMR, BTC, MMP7, IL15, SSR1, CTTNBP2, AGTR1, S1PR1, CDKN2C, ASPH, GLP2R, SPN, EGFR, IRS2, LIFR, LIG4, CD40, SIRPG, MSX1, SSTR3, SSTR1, JUN, F3, VEGFA, PDGFRA, PDGFRB, RIPK2, ADAMTS1, EMP3, SMARCA2, CAV2, CAV1, CCL2, LIF, T, KRAS, RAC2, AGGF1, TEK, RUNX2, RUNX3, NKX2-3, B4GALT1, MUC2, TESC, CRIP2, TGFBR2, KLF11, DUSP22, SKI, NTN1, NPY5R, FOXP1, KDR, FOXP2, ATF3, CDKN1B, AVPR1…	998	787	13528	1.8085	2.10109e-06
GOTERM_BP_FAT	GO:0040012~regulation of locomotion	40	2.95639	4.92288e-09	DLC1, IL16, IL6ST, CSF1, ABHD2, ITGB3, KIT, CITED2, TRIB1, ACE, S1PR1, PTK2B, BCL2, TEK, UNC5C, THBS1, SCG2, ADAM9, EGFR, ICAM1, MUC2, IRS2, F10, EGFL7, PDPN, IGF1, NTN1, KDR, SPAG9, CDH13, LAMA3, CLIC4, F3, CXCL16, VEGFA, PDGFRA, PDGFRB, HBEGF, JAK2, CHRD	998	192	13528	2.82398	2.93321e-06
GOTERM_BP_FAT	GO:0001944~vasculature development	47	3.47376	6.67001e-09	ZFAND5, EMCN, CAV1, HTATIP2, NRP1, TNFRSF12A, LEPR, WASF2, WARS2, ENPEP, TCF7L2, CITED2, SEMA5A, T, ACE, TYMP, S1PR1, AGGF1, PTK2B, CHM, ZC3H12A, ERAP1, THBS1, CEACAM1, SCG2, ANGPTL4, CYR61, B4GALT1, EPAS1, EGFL7, PDPN, MMP19, TGFBR2, APOLD1, TBX1, ARHGAP24, KDR, ANXA2, CDH13, SH2D2A, NUS1, MEOX2, JUN, VEGFA, NTRK2, ADRA1B, TNFAIP2	998	251	13528	2.53821	3.40646e-06
GOTERM_BP_FAT	GO:0040017~positive regulation of locomotion	26	1.92166	2.68224e-08	IL16, IL6ST, CSF1, KIT, S1PR1, PTK2B, BCL2, THBS1, ADAM9, SCG2, EGFR, ICAM1, IRS2, F10, PDPN, IGF1, KDR, CDH13, SPAG9, CXCL16, F3, VEGFA, PDGFRA, PDGFRB, HBEGF, JAK2	998	98	13528	3.59625	1.06544e-05
GOTERM_BP_FAT	GO:0001568~blood vessel development	45	3.32594	2.6654e-08	EMCN, CAV1, HTATIP2, NRP1, TNFRSF12A, LEPR, WASF2, WARS2, ENPEP, TCF7L2, CITED2, SEMA5A, T, ACE, TYMP, S1PR1, AGGF1, PTK2B, CHM, ZC3H12A, ERAP1, THBS1, CEACAM1, SCG2, ANGPTL4, CYR61, B4GALT1, EPAS1, EGFL7, MMP19, TGFBR2, APOLD1, TBX1, ARHGAP24, KDR, ANXA2, CDH13, SH2D2A, NUS1, MEOX2, JUN, VEGFA, NTRK2, ADRA1B, TNFAIP2	998	245	13528	2.48971	1.19109e-05
GOTERM_BP_FAT	GO:0010033~response to organic substance	94	6.94752	5.78761e-08	ADCY4, KYNU, ADCY2, LDLR, OSMR, IL6ST, LEPR, PPARG, TLR3, ACTR3, CTTNBP2, TNFRSF11B, CREB3L2, PRKACB, DNAJC3, XCR1, CYR61, ADAM9, CIITA, EGFR, IRS2, CRYAB, BAIAP2, LIFR, ADIPOR2, KRT19, MSX1, THBD, BTG2, ADM, RIPK1, JUN, HSPB2, PDGFRA, RIPK2, SORT1, HSPB1, PPP1R15A, ME1, CAV2, CAV1, IL1R1, CCL2, DERL1, ENPP1, MCL1, TAF9B, GNG13, GNG11, TSHB, TIMP4, GNG12, NR3C1, C1S, CCL5, TRIB1, GCH1, STAT6, PRS…	998	721	13528	1.76724	1.88096e-05
GOTERM_BP_FAT	GO:0008284~positive regulation of cell proliferation	63	4.65632	5.74911e-08	BMI1, NAMPT, NBN, NRP1, OSMR, IL6ST, BTC, IL15, SSR1, TNFRSF11A, S1PR1, CALCRL, GLP2R, SPN, EGFR, IRS2, LIFR, CD40, LIG4, SIRPG, ADM, HIPK1, JUN, F3, VEGFA, PDGFRA, RIPK2, PDGFRB, MDM4, CCL2, CSF1, KITLG, KIT, LIF, T, KRAS, RAC2, AGGF1, PTK2B, BCL2, CAMK2D, BCL6, RUNX2, SCG2, B4GALT1, CRIP2, FLT4, TGFBR2, IGF1, NTN1, FOXP1, NPY5R, KDR, FOXP2, CDH13, CCL14, ATF3, CDKN1B, AVPR1A, HBEGF, JAK2, CHRNB…	998	414	13528	2.06273	2.05529e-05
GOTERM_BP_FAT	GO:0030335~positive regulation of cell migration	24	1.77384	7.42e-08	EGFR, ICAM1, IRS2, F10, PDPN, IL6ST, CSF1, IGF1, KIT, KDR, CDH13, SPAG9, S1PR1, PTK2B, CXCL16, F3, BCL2, VEGFA, PDGFRA, HBEGF, PDGFRB, JAK2, THBS1, ADAM9	998	89	13528	3.65531	2.21052e-05
GOTERM_BP_FAT	GO:0051272~positive regulation of cell motion	25	1.84775	1.17778e-07	IL6ST, CSF1, KIT, S1PR1, PTK2B, BCL2, BCL6, THBS1, ADAM9, EGFR, ICAM1, IRS2, F10, PDPN, IGF1, KDR, CDH13, SPAG9, CXCL16, F3, VEGFA, PDGFRA, PDGFRB, HBEGF, JAK2	998	98	13528	3.45794	3.23883e-05
GOTERM_BP_FAT	GO:0009611~response to wounding	72	5.32151	5.66417e-07	NRP1, S100A8, TRPV1, TLR3, IL15, MMRN1, CFP, CD46, SERPINA3, MS4A2, CFD, XCR1, TFPI2, AP3B1, CIITA, F11R, PTGER3, F10, PDPN, F8, CD40, WAS, UNC13D, CD36, THBD, ADM, F3, TFPI, PDGFRA, DSP, RIPK2, PROS1, YWHAZ, CCL2, CYSLTR1, ADAMTS13, CXCL3, CXCL9, C1R, ABHD2, ITGB3, C1S, CCL5, TMED7, MEFV, CCL21, BCL2, RTN4RL2, C2, PTX3, THBS1, SPP1, SCG2, B4GALT1, KLF6, CFB, TGFBR2, ANXA1, IGF1, C4BPA, S100A12, …	998	530	13528	1.84145	0.000144628
GOTERM_BP_FAT	GO:0006955~immune response	85	6.28234	2.91739e-06	KYNU, NBN, IL16, PPARG, SUSD2, TLR3, VTN, IL15, PDCD1, CFP, HAMP, COL4A3BP, CD46, MS4A2, ERAP1, CFD, SPN, CIITA, ICAM1, BST2, GZMA, CMKLR1, GEM, LIG4, CD164, HLA-DQA2, WAS, LILRB2, UNC13D, LILRB5, LAX1, VEGFA, MADCAM1, GBP4, GBP3, CTSG, IL1R2, YWHAZ, IL1R1, CCL2, ENPP1, IFITM2, CXCL3, GPSM3, CXCL9, C1R, C1S, CCL5, CLEC10A, GCH1, LIF, TMED7, CCL21, TAP2, BCL2, FCN1, FCER1G, HLA-DPB1, C2, THBS1, PT…	998	690	13528	1.66983	0.00069507
GOTERM_BP_FAT	GO:0034097~response to cytokine stimulus	20	1.4782	3.23587e-06	CIITA, KYNU, IL1R1, MCL1, OSMR, IL6ST, LIFR, TIMP4, CCL5, GCH1, STAT6, CXCL16, JUN, BCL2, RIPK1, PDGFRA, RIPK2, XCR1, SELE, ADAM9	998	79	13528	3.43167	0.000722754
GOTERM_BP_FAT	GO:0001558~regulation of cell growth	34	2.51293	4.96732e-06	NRP1, IL9R, IGFBPL1, ENPP1, TNFRSF12A, LTBP4, IGFBP6, TAF9B, PPARG, NOV, AGTR1, WISP2, FAM107A, PTK2B, CDKN2C, BCL2, CAMK2D, BCL6, CRIM1, CYR61, SPP1, TAOK2, CRYAB, ADIPOR2, NPR1, RB1, NTN1, CDH13, PLCE1, CDKN1B, CXCL16, AVPR1A, HBEGF, DCUN1D3	998	194	13528	2.37564	0.00104406
GOTERM_BP_FAT	GO:0006954~inflammatory response	48	3.54767	6.21375e-06	YWHAZ, CCL2, CYSLTR1, S100A8, TRPV1, CXCL3, CXCL9, TLR3, C1R, IL15, C1S, CCL5, CFP, TMED7, MEFV, CCL21, CD46, SERPINA3, MS4A2, C2, PTX3, CFD, XCR1, THBS1, SCG2, SPP1, B4GALT1, CIITA, F11R, PTGER3, PDPN, CFB, ANXA1, F8, CD40, C4BPA, S100A12, CCL17, APOL2, APOL3, CYBA, UNC13D, F3, AOX1, RIPK2, BMPR1B, SELE, CD302	998	325	13528	2.00199	0.00123336
GOTERM_BP_FAT	GO:0055066~di-, tri-valent inorganic cation homeostasis	38	2.80857	1.28295e-05	MCHR1, CAV1, CCL2, CYSLTR1, IL6ST, PRND, HP, CD52, LPAR1, CCL5, EDNRB, AGTR1, ALAS2, S1PR1, PTK2B, HAMP, SLC24A2, BCL2, FTHL17, SLC30A4, RGN, XCR1, JPH1, HRC, SLC8A1, PTGER3, IREB2, KDR, PLCE1, CCL14, ADM, PLCG2, GIPR, MT2A, AVPR1A, JAK2, SCARA5, GPR12	998	239	13528	2.15521	0.00241108
GOTERM_BP_FAT	GO:0007155~cell adhesion	83	6.13452	1.63453e-05	DLC1, NRP1, CLSTN2, COL21A1, CLDN3, MYBPC3, LMO7, VTN, MMRN1, CXADR, CDSN, WISP2, DAB1, S1PR1, SRPX, CEACAM1, CYR61, ADAM9, EGFR, PCDHB9, ICAM1, F11R, ROCK1, PCDHB5, TRPM7, PDPN, F8, PCDH7, CD164, RND3, SIRPG, CD36, PGM5, CD34, GPR56, NPTN, LAMC2, MADCAM1, CNTN3, DST, EMCN, CCL2, TNFRSF12A, ADAMTS13, NEDD9, KITLG, CLDN10, ITGB3, CCL5, ITGBL1, SEMA5A, ANXA9, EZR, LY6D, AGGF1, PTK2B, BCL2, PCDHB16,…	998	700	13528	1.60725	0.00291748
GOTERM_BP_FAT	GO:0022610~biological adhesion	83	6.13452	1.75829e-05	DLC1, NRP1, CLSTN2, COL21A1, CLDN3, MYBPC3, LMO7, VTN, MMRN1, CXADR, CDSN, WISP2, DAB1, S1PR1, SRPX, CEACAM1, CYR61, ADAM9, EGFR, PCDHB9, ICAM1, F11R, ROCK1, PCDHB5, TRPM7, PDPN, F8, PCDH7, CD164, RND3, SIRPG, CD36, PGM5, CD34, GPR56, NPTN, LAMC2, MADCAM1, CNTN3, DST, EMCN, CCL2, TNFRSF12A, ADAMTS13, NEDD9, KITLG, CLDN10, ITGB3, CCL5, ITGBL1, SEMA5A, ANXA9, EZR, LY6D, AGGF1, PTK2B, BCL2, PCDHB16,…	998	701	13528	1.60496	0.00298883
GOTERM_BP_FAT	GO:0030155~regulation of cell adhesion	26	1.92166	2.0083e-05	EMCN, CYTIP, CSF1, VTN, FXYD5, CITED2, DAB1, S1PR1, BCL2, BCL6, THBS1, DPP4, SPN, CYR61, ADAM9, SPP1, ICAM1, TESC, SERPINI1, CD164, CDH13, SIRPG, CD36, LAMA3, JAK2, CHRD	998	137	13528	2.5725	0.0032582
GOTERM_BP_FAT	GO:0019932~second-messenger-mediated signaling	37	2.73466	2.11553e-05	ADCY4, MCHR1, ADCY2, CCL2, WASF2, GNG13, AGTR1, EDNRB, PTGIR, MCTP2, S1PR1, P2RY2, HIST1H4E, RAPGEF4, CALCRL, PRKACB, GLP2R, XCR1, HIST1H4H, EGFR, PTGER3, IGF1, RCAN1, NPR3, RCAN3, RCAN2, MCTP1, PLCE1, CD36, SSTR3, ADM, SSTR1, GIPR, ADRA1B, AVPR1A, CORT, SELE, ADRA1D	998	235	13528	2.13421	0.0032829
GOTERM_BP_FAT	GO:0030097~hemopoiesis	37	2.73466	2.32387e-05	BMI1, CSF1, PPARG, KITLG, ZBTB16, IL15, KIT, TPD52, CDC42, TAL1, ACE, ALAS2, BCL2, TCEA1, BCL6, SPN, NKX2-3, KLF6, GIMAP5, CD3D, EPAS1, CRIP2, TGFBR2, RB1, LIG4, OSTM1, CD164, FOXP1, KDR, PGM3, HOXB4, G6PD, SP3, VEGFA, PLCG2, JAK2, CD79A	998	236	13528	2.12517	0.00345565
GOTERM_BP_FAT	GO:0048534~hemopoietic or lymphoid organ development	39	2.88248	3.69262e-05	BMI1, CSF1, PPARG, KITLG, ZBTB16, IL15, KIT, TPD52, CDC42, TAL1, ACE, ALAS2, TNFRSF11A, BCL2, BCL6, TCEA1, SPN, NKX2-3, KLF6, GIMAP5, CD3D, EPAS1, CRIP2, TGFBR2, TBX1, RB1, LIG4, OSTM1, CD164, FOXP1, KDR, PGM3, HOXB4, G6PD, SP3, VEGFA, PLCG2, JAK2, CD79A	998	260	13528	2.03327	0.00506458
GOTERM_BP_FAT	GO:0032101~regulation of response to external stimulus	28	2.06948	3.63528e-05	CAV1, IL16, OSMR, IL6ST, PPARG, CCL5, AGTR1, S1PR1, FCER1G, BCL6, CALCRL, THBS1, NT5E, SPN, SPP1, SCG2, ZFP36, PDPN, TGFBR2, NPY5R, ANXA2, KDR, CDH13, F3, VEGFA, JAK2, GHSR, SELE	998	159	13528	2.38706	0.00518506
GOTERM_BP_FAT	GO:0042592~homeostatic process	86	6.35625	4.15864e-05	MCHR1, NBN, LDLR, IL6ST, TRPV1, SLC22A12, PPARG, SLC7A8, HP, CD52, LPAR1, EDNRB, AGTR1, ALAS2, S1PR1, HAMP, SLC24A2, COL4A3BP, SERPINA3, RGN, XCR1, JPH1, IRS2, PTGER3, MLXIPL, RB1, MUC3A, PLCE1, G6PD, GYLTL1B, ADM, JUN, GIPR, VEGFA, PDGFRB, GPR12, CLCN3, CAV1, CCL2, DERL1, CYSLTR1, ENPP1, MCL1, CSF1, PRND, CCL5, TCF7L2, TAL1, RAC2, PTK2B, P2RY2, FTHL17, BCL2, SLC30A4, CAMK2D, BCL6, TCEA1, HRC, NK…	998	751	13528	1.55225	0.00549133
GOTERM_BP_FAT	GO:0032103~positive regulation of response to external stimulus	16	1.18256	4.78847e-05	IL16, OSMR, IL6ST, CCL5, NPY5R, KDR, AGTR1, CDH13, S1PR1, F3, VEGFA, FCER1G, JAK2, GHSR, THBS1, SCG2	998	64	13528	3.38878	0.00609534
GOTERM_BP_FAT	GO:0030005~cellular di-, tri-valent inorganic cation homeostasis	35	2.58684	5.67091e-05	MCHR1, CAV1, CCL2, CYSLTR1, IL6ST, PRND, CD52, HP, LPAR1, CCL5, AGTR1, EDNRB, ALAS2, S1PR1, PTK2B, HAMP, SLC24A2, BCL2, FTHL17, RGN, XCR1, JPH1, SLC8A1, PTGER3, IREB2, PLCE1, CCL14, ADM, PLCG2, GIPR, MT2A, AVPR1A, JAK2, SCARA5, GPR12	998	227	13528	2.08999	0.00673524
GOTERM_BP_FAT	GO:0006952~defense response	73	5.39542	5.62646e-05	KYNU, S100A8, TRPV1, PPARG, TLR3, HP, IL15, CFP, HAMP, CD46, SERPINA3, MS4A2, CFD, XCR1, SPN, CIITA, F11R, PTGER3, PDPN, CST3, F8, CD40, WAS, SP140, INHBB, LILRB2, UNC13D, LILRB5, F3, RIPK2, CTSG, YWHAZ, IL1R1, CCL2, CYSLTR1, FGR, CXCL3, CXCL9, C1R, C1S, PTPRCAP, CCL5, GCH1, TMED7, MEFV, CCL21, TAP2, BCL2, TFF3, C2, PTX3, THBS1, SPP1, SCG2, B4GALT1, CFB, ANXA1, SAMHD1, C4BPA, SLAMF7, S100A12, CCL…	998	615	13528	1.60898	0.00691227
GOTERM_BP_FAT	GO:0055080~cation homeostasis	41	3.0303	6.47884e-05	MCHR1, CLCN3, CAV1, CCL2, CYSLTR1, IL6ST, PRND, SLC7A8, HP, CD52, LPAR1, CCL5, EDNRB, AGTR1, ALAS2, S1PR1, PTK2B, HAMP, SLC24A2, BCL2, FTHL17, CAMK2D, SLC30A4, RGN, XCR1, JPH1, HRC, SLC8A1, PTGER3, IREB2, KDR, PLCE1, CCL14, ADM, PLCG2, GIPR, MT2A, AVPR1A, JAK2, SCARA5, GPR12	998	286	13528	1.94322	0.00721218
GOTERM_BP_FAT	GO:0002520~immune system development	40	2.95639	6.34867e-05	BMI1, NBN, CSF1, PPARG, KITLG, ZBTB16, IL15, KIT, TPD52, CDC42, TAL1, ACE, ALAS2, TNFRSF11A, BCL2, BCL6, TCEA1, SPN, NKX2-3, KLF6, GIMAP5, CD3D, EPAS1, CRIP2, TGFBR2, TBX1, RB1, LIG4, OSTM1, CD164, FOXP1, KDR, PGM3, HOXB4, G6PD, SP3, VEGFA, PLCG2, JAK2, CD79A	998	276	13528	1.96451	0.00729495
GOTERM_BP_FAT	GO:0048878~chemical homeostasis	63	4.65632	7.03116e-05	MCHR1, LDLR, IL6ST, PPARG, SLC7A8, HP, CD52, LPAR1, AGTR1, EDNRB, S1PR1, ALAS2, HAMP, SLC24A2, COL4A3BP, RGN, XCR1, JPH1, IRS2, PTGER3, MLXIPL, PLCE1, ADM, JUN, GIPR, VEGFA, GPR12, CLCN3, CAV1, DERL1, CCL2, CYSLTR1, ENPP1, PRND, CCL5, TCF7L2, PTK2B, P2RY2, BCL2, FTHL17, SLC30A4, CAMK2D, HRC, SLC8A1, GIMAP5, EPAS1, IREB2, NPR1, IGF1, MAL, KDR, PTPN11, CCL14, ABCG5, PYGL, MT2A, PLCG2, AVPR1A, ADRA1…	998	512	13528	1.66791	0.00758842
GOTERM_BP_FAT	GO:0048660~regulation of smooth muscle cell proliferation	13	0.960828	8.94748e-05	EGFR, TGFBR2, SF1, IGF1, IL15, NPY5R, TRIB1, CDH13, S1PR1, JUN, VEGFA, HBEGF, CALCRL	998	46	13528	3.83079	0.00936431
GOTERM_BP_FAT	GO:0006928~cell motion	59	4.36068	9.50715e-05	SLC22A16, NRP1, IL16, WASF2, ZEB2, ENPEP, ACTR3, CTTNBP2, ACTR2, EDNRB, DAB1, SEMA3B, UNC5C, CEACAM1, ICAM1, EFNB3, ROCK1, ARID5B, ELMO1, CD34, HSPB1, PDGFRB, WASL, CAV2, ZFAND5, CCL2, TNFRSF12A, CALD1, CXCL3, KITLG, KIT, CCL5, SEMA5A, MACF1, PTK2B, THBS1, RUNX3, SCG2, NKX2-3, B4GALT1, KLF7, S100P, TAOK2, MET, ITGA1, ANXA1, IGF1, TBX1, NTN1, KDR, LSP1, CDH13, LYVE1, CXCL16, HBEGF, JAK2, BMPR1B, S…	998	475	13528	1.68369	0.00939715
GOTERM_BP_FAT	GO:0008015~blood circulation	30	2.21729	9.48073e-05	CAV2, CAV1, CORIN, MYBPC3, PPARG, GCH1, CTTNBP2, EDNRB, AGTR1, ACE, REN, CAMK2D, ERAP1, MYOF, HBB, PCSK5, NFE2, ITGA1, NPR1, RCAN1, NPR3, CYBA, RENBP, CHGA, ADM, MEOX2, VEGFA, ADRA1B, AVPR1A, ADRA1D	998	186	13528	2.18631	0.00963761
GOTERM_BP_FAT	GO:0003013~circulatory system process	30	2.21729	9.48073e-05	CAV2, CAV1, CORIN, MYBPC3, PPARG, GCH1, CTTNBP2, EDNRB, AGTR1, ACE, REN, CAMK2D, ERAP1, MYOF, HBB, PCSK5, NFE2, ITGA1, NPR1, RCAN1, NPR3, CYBA, RENBP, CHGA, ADM, MEOX2, VEGFA, ADRA1B, AVPR1A, ADRA1D	998	186	13528	2.18631	0.00963761
GOTERM_BP_FAT	GO:0009719~response to endogenous stimulus	52	3.84331	0.000114057	ADCY4, ADCY2, LDLR, LEPR, PPARG, CTTNBP2, TNFRSF11B, PRKACB, ADAM9, IRS2, CRYAB, BAIAP2, ADIPOR2, KRT19, BTG2, ADM, PDGFRA, SORT1, ME1, CAV2, CAV1, CCL2, ENPP1, GNG13, TIMP4, TSHB, GNG11, GNG12, CCL5, PRSS8, UGT1A6, KRAS, BCHE, PTK2B, BCL2, REN, TFF3, THBS1, SPP1, KAT2B, TGFBR2, RCAN1, PTPN11, CDH13, DUSP1, ADRA1B, AVPR1A, SLC18A2, JAK2, RGS9, GHSR, MGST1	998	405	13528	1.74041	0.0106736
GOTERM_BP_FAT	GO:0030003~cellular cation homeostasis	37	2.73466	0.000111493	MCHR1, CLCN3, CAV1, CCL2, CYSLTR1, IL6ST, PRND, CD52, HP, LPAR1, CCL5, AGTR1, EDNRB, ALAS2, S1PR1, PTK2B, HAMP, SLC24A2, BCL2, FTHL17, CAMK2D, RGN, XCR1, JPH1, SLC8A1, PTGER3, IREB2, PLCE1, CCL14, ADM, PLCG2, GIPR, MT2A, AVPR1A, JAK2, SCARA5, GPR12	998	254	13528	1.97456	0.0107154
GOTERM_BP_FAT	GO:0030099~myeloid cell differentiation	19	1.40429	0.000129883	GIMAP5, EPAS1, CSF1, PPARG, TGFBR2, RB1, KIT, OSTM1, ZBTB16, CDC42, TAL1, G6PD, ALAS2, SP3, VEGFA, JAK2, TCEA1, BCL6, NKX2-3	998	93	13528	2.76932	0.0118361
GOTERM_BP_FAT	GO:0019221~cytokine-mediated signaling pathway	16	1.18256	0.00014274	PLP2, KLF6, IL2RB, IL1R1, CCL2, IL6ST, LEPR, LIFR, KIT, STAT6, KRAS, KRT18, RIPK1, KRT8, JAK1, JAK3	998	70	13528	3.09831	0.0120773
GOTERM_BP_FAT	GO:0016477~cell migration	39	2.88248	0.000136723	ZFAND5, CAV2, NRP1, CCL2, IL16, TNFRSF12A, CXCL3, WASF2, KITLG, ZEB2, ENPEP, KIT, CCL5, CTTNBP2, EDNRB, DAB1, PTK2B, THBS1, CEACAM1, SCG2, NKX2-3, B4GALT1, ICAM1, S100P, TAOK2, ROCK1, ARID5B, MET, ITGA1, TBX1, NTN1, KDR, CDH13, CD34, CXCL16, PDGFRB, HBEGF, SELE, GFRA3	998	276	13528	1.9154	0.0121461
GOTERM_BP_FAT	GO:0009725~response to hormone stimulus	48	3.54767	0.000140312	ME1, CAV2, ADCY4, CAV1, CCL2, ADCY2, LDLR, ENPP1, LEPR, PPARG, GNG13, GNG11, TSHB, TIMP4, GNG12, CCL5, PRSS8, CTTNBP2, UGT1A6, TNFRSF11B, KRAS, BCHE, PTK2B, REN, BCL2, TFF3, PRKACB, THBS1, SPP1, ADAM9, IRS2, KAT2B, CRYAB, BAIAP2, TGFBR2, ADIPOR2, RCAN1, PTPN11, KRT19, BTG2, ADM, DUSP1, PDGFRA, AVPR1A, SORT1, JAK2, RGS9, GHSR	998	367	13528	1.77288	0.0121608
GOTERM_BP_FAT	GO:0051094~positive regulation of developmental process	39	2.88248	0.000159369	IRX3, IL6ST, TNFRSF12A, CSF1, BTC, PPARG, KITLG, KIT, CCL5, HOXD11, ACTR3, LIF, TAL1, GATA2, AGTR1, AGGF1, BCL2, JUND, ERAP1, THBS1, RUNX2, ADAM9, ANGPTL4, AP3B1, B4GALT1, TESC, GIMAP5, TGFBR2, RB1, LIG4, NTN1, NUMBL, CD36, JUN, HOXD3, F3, NPTN, JAK2, BMPR1B	998	278	13528	1.90162	0.0131635
GOTERM_BP_FAT	GO:0008285~negative regulation of cell proliferation	47	3.47376	0.000185567	DLC1, CAV2, RARRES3, CAV1, IGFBP6, PPARG, TNFRSF8, ZBTB16, IL15, CXADR, TRIB1, CTTNBP2, WISP2, CDKN2C, BCL2, BCL6, ASPH, THBS1, RUNX3, SPN, SCG2, DPT, B4GALT1, MUC2, TESC, KAT2B, TGFBR2, KLF11, SF1, SKI, RB1, CD164, CDH13, SIRPG, MSX1, SSTR3, CDKN1B, BTG2, ADM, SSTR1, JUN, HGS, ADAMTS1, JAK2, MDM4, EMP3, SMARCA2	998	361	13528	1.76479	0.0149656
GOTERM_BP_FAT	GO:0040008~regulation of growth	45	3.32594	0.000191364	IL9R, NRP1, IGFBPL1, ENPP1, TNFRSF12A, TRPV1, CSF1, LTBP4, IGFBP6, TAF9B, PPARG, NEDD9, CXADR, FOXS1, NOV, AGTR1, WISP2, FAM107A, PAK2, PTK2B, CDKN2C, BCL2, CAMK2D, BCL6, CRIM1, SPP1, CYR61, COL4A4, TAOK2, CRYAB, TGFBR2, ADIPOR2, IGF1, NPR1, RB1, NTN1, PTPN11, CDH13, PLCE1, CDKN1B, CXCL16, AVPR1A, HBEGF, GHSR, DCUN1D3	998	341	13528	1.7888	0.0150893
GOTERM_BP_FAT	GO:0007167~enzyme linked receptor protein signaling pathway	45	3.32594	0.000206221	ZFAND5, REPS2, NRP1, CCL2, IL6ST, KIT, ADCYAP1, LIF, PTK2B, SOS1, TEK, ANGPTL1, FRS2, ADAM9, EGFR, IRS2, EFNB3, BAIAP2, ARID5B, FLT4, MET, TGFBR2, LIFR, AXL, DUSP22, SKI, KDR, PTPN11, PLCE1, MSX1, JUN, CSRNP1, VEGFA, NTRK2, PDGFRA, JAK1, HBEGF, PDGFRB, SORT1, JAK2, JAK3, BMPR1B, GRB7, CHRD, PLEKHA1	998	342	13528	1.78357	0.0155652
GOTERM_BP_FAT	GO:0050900~leukocyte migration	14	1.03474	0.000202832	B4GALT1, ICAM1, CCL2, IL16, ROCK1, CXCL3, ITGA1, CCL5, EDNRB, CD34, CXCL16, SELE, NKX2-3, SCG2	998	57	13528	3.32933	0.0156415
GOTERM_BP_FAT	GO:0055065~metal ion homeostasis	31	2.2912	0.000230455	MCHR1, CAV1, CCL2, CYSLTR1, IL6ST, SLC7A8, CD52, LPAR1, CCL5, AGTR1, EDNRB, S1PR1, PTK2B, SLC24A2, BCL2, CAMK2D, RGN, XCR1, JPH1, HRC, SLC8A1, PTGER3, KDR, PLCE1, CCL14, ADM, GIPR, PLCG2, AVPR1A, JAK2, GPR12	998	205	13528	2.0498	0.0170195
GOTERM_BP_FAT	GO:0070482~response to oxygen levels	24	1.77384	0.000248167	CAV1, ATP1B1, SLC8A1, CCL2, EPAS1, PDPN, CLDN3, APOLD1, SOD3, CITED2, ACE, ALAS2, ADM, UCP3, PTK2B, BCL2, P2RX3, VEGFA, PDGFRA, CAMK2D, CHRNB2, THBS1, DPP4, ANGPTL4	998	141	13528	2.30725	0.0179453
GOTERM_BP_FAT	GO:0055074~calcium ion homeostasis	29	2.14339	0.000273695	MCHR1, CAV1, CCL2, CYSLTR1, IL6ST, CD52, LPAR1, CCL5, AGTR1, EDNRB, S1PR1, PTK2B, SLC24A2, BCL2, RGN, XCR1, JPH1, HRC, SLC8A1, PTGER3, KDR, PLCE1, CCL14, ADM, GIPR, PLCG2, AVPR1A, JAK2, GPR12	998	188	13528	2.09095	0.0186432
GOTERM_BP_FAT	GO:0048008~platelet-derived growth factor receptor signaling pathway	8	0.591279	0.000264907	ZFAND5, ARID5B, CSRNP1, VEGFA, PDGFRA, PDGFRB, JAK2, PLEKHA1	998	19	13528	5.70741	0.018765
GOTERM_BP_FAT	GO:0048661~positive regulation of smooth muscle cell proliferation	10	0.739098	0.000283105	EGFR, CDH13, S1PR1, JUN, VEGFA, TGFBR2, IGF1, HBEGF, CALCRL, NPY5R	998	31	13528	4.37262	0.0189177
GOTERM_BP_FAT	GO:0048584~positive regulation of response to stimulus	34	2.51293	0.000273153	IL16, OSMR, IL6ST, TLR3, C1R, IL15, C1S, CCL5, CFP, AGTR1, S1PR1, CD46, TAP2, FCER1G, C2, CFD, THBS1, SCG2, GIMAP5, TAOK2, CFB, DUSP22, C4BPA, NPY5R, KDR, CDH13, LAX1, F3, VEGFA, PLCG2, RIPK2, JAK2, CD79A, GHSR	998	236	13528	1.95285	0.0189679
GOTERM_BP_FAT	GO:0001936~regulation of endothelial cell proliferation	10	0.739098	0.000368395	CAV2, CTTNBP2, CDH13, CAV1, CCL2, AGGF1, F3, VEGFA, THBS1, SCG2	998	32	13528	4.23597	0.0240985
GOTERM_BP_FAT	GO:0012501~programmed cell death	69	5.09978	0.000397917	DLC1, MEF2A, TSPO, HTATIP2, LOC643733, DNASE1L3, PDCD1, RTN3, BAG5, CASP5, MAP3K5, TNFRSF11B, SLK, PAK2, PSENEN, UNC5C, MAGI3, SGK1, ROCK1, GZMA, PTPRH, ARHGEF6, CECR2, GZMB, LIG4, ECT2, AHR, ELMO1, KRT18, RIPK1, F3, JUN, RIPK2, PDCD6IP, MDM4, TNFAIP3, PPP1R15A, XIAP, MCL1, TNFRSF12A, GULP1, TAF9B, STK17B, KIT, ZBTB16, KRAS, PDE1B, PTK2B, SOS1, BCL2, KRT8, BCAP29, ZC3H12A, THBS1, SRGN, PHLDA2, HI…	998	611	13528	1.53077	0.025538
GOTERM_BP_FAT	GO:0030855~epithelial cell differentiation	23	1.69993	0.000419927	B4GALT1, F11R, STX2, PPARG, ANXA1, LCE2C, SPRR2E, CDSN, KDR, EZR, LAMA3, S1PR1, SPRR2C, JUN, PPL, VEGFA, LCE1D, KRT14, DSP, MADCAM1, EMP1, UPK2, ADAM9	998	137	13528	2.27568	0.0264572
GOTERM_BP_FAT	GO:0007169~transmembrane receptor protein tyrosine kinase signaling pathway	32	2.36511	0.000494856	ZFAND5, REPS2, NRP1, CCL2, KIT, ADCYAP1, PTK2B, SOS1, TEK, ANGPTL1, FRS2, EGFR, IRS2, EFNB3, BAIAP2, ARID5B, FLT4, MET, AXL, PTPN11, KDR, PLCE1, CSRNP1, VEGFA, NTRK2, PDGFRA, SORT1, PDGFRB, HBEGF, JAK2, GRB7, PLEKHA1	998	224	13528	1.93644	0.0305678
GOTERM_BP_FAT	GO:0019935~cyclic-nucleotide-mediated signaling	22	1.62602	0.00051862	MCHR1, ADCY4, ADCY2, PTGER3, CCL2, WASF2, NPR3, PTGIR, S1PR1, SSTR3, CD36, ADM, SSTR1, GIPR, ADRA1B, RAPGEF4, GLP2R, CALCRL, PRKACB, CORT, XCR1, ADRA1D	998	130	13528	2.29394	0.0314692
GOTERM_BP_FAT	GO:0048870~cell motility	40	2.95639	0.000592169	SLC22A16, ZFAND5, CAV2, NRP1, CCL2, IL16, TNFRSF12A, CXCL3, WASF2, KITLG, ZEB2, ENPEP, KIT, CCL5, CTTNBP2, EDNRB, DAB1, PTK2B, THBS1, CEACAM1, SCG2, NKX2-3, B4GALT1, ICAM1, S100P, TAOK2, ROCK1, ARID5B, MET, ITGA1, TBX1, NTN1, KDR, CDH13, CD34, CXCL16, PDGFRB, HBEGF, SELE, GFRA3	998	307	13528	1.76614	0.0352556
GOTERM_BP_FAT	GO:0051674~localization of cell	40	2.95639	0.000592169	SLC22A16, ZFAND5, CAV2, NRP1, CCL2, IL16, TNFRSF12A, CXCL3, WASF2, KITLG, ZEB2, ENPEP, KIT, CCL5, CTTNBP2, EDNRB, DAB1, PTK2B, THBS1, CEACAM1, SCG2, NKX2-3, B4GALT1, ICAM1, S100P, TAOK2, ROCK1, ARID5B, MET, ITGA1, TBX1, NTN1, KDR, CDH13, CD34, CXCL16, PDGFRB, HBEGF, SELE, GFRA3	998	307	13528	1.76614	0.0352556
GOTERM_BP_FAT	GO:0060324~face development	6	0.443459	0.000682836	ZFAND5, ARID5B, CSRNP1, PDGFRA, ASPH, PLEKHA1	998	11	13528	7.3937	0.0363234
GOTERM_BP_FAT	GO:0048010~vascular endothelial growth factor receptor signaling pathway	6	0.443459	0.000682836	NRP1, CCL2, FLT4, PDGFRA, PDGFRB, KDR	998	11	13528	7.3937	0.0363234
GOTERM_BP_FAT	GO:0008283~cell proliferation	52	3.84331	0.000675682	TSPO, NBN, IL9R, OSMR, ELF5, ZEB2, IL15, ENPEP, ISG20, GPC4, COL4A3BP, MS4A2, FRS2, CYR61, EGFR, IRS2, BST2, PDPN, CD40, LIG4, NUMBL, CDK3, SH2D2A, PLCE1, UCN2, VEGFA, RIPK2, MDM4, EMP1, CEP120, CSF1, KITLG, KIT, TCF7L2, TAL1, ACE, SLC29A2, PTK2B, BCL2, RUNX3, CRIP1, TAF8, MET, DUSP22, IGF1, TBX1, CSGALNACT1, HOXB4, CDH13, ADRA1B, CD79A, ADRA1D	998	436	13528	1.61666	0.0364926
GOTERM_BP_FAT	GO:0016265~death	78	5.76497	0.000667547	DLC1, TSPO, MEF2A, HTATIP2, LOC643733, DNASE1L3, PDCD1, RTN3, CASP5, BAG5, MAP3K5, TNFRSF11B, SLK, PAK2, PSENEN, UNC5C, MAGI3, SGK1, PTGER3, ROCK1, GZMA, PTPRH, ARHGEF6, CECR2, GZMB, LIG4, ECT2, AHR, ELMO1, GZMM, KRT18, RIPK1, F3, JUN, HSPB1, RIPK2, PDCD6IP, MDM4, TNFAIP3, PPP1R15A, MCL1, XIAP, GULP1, TNFRSF12A, TAF9B, STK17B, KIT, ZBTB16, KRAS, PDE1B, PTK2B, SOS1, BCL2, KRT8, TMEM123, BCAP29, ZC…	998	724	13528	1.46036	0.0366141
GOTERM_BP_FAT	GO:0001501~skeletal system development	41	3.0303	0.000657657	WNT5A, ZFAND5, OSTF1, SOX5, CYTL1, ZBTB16, HOXD10, HOXD11, TNFRSF11B, TNFRSF11A, HOXC9, BCL2, JUND, HOXA10, PCSK5, RUNX2, SPP1, EGFR, LGALS3, CMKLR1, ARID5B, TGFBR2, IGF1, TBX1, NPR3, ANXA2, HOXB4, MSX1, CLEC3B, ETS2, SP3, CSRNP1, HOXD3, HOXB6, PDGFRA, PDGFRB, SORT1, BMPR1B, CHRD, PLEKHA1, TLL1	998	319	13528	1.74219	0.0366435
GOTERM_BP_FAT	GO:0009408~response to heat	13	0.960828	0.000647886	CCL2, CRYAB, TRPV1, TRPV2, HSPB6, BCL2, P2RX3, HSPB2, HSPB1, THBS1, DNAJB4, SCARA5, MYOF	998	56	13528	3.14672	0.0366804
GOTERM_BP_FAT	GO:0043405~regulation of MAP kinase activity	23	1.69993	0.000629684	EGFR, CAV1, MET, ITGA1, KITLG, DUSP22, ZEB2, KIT, LPAR1, TRIB1, PTPN11, SPAG9, PLCE1, SPRY1, MAP3K5, KRAS, LAX1, PTK2B, RIPK1, C1QTNF2, ADRA2C, THBS1, FRS2	998	141	13528	2.21112	0.036835
GOTERM_BP_FAT	GO:0010647~positive regulation of cell communication	42	3.10421	0.000640465	CAV2, CAV1, CCL2, IL6ST, LEPR, CSF1, UBE2V1, TLR3, ZEB2, KIT, LPAR1, CITED2, LIF, TMED7, KRAS, SLC24A2, SOS1, THBS1, KLK14, COL4A4, EGFR, F10, BST2, TAOK2, DUSP22, IGF1, CD40, ECM1, ECT2, PTPN11, APOL3, CDH13, ITGA8, RIPK1, P2RX3, F3, VEGFA, NTRK2, RIPK2, JAK2, CHRNB2, GHSR	998	329	13528	1.73044	0.0368513
GOTERM_BP_FAT	GO:0007242~intracellular signaling cascade	123	9.09091	0.000757984	ADCY4, ADCY2, IL6ST, RGL3, TLR3, RASGEF1A, FGF13, LPAR1, AGTR1, MAP3K5, PTGIR, DAB1, S1PR1, RALB, RALA, RAPGEF4, GLP2R, PRKACB, FRS2, RAB21, ADAM9, EGFR, MAGI3, INADL, ROCK1, CRYAB, MLXIPL, GEM, TANK, SPAG9, RND3, PLCE1, SIRPG, SSTR3, CD36, RAB18, SSTR1, RAB12, ASB4, WNT5A, PLCXD3, CAV1, CCL2, STK17B, ARFGEF2, RASAL1, KRAS, RAC2, P2RY2, HIST1H4E, ADRA2C, HIST1H4H, TAOK2, MET, ITGA1, DUSP22, PTPN1…	998	1256	13528	1.32745	0.0396524
GOTERM_BP_FAT	GO:0001666~response to hypoxia	22	1.62602	0.000781088	CAV1, ATP1B1, SLC8A1, CCL2, EPAS1, CLDN3, APOLD1, SOD3, CITED2, ACE, ALAS2, ADM, UCP3, PTK2B, BCL2, P2RX3, VEGFA, CAMK2D, CHRNB2, THBS1, DPP4, ANGPTL4	998	134	13528	2.22547	0.0402482
GOTERM_BP_FAT	GO:0002252~immune effector process	22	1.62602	0.000781088	ICAM1, YWHAZ, NBN, CFB, SAMHD1, C1R, SLAMF7, C4BPA, LIG4, C1S, FOXP1, CFP, ABCC9, UNC13D, LAX1, CD46, BCL2, FCN1, FCER1G, C2, PTX3, CFD	998	134	13528	2.22547	0.0402482
GOTERM_BP_FAT	GO:0008219~cell death	77	5.69106	0.000860702	DLC1, TSPO, MEF2A, HTATIP2, LOC643733, DNASE1L3, PDCD1, RTN3, CASP5, BAG5, MAP3K5, TNFRSF11B, SLK, PAK2, PSENEN, UNC5C, MAGI3, SGK1, PTGER3, ROCK1, GZMA, PTPRH, ARHGEF6, CECR2, GZMB, LIG4, ECT2, AHR, ELMO1, GZMM, KRT18, RIPK1, F3, JUN, HSPB1, RIPK2, PDCD6IP, MDM4, TNFAIP3, PPP1R15A, MCL1, XIAP, GULP1, TNFRSF12A, TAF9B, STK17B, KIT, ZBTB16, KRAS, PDE1B, PTK2B, SOS1, BCL2, KRT8, TMEM123, BCAP29, ZC…	998	719	13528	1.45166	0.043633
GOTERM_BP_FAT	GO:0051174~regulation of phosphorus metabolic process	56	4.13895	0.000887055	DLC1, CCNT2, ADCY4, ADCY2, IL6ST, TLR3, ZEB2, LPAR1, CDC42, EDNRB, MAP3K5, SPRY1, DAB1, PAK2, CDKN2C, MS4A2, RAPGEF4, PRKACB, FRS2, ADAM9, EGFR, CCNK, RB1, SPAG9, PLCE1, LAX1, JUN, RIPK1, PDGFRB, CAV1, ENPP1, CSF1, KITLG, KIT, TRIB1, LIF, KRAS, PTK2B, BCL2, C1QTNF2, MLLT1, ADRA2C, THBS1, CD6, TAOK2, MET, TGFBR2, ITGA1, DUSP22, IGF1, DOCK7, RCAN1, PTPN11, CDKN1B, ATXN7, JAK2	998	485	13528	1.56513	0.0443115
GOTERM_BP_FAT	GO:0019220~regulation of phosphate metabolic process	56	4.13895	0.000887055	DLC1, CCNT2, ADCY4, ADCY2, IL6ST, TLR3, ZEB2, LPAR1, CDC42, EDNRB, MAP3K5, SPRY1, DAB1, PAK2, CDKN2C, MS4A2, RAPGEF4, PRKACB, FRS2, ADAM9, EGFR, CCNK, RB1, SPAG9, PLCE1, LAX1, JUN, RIPK1, PDGFRB, CAV1, ENPP1, CSF1, KITLG, KIT, TRIB1, LIF, KRAS, PTK2B, BCL2, C1QTNF2, MLLT1, ADRA2C, THBS1, CD6, TAOK2, MET, TGFBR2, ITGA1, DUSP22, IGF1, DOCK7, RCAN1, PTPN11, CDKN1B, ATXN7, JAK2	998	485	13528	1.56513	0.0443115
GOTERM_BP_FAT	GO:0006874~cellular calcium ion homeostasis	27	1.99557	0.000920214	MCHR1, CAV1, CCL2, CYSLTR1, IL6ST, CD52, LPAR1, CCL5, AGTR1, EDNRB, S1PR1, PTK2B, SLC24A2, BCL2, RGN, XCR1, JPH1, SLC8A1, PTGER3, PLCE1, CCL14, ADM, GIPR, PLCG2, AVPR1A, JAK2, GPR12	998	183	13528	1.99993	0.045298
GOTERM_BP_FAT	GO:0042325~regulation of phosphorylation	54	3.99113	0.00100434	CCNT2, ADCY4, ADCY2, IL6ST, TLR3, ZEB2, LPAR1, CDC42, EDNRB, SPRY1, MAP3K5, DAB1, PAK2, CDKN2C, MS4A2, RAPGEF4, PRKACB, FRS2, ADAM9, EGFR, CCNK, RB1, SPAG9, PLCE1, LAX1, JUN, RIPK1, PDGFRB, CAV1, ENPP1, CSF1, KITLG, KIT, TRIB1, LIF, KRAS, PTK2B, BCL2, C1QTNF2, MLLT1, ADRA2C, THBS1, CD6, TAOK2, MET, TGFBR2, ITGA1, DUSP22, IGF1, DOCK7, PTPN11, CDKN1B, ATXN7, JAK2	998	466	13528	1.57076	0.0461677
GOTERM_BP_FAT	GO:0009266~response to temperature stimulus	16	1.18256	0.000978795	CCL2, CRYAB, TRPV1, TRPV2, PPARG, HSPB6, ADM, BCL2, P2RX3, ACOT11, HSPB2, HSPB1, THBS1, DNAJB4, SCARA5, MYOF	998	83	13528	2.61303	0.0462079
GOTERM_BP_FAT	GO:0008217~regulation of blood pressure	18	1.33038	0.000954095	CORIN, PPARG, NPR1, NPR3, GCH1, AGTR1, EDNRB, CYBA, ACE, RENBP, CHGA, REN, ADRA1B, AVPR1A, ERAP1, HBB, PCSK5, ADRA1D	998	100	13528	2.43992	0.0462904
GOTERM_BP_FAT	GO:0000165~MAPKKK cascade	27	1.99557	0.000998541	WNT5A, CAV1, FGF13, LPAR1, TRIB1, MAP3K5, RASGRP3, PTK2B, C1QTNF2, ADRA2C, THBS1, FRS2, SCG2, ADAM9, EGFR, TAOK2, CRYAB, ARHGEF6, MET, ITGA1, DUSP22, PTPN11, SPAG9, PLCE1, LAX1, RIPK1, JAK2	998	184	13528	1.98907	0.0465048
GOTERM_BP_FAT	GO:0051480~cytosolic calcium ion homeostasis	20	1.4782	0.000977119	MCHR1, CAV1, SLC8A1, PTGER3, CYSLTR1, IL6ST, CD52, LPAR1, AGTR1, EDNRB, PLCE1, S1PR1, ADM, PTK2B, GIPR, PLCG2, AVPR1A, JAK2, XCR1, JPH1	998	118	13528	2.29748	0.0467475
GOTERM_BP_FAT	GO:0042493~response to drug	30	2.21729	0.0012038	CAV2, MFSD9, NBN, YWHAZ, CAV1, CCL2, SLC22A12, PPARG, TIMP4, CCL5, HADHA, PRSS8, UGT1A6, CTTNBP2, TNFRSF11B, PLIN2, PTK2B, BCHE, BCL2, RAB6A, SLC8A1, SNX27, TGFBR2, ABCB1, CYP7B1, ABCC9, ABCG5, JUN, MGST1, ABCC6	998	216	13528	1.88265	0.0499722
GOTERM_BP_FAT	GO:0043406~positive regulation of MAP kinase activity	18	1.33038	0.00119811	EGFR, MET, ITGA1, KITLG, ZEB2, KIT, LPAR1, PTPN11, SPAG9, PLCE1, MAP3K5, KRAS, PTK2B, RIPK1, C1QTNF2, ADRA2C, THBS1, FRS2	998	102	13528	2.39208	0.050326
GOTERM_BP_FAT	GO:0006875~cellular metal ion homeostasis	28	2.06948	0.00119008	MCHR1, CAV1, CCL2, CYSLTR1, IL6ST, CD52, LPAR1, CCL5, AGTR1, EDNRB, S1PR1, PTK2B, SLC24A2, BCL2, CAMK2D, RGN, XCR1, JPH1, SLC8A1, PTGER3, PLCE1, CCL14, ADM, GIPR, PLCG2, AVPR1A, JAK2, GPR12	998	196	13528	1.93644	0.0505909
GOTERM_BP_FAT	GO:0006915~apoptosis	66	4.87805	0.00118796	DLC1, MEF2A, TSPO, HTATIP2, LOC643733, DNASE1L3, PDCD1, RTN3, BAG5, CASP5, MAP3K5, TNFRSF11B, SLK, PAK2, PSENEN, UNC5C, MAGI3, SGK1, ROCK1, GZMA, PTPRH, ARHGEF6, CECR2, GZMB, LIG4, ECT2, AHR, ELMO1, KRT18, RIPK1, JUN, F3, RIPK2, PDCD6IP, MDM4, TNFAIP3, PPP1R15A, XIAP, MCL1, TNFRSF12A, GULP1, STK17B, ZBTB16, KRAS, PDE1B, PTK2B, SOS1, BCL2, KRT8, BCAP29, ZC3H12A, THBS1, SRGN, PHLDA2, HIP1, NGEF, MU…	998	602	13528	1.48611	0.0511105
GOTERM_BP_FAT	GO:0042113~B cell activation	15	1.10865	0.00117693	KLF6, NBN, BST2, CD40, LIG4, TPD52, FOXP1, LAX1, SP3, BCL2, PLCG2, CHRNB2, BCL6, CD79A, NKX2-3	998	76	13528	2.67535	0.0512642
GOTERM_BP_FAT	GO:0050727~regulation of inflammatory response	15	1.10865	0.00117693	ZFP36, IL6ST, OSMR, PPARG, CCL5, NPY5R, AGTR1, FCER1G, BCL6, JAK2, CALCRL, GHSR, NT5E, SELE, SPN	998	76	13528	2.67535	0.0512642
GOTERM_BP_FAT	GO:0019722~calcium-mediated signaling	10	0.739098	0.00117041	EGFR, AGTR1, PLCE1, MCTP2, AVPR1A, RCAN1, RCAN3, SELE, RCAN2, MCTP1	998	37	13528	3.66354	0.0516159
GOTERM_BP_FAT	GO:0045768~positive regulation of anti-apoptosis	9	0.665188	0.00114669	CAV1, DUSP1, BTG2, ADM, PTK2B, IL6ST, RIPK1, LIFR, NPY5R	998	30	13528	4.06653	0.0518755
GOTERM_BP_FAT	GO:0007610~behavior	54	3.99113	0.00116285	MCHR1, SNCG, IL16, TRPV1, CRHBP, LEPR, HOXD10, EDNRB, SLC24A2, RALA, XCR1, SPN, CYR61, EFNB3, CMKLR1, JUN, PDGFRB, CCL2, CYSLTR1, CXCL3, CXCL9, KIT, CCL5, PLCL1, TYMP, KRAS, PDE1B, RAC2, BCHE, CCL21, BCL2, REN, HPGDS, SCG2, PLP2, S100P, MET, ITGA1, TBX1, NPY5R, CPT1A, FOXP2, CCL17, CCL14, CXCL14, ITGA8, CXCL16, P2RX3, NTRK2, ADRA1B, AVPR1A, SLC18A2, CHRNB2, GHSR	998	469	13528	1.56072	0.0519312
GOTERM_BP_FAT	GO:0060429~epithelium development	31	2.2912	0.00128985	DLC1, PPARG, ZEB2, SPRR2E, CDSN, HOXD11, T, S1PR1, EZR, SPRR2C, PPL, BCL2, UPK2, ADAM9, NKX2-3, B4GALT1, F11R, STX2, LCE2C, ANXA1, FZD6, KDR, HOXB4, LAMA3, JUN, VEGFA, KRT14, LCE1D, DSP, MADCAM1, EMP1	998	227	13528	1.85114	0.0528376
GOTERM_BP_FAT	GO:0007584~response to nutrient	22	1.62602	0.00138671	MUC1, CAV1, KYNU, SLC8A1, CCL2, CFB, IL6ST, PPARG, TGFBR2, ADIPOR2, TSHB, AQP3, UGT1A6, TNFRSF11B, ABCG5, DUSP1, BCHE, SSTR1, BCL2, GIPR, SLC30A4, SPP1	998	140	13528	2.13009	0.0554268
GOTERM_BP_FAT	GO:0002684~positive regulation of immune system process	32	2.36511	0.0013709	IL6ST, TLR3, C1R, IL15, C1S, AQP3, CFP, STAT6, CD46, TAP2, MS4A2, FCER1G, BCL6, C2, CFD, THBS1, SPN, AP3B1, ICAM1, GIMAP5, CFB, TGFBR2, C4BPA, CD40, FOXP1, SIRPG, LAX1, VEGFA, PLCG2, RIPK2, CHRNB2, CD79A	998	238	13528	1.82254	0.0554314
GOTERM_BP_FAT	GO:0051605~protein maturation by peptide bond cleavage	16	1.18256	0.00142503	CORIN, CFB, C1R, C4BPA, C1S, CFP, CPE, F3, REN, CD46, PSENEN, PCSK7, C2, CFD, PCSK5, SRGN	998	86	13528	2.52188	0.0562868
GOTERM_BP_FAT	GO:0045597~positive regulation of cell differentiation	31	2.2912	0.00148326	IRX3, IL6ST, TNFRSF12A, CSF1, PPARG, BTC, KITLG, KIT, CCL5, HOXD11, LIF, ACTR3, TAL1, AGTR1, BCL2, JUND, RUNX2, AP3B1, TESC, GIMAP5, TGFBR2, RB1, LIG4, NTN1, NUMBL, CD36, JUN, HOXD3, NPTN, JAK2, BMPR1B	998	229	13528	1.83497	0.0578818
GOTERM_BP_FAT	GO:0044093~positive regulation of molecular function	64	4.73023	0.00155773	DLC1, ADCY4, ADCY2, MYBPC3, TLR3, ZEB2, LPAR1, CDC42, AGTR1, EDNRB, MAP3K5, DAB1, S1PR1, RGN, MS4A2, PSENEN, CALCRL, PRKACB, FRS2, ADAM9, EGFR, ICAM1, PTGER3, STIM1, SPAG9, PLCE1, RIPK1, F3, GIPR, RIPK2, CAV1, CSF1, CALD1, GNG13, CYTL1, UBE2V1, KITLG, KIT, ADCYAP1, GCH1, KRAS, PTK2B, P2RY2, BCL2, C1QTNF2, ADRA2C, THBS1, HIP1, CARD8, TAOK2, MET, TGFBR2, ITGA1, DOCK7, SKI, NPR3, PTPN11, SYDE2, PLCG…	998	586	13528	1.48042	0.0594065
GOTERM_BP_FAT	GO:0050801~ion homeostasis	48	3.54767	0.00154078	MCHR1, CLCN3, CAV1, CCL2, CYSLTR1, ENPP1, IL6ST, PRND, SLC7A8, HP, CD52, LPAR1, CCL5, EDNRB, AGTR1, S1PR1, ALAS2, PTK2B, HAMP, P2RY2, SLC24A2, BCL2, FTHL17, CAMK2D, SLC30A4, RGN, XCR1, JPH1, HRC, SLC8A1, GIMAP5, PTGER3, IREB2, NPR1, MAL, KDR, PLCE1, CCL14, ADM, JUN, PLCG2, GIPR, MT2A, AVPR1A, CHRNB2, JAK2, SCARA5, GPR12	998	409	13528	1.59082	0.0594124
GOTERM_BP_FAT	GO:0060191~regulation of lipase activity	16	1.18256	0.00160725	EGFR, PTGER3, GNG13, LPAR1, NPR3, AGTR1, EDNRB, PLCE1, S1PR1, P2RY2, AVPR1A, MS4A2, SORT1, JAK2, SELE, ANGPTL4	998	87	13528	2.49289	0.0605926
GOTERM_BP_FAT	GO:0034612~response to tumor necrosis factor	6	0.443459	0.00167938	CXCL16, RIPK1, CCL5, SELE, ADAM9, GCH1	998	13	13528	6.2562	0.062568
GOTERM_BP_FAT	GO:0045321~leukocyte activation	32	2.36511	0.0017927	NBN, YWHAZ, CSF1, TLR3, IL15, TPD52, ITIH1, BCL2, BCL6, SPN, DPP4, ADAM9, NKX2-3, ICAM1, KLF6, GIMAP5, CD3G, BST2, CD3D, TGFBR2, LIG4, SLAMF7, CD40, WAS, FOXP1, UNC13D, LAX1, SP3, PLCG2, RIPK2, CHRNB2, CD79A	998	242	13528	1.79241	0.0659648
GOTERM_BP_FAT	GO:0048545~response to steroid hormone stimulus	27	1.99557	0.00186158	CAV2, CAV1, CCL2, LDLR, LEPR, PPARG, TSHB, CCL5, PRSS8, CTTNBP2, UGT1A6, TNFRSF11B, KRAS, BCHE, BCL2, THBS1, ADAM9, SPP1, CRYAB, TGFBR2, RCAN1, KRT19, DUSP1, ADM, PDGFRA, AVPR1A, RGS9	998	192	13528	1.90619	0.0663688
GOTERM_BP_FAT	GO:0007187~G-protein signaling, coupled to cyclic nucleotide second messenger	19	1.40429	0.00182526	MCHR1, ADCY4, ADCY2, CCL2, PTGER3, WASF2, NPR3, PTGIR, S1PR1, SSTR3, SSTR1, GIPR, ADRA1B, GLP2R, CALCRL, PRKACB, CORT, XCR1, ADRA1D	998	115	13528	2.23954	0.0664401
GOTERM_BP_FAT	GO:0050927~positive regulation of positive chemotaxis	7	0.517369	0.00185811	CDH13, S1PR1, IL16, F3, VEGFA, KDR, SCG2	998	19	13528	4.99399	0.0669155
GOTERM_BP_FAT	GO:0050926~regulation of positive chemotaxis	7	0.517369	0.00185811	CDH13, S1PR1, IL16, F3, VEGFA, KDR, SCG2	998	19	13528	4.99399	0.0669155
GOTERM_BP_FAT	GO:0001775~cell activation	36	2.66075	0.00224632	NBN, YWHAZ, ADAMTS13, CSF1, TLR3, IL15, TPD52, ITIH1, BCL2, BCL6, SPN, DPP4, ADAM9, NKX2-3, EGFR, ICAM1, KLF6, GIMAP5, CD3G, BST2, CD3D, TGFBR2, APOLD1, LIG4, SLAMF7, CD40, WAS, FOXP1, UNC13D, LAX1, SP3, PLCG2, PDGFRA, RIPK2, CHRNB2, CD79A	998	287	13528	1.70029	0.0787622
GOTERM_BP_FAT	GO:0044057~regulation of system process	38	2.80857	0.00235318	SNCG, CAV1, CCL2, TNNC2, IL6ST, MYBPC3, BTC, KIT, AGTR1, EDNRB, ACE, KRAS, BCHE, SLC24A2, CALCRL, HRC, COL4A4, EGFR, SLC8A1, S100P, EPAS1, NPR1, NPY5R, PTPN11, INHBB, PLCE1, ABCG5, ADM, P2RX3, NTRK2, ADRA1B, AVPR1A, NPTN, HBEGF, JAK2, CHRNB2, GHSR, ADRA1D	998	309	13528	1.66697	0.0815576
GOTERM_BP_FAT	GO:0060322~head development	6	0.443459	0.00245508	ZFAND5, ARID5B, CSRNP1, PDGFRA, ASPH, PLEKHA1	998	14	13528	5.80933	0.0841266
GOTERM_BP_FAT	GO:0010863~positive regulation of phospholipase C activity	13	0.960828	0.00253403	EGFR, PTGER3, GNG13, LPAR1, NPR3, EDNRB, AGTR1, PLCE1, S1PR1, P2RY2, AVPR1A, MS4A2, SELE	998	65	13528	2.71102	0.0850884
GOTERM_BP_FAT	GO:0007202~activation of phospholipase C activity	13	0.960828	0.00253403	EGFR, PTGER3, GNG13, LPAR1, NPR3, EDNRB, AGTR1, PLCE1, S1PR1, P2RY2, AVPR1A, MS4A2, SELE	998	65	13528	2.71102	0.0850884
GOTERM_BP_FAT	GO:0001570~vasculogenesis	10	0.739098	0.00252678	T, CAV1, EGFL7, AGGF1, VEGFA, NTRK2, TGFBR2, WARS2, CITED2, KDR	998	41	13528	3.30612	0.0856587
GOTERM_BP_FAT	GO:0034101~erythrocyte homeostasis	11	0.813008	0.00264092	TAL1, ALAS2, G6PD, EPAS1, SP3, VEGFA, HOXB6, IREB2, BCL6, TCEA1, RB1	998	49	13528	3.04298	0.0876979
GOTERM_BP_FAT	GO:0060325~face morphogenesis	5	0.369549	0.00273551	ARID5B, CSRNP1, PDGFRA, ASPH, PLEKHA1	998	9	13528	7.53062	0.0890481
GOTERM_BP_FAT	GO:0007204~elevation of cytosolic calcium ion concentration	18	1.33038	0.00276861	MCHR1, SLC8A1, PTGER3, CYSLTR1, CD52, LPAR1, AGTR1, EDNRB, PLCE1, S1PR1, ADM, PTK2B, GIPR, PLCG2, AVPR1A, JAK2, XCR1, JPH1	998	110	13528	2.21811	0.0892665
GOTERM_BP_FAT	GO:0002573~myeloid leukocyte differentiation	9	0.665188	0.00273478	CDC42, GIMAP5, SP3, CSF1, PPARG, TGFBR2, KIT, OSTM1, NKX2-3	998	34	13528	3.58812	0.0898419
GOTERM_BP_FAT	GO:0045859~regulation of protein kinase activity	41	3.0303	0.00288667	CCNT2, ADCY4, CAV1, ADCY2, CSF1, TLR3, KITLG, ZEB2, LPAR1, KIT, TRIB1, MAP3K5, SPRY1, DAB1, KRAS, PAK2, PTK2B, CDKN2C, C1QTNF2, MLLT1, MS4A2, ADRA2C, PRKACB, THBS1, FRS2, ADAM9, EGFR, CCNK, TAOK2, MET, TGFBR2, ITGA1, DUSP22, RB1, PTPN11, SPAG9, PLCE1, CDKN1B, LAX1, RIPK1, JAK2	998	345	13528	1.6109	0.0920687
GOTERM_BP_FAT	GO:0003018~vascular process in circulatory system	12	0.886918	0.0030328	CAV2, AGTR1, CTTNBP2, EDNRB, CAV1, VEGFA, ADRA1B, ITGA1, NPR1, HBB, ADRA1D, GCH1	998	58	13528	2.80451	0.0956545
GOTERM_BP_FAT	GO:0043549~regulation of kinase activity	42	3.10421	0.00306357	CCNT2, ADCY4, CAV1, ADCY2, CSF1, TLR3, KITLG, ZEB2, LPAR1, KIT, TRIB1, CDC42, MAP3K5, SPRY1, DAB1, KRAS, PAK2, PTK2B, CDKN2C, C1QTNF2, MLLT1, MS4A2, ADRA2C, PRKACB, THBS1, FRS2, ADAM9, EGFR, CCNK, TAOK2, MET, TGFBR2, ITGA1, DUSP22, RB1, PTPN11, SPAG9, PLCE1, CDKN1B, LAX1, RIPK1, JAK2	998	357	13528	1.59472	0.0957359
GOTERM_BP_FAT	GO:0002673~regulation of acute inflammatory response	7	0.517369	0.00327254	OSMR, IL6ST, PPARG, FCER1G, CCL5, NPY5R, SPN	998	21	13528	4.51837	0.101054
GOTERM_BP_FAT	GO:0033674~positive regulation of kinase activity	30	2.21729	0.00333621	ADCY4, ADCY2, CSF1, TLR3, KITLG, ZEB2, KIT, LPAR1, CDC42, MAP3K5, DAB1, KRAS, PTK2B, C1QTNF2, MS4A2, ADRA2C, PRKACB, THBS1, FRS2, ADAM9, EGFR, TAOK2, TGFBR2, MET, ITGA1, PTPN11, SPAG9, PLCE1, RIPK1, JAK2	998	231	13528	1.7604	0.101176
GOTERM_BP_FAT	GO:0002521~leukocyte differentiation	20	1.4782	0.0033766	KLF6, GIMAP5, CD3D, CSF1, PPARG, TGFBR2, KIT, OSTM1, LIG4, IL15, TPD52, FOXP1, CDC42, SP3, BCL2, PLCG2, BCL6, CD79A, SPN, NKX2-3	998	131	13528	2.06948	0.101481
GOTERM_BP_FAT	GO:0006935~chemotaxis	23	1.69993	0.00332445	PLP2, CCL2, IL16, CYSLTR1, CMKLR1, CXCL3, ITGA1, CXCL9, CCL5, CCL17, EDNRB, TYMP, CCL14, CXCL14, RAC2, CCL21, CXCL16, PDGFRB, RALA, XCR1, SPN, CYR61, SCG2	998	160	13528	1.94855	0.101698
GOTERM_BP_FAT	GO:0042330~taxis	23	1.69993	0.00332445	PLP2, CCL2, IL16, CYSLTR1, CMKLR1, CXCL3, ITGA1, CXCL9, CCL5, CCL17, EDNRB, TYMP, CCL14, CXCL14, RAC2, CCL21, CXCL16, PDGFRB, RALA, XCR1, SPN, CYR61, SCG2	998	160	13528	1.94855	0.101698
GOTERM_BP_FAT	GO:0001938~positive regulation of endothelial cell proliferation	6	0.443459	0.00346135	CDH13, CCL2, AGGF1, F3, VEGFA, SCG2	998	15	13528	5.42204	0.103032
GOTERM_BP_FAT	GO:0009967~positive regulation of signal transduction	36	2.66075	0.00353833	CAV2, CAV1, IL6ST, LEPR, CSF1, UBE2V1, TLR3, ZEB2, KIT, LPAR1, CITED2, LIF, TMED7, KRAS, SOS1, THBS1, KLK14, F10, BST2, TAOK2, DUSP22, IGF1, CD40, ECM1, ECT2, PTPN11, APOL3, CDH13, F3, P2RX3, RIPK1, ITGA8, VEGFA, RIPK2, JAK2, GHSR	998	295	13528	1.65418	0.103486
GOTERM_BP_FAT	GO:0046777~protein amino acid autophosphorylation	15	1.10865	0.00351124	EGFR, CAV2, TRPM7, MET, SMG1, KIT, CTTNBP2, PAK2, RIPK1, NTRK2, CAMK2D, PDGFRA, PDGFRB, JAK2, YES1	998	85	13528	2.39208	0.10358
GOTERM_BP_FAT	GO:0048871~multicellular organismal homeostasis	15	1.10865	0.00351124	MUC2, PTGER3, GIMAP5, EPAS1, TRPV1, CSF1, MUC6, KDR, MUC3A, TEX15, RAC2, BCL2, VEGFA, SERPINA3, PDGFRB	998	85	13528	2.39208	0.10358
GOTERM_BP_FAT	GO:0051338~regulation of transferase activity	43	3.17812	0.00374718	CCNT2, ADCY4, CAV1, ADCY2, CSF1, PPARG, TLR3, KITLG, ZEB2, LPAR1, KIT, TRIB1, CDC42, MAP3K5, SPRY1, DAB1, KRAS, PAK2, PTK2B, CDKN2C, C1QTNF2, MLLT1, MS4A2, ADRA2C, PRKACB, THBS1, FRS2, ADAM9, EGFR, CCNK, TAOK2, MET, TGFBR2, ITGA1, DUSP22, RB1, PTPN11, SPAG9, PLCE1, CDKN1B, LAX1, RIPK1, JAK2	998	372	13528	1.56685	0.108377
GOTERM_BP_FAT	GO:0019933~cAMP-mediated signaling	16	1.18256	0.0038883	MCHR1, ADCY4, ADCY2, PTGER3, WASF2, NPR3, S1PR1, ADM, GIPR, ADRA1B, RAPGEF4, GLP2R, PRKACB, CALCRL, CORT, ADRA1D	998	95	13528	2.28297	0.11045
GOTERM_BP_FAT	GO:0045860~positive regulation of protein kinase activity	29	2.14339	0.00387577	ADCY4, ADCY2, CSF1, TLR3, KITLG, ZEB2, KIT, LPAR1, MAP3K5, DAB1, KRAS, PTK2B, C1QTNF2, MS4A2, ADRA2C, PRKACB, THBS1, FRS2, ADAM9, EGFR, TAOK2, TGFBR2, MET, ITGA1, PTPN11, SPAG9, PLCE1, RIPK1, JAK2	998	223	13528	1.76277	0.110994
GOTERM_BP_FAT	GO:0006873~cellular ion homeostasis	43	3.17812	0.00411173	MCHR1, CLCN3, CAV1, CCL2, CYSLTR1, ENPP1, IL6ST, PRND, HP, CD52, LPAR1, CCL5, AGTR1, EDNRB, ALAS2, S1PR1, PTK2B, HAMP, P2RY2, SLC24A2, BCL2, FTHL17, CAMK2D, RGN, XCR1, JPH1, SLC8A1, GIMAP5, PTGER3, IREB2, MAL, PLCE1, CCL14, ADM, JUN, PLCG2, GIPR, MT2A, AVPR1A, CHRNB2, JAK2, SCARA5, GPR12	998	374	13528	1.55848	0.115513
GOTERM_BP_FAT	GO:0009755~hormone-mediated signaling	11	0.813008	0.00416074	ADCY4, ADCY2, REN, GNG13, ADIPOR2, JAK2, GNG11, GNG12, PRKACB, GHSR, PTPN11	998	52	13528	2.86743	0.115902
GOTERM_BP_FAT	GO:0001822~kidney development	16	1.18256	0.00430284	ARID5B, ZBTB16, HOXD11, AGTR1, PLCE1, ACE, SPRY1, REN, BCL2, ITGA8, PAX8, PYGO1, CEP290, PDGFRB, ADAMTS1, PCSK5	998	96	13528	2.25919	0.116025
GOTERM_BP_FAT	GO:0043085~positive regulation of catalytic activity	56	4.13895	0.00424526	DLC1, ADCY4, ADCY2, MYBPC3, TLR3, ZEB2, LPAR1, CDC42, AGTR1, EDNRB, MAP3K5, DAB1, S1PR1, MS4A2, RGN, PSENEN, CALCRL, PRKACB, FRS2, ADAM9, EGFR, PTGER3, SPAG9, PLCE1, F3, RIPK1, GIPR, CAV1, CSF1, GNG13, KITLG, KIT, GCH1, ADCYAP1, KRAS, PTK2B, P2RY2, BCL2, C1QTNF2, ADRA2C, THBS1, HIP1, CARD8, TAOK2, MET, TGFBR2, ITGA1, DOCK7, NPR3, PTPN11, SYDE2, NTRK2, AVPR1A, JAK2, RGS9, SELE	998	520	13528	1.45978	0.116312
GOTERM_BP_FAT	GO:0050921~positive regulation of chemotaxis	8	0.591279	0.00428651	CDH13, S1PR1, IL16, F3, VEGFA, THBS1, KDR, SCG2	998	29	13528	3.73934	0.116486
GOTERM_BP_FAT	GO:0010518~positive regulation of phospholipase activity	13	0.960828	0.00422991	EGFR, PTGER3, GNG13, LPAR1, NPR3, EDNRB, AGTR1, PLCE1, S1PR1, P2RY2, AVPR1A, MS4A2, SELE	998	69	13528	2.55386	0.116808
GOTERM_BP_FAT	GO:0006790~sulfur metabolic process	18	1.33038	0.0044288	ENPP1, MAMDC2, CYTL1, GGTLC2, IGF1, GGT1, TKTL1, TPMT, HS2ST1, CSGALNACT1, SULT4A1, GGT5, G6PD, CHST7, CHST8, GPX3, LIPC, MGST1	998	115	13528	2.12167	0.11833
GOTERM_BP_FAT	GO:0045596~negative regulation of cell differentiation	28	2.06948	0.0047974	IRX3, CAV1, NBN, NRP1, ENPP1, PPARG, TLR3, ITGB3, KIT, ZBTB16, PRDM16, TCF7L2, LIF, HIST1H4E, PIWIL2, BCL6, MBNL3, HIST1H4H, SPP1, ZFP36, MAG, IGF1, SKI, RCAN1, LIG4, NTN1, RUFY3, PRDM6, CHRD	998	216	13528	1.75714	0.125683
GOTERM_BP_FAT	GO:0045637~regulation of myeloid cell differentiation	13	0.960828	0.00477137	ZFP36, TESC, CSF1, KITLG, TLR3, RB1, ZBTB16, CCL5, PRDM16, LIF, TAL1, JUN, HIST1H4E, HIST1H4H	998	70	13528	2.51738	0.125964
GOTERM_BP_FAT	GO:0006959~humoral immune response	14	1.03474	0.00485761	CCL2, BST2, CFB, C1R, C4BPA, C1S, PDCD1, CFP, CD46, BCL2, AIRE, MS4A2, C2, CFD	998	79	13528	2.40217	0.126238
GOTERM_BP_FAT	GO:0002526~acute inflammatory response	16	1.18256	0.00523995	B4GALT1, YWHAZ, PTGER3, CFB, TRPV1, F8, C1R, C4BPA, C1S, APOL2, CFP, CD46, F3, SERPINA3, C2, CFD	998	98	13528	2.21308	0.134526
GOTERM_BP_FAT	GO:0010517~regulation of phospholipase activity	13	0.960828	0.00536677	EGFR, PTGER3, GNG13, LPAR1, NPR3, EDNRB, AGTR1, PLCE1, S1PR1, P2RY2, AVPR1A, MS4A2, SELE	998	71	13528	2.48192	0.135619
GOTERM_BP_FAT	GO:0031667~response to nutrient levels	26	1.92166	0.00535162	CAV1, KYNU, CCL2, IL6ST, LEPR, PPARG, TSHB, AQP3, UGT1A6, TNFRSF11B, BCHE, BCL2, SLC30A4, SPP1, MUC1, SLC8A1, CFB, TGFBR2, ADIPOR2, ABCG5, DUSP1, ADM, SSTR1, JUN, GIPR, GHSR	998	197	13528	1.789	0.136221
GOTERM_BP_FAT	GO:0055082~cellular chemical homeostasis	43	3.17812	0.00545415	MCHR1, CLCN3, CAV1, CCL2, CYSLTR1, ENPP1, IL6ST, PRND, HP, CD52, LPAR1, CCL5, AGTR1, EDNRB, ALAS2, S1PR1, PTK2B, HAMP, P2RY2, SLC24A2, BCL2, FTHL17, CAMK2D, RGN, XCR1, JPH1, SLC8A1, GIMAP5, PTGER3, IREB2, MAL, PLCE1, CCL14, ADM, JUN, PLCG2, GIPR, MT2A, AVPR1A, CHRNB2, JAK2, SCARA5, GPR12	998	380	13528	1.53387	0.136712
GOTERM_BP_FAT	GO:0051347~positive regulation of transferase activity	30	2.21729	0.00575337	ADCY4, ADCY2, CSF1, TLR3, KITLG, ZEB2, KIT, LPAR1, CDC42, MAP3K5, DAB1, KRAS, PTK2B, C1QTNF2, MS4A2, ADRA2C, PRKACB, THBS1, FRS2, ADAM9, EGFR, TAOK2, TGFBR2, MET, ITGA1, PTPN11, SPAG9, PLCE1, RIPK1, JAK2	998	240	13528	1.69439	0.13978
GOTERM_BP_FAT	GO:0007243~protein kinase cascade	42	3.10421	0.00573612	WNT5A, CAV1, CCL2, IL6ST, STK17B, TLR3, FGF13, LPAR1, KIT, TRIB1, TMED7, MAP3K5, RASGRP3, PTK2B, C1QTNF2, ADRA2C, PRKACB, THBS1, SIK1, FRS2, SCG2, ADAM9, FYB, ZFP36, EGFR, TAOK2, CRYAB, ARHGEF6, MET, ITGA1, MLXIPL, DUSP22, TANK, PTPN11, SPAG9, PLCE1, LAX1, RIPK1, ADRA1B, JAK1, JAK2, JAK3	998	370	13528	1.53869	0.14034
GOTERM_BP_FAT	GO:0050795~regulation of behavior	10	0.739098	0.00570814	CDH13, S1PR1, IL16, F3, VEGFA, CHRNB2, THBS1, HPGDS, KDR, SCG2	998	46	13528	2.94676	0.140662
GOTERM_BP_FAT	GO:0045767~regulation of anti-apoptosis	9	0.665188	0.00567008	CAV1, DUSP1, BTG2, ADM, PTK2B, IL6ST, RIPK1, LIFR, NPY5R	998	38	13528	3.21042	0.140757
GOTERM_BP_FAT	GO:0001894~tissue homeostasis	12	0.886918	0.00586152	MUC2, MUC3A, TEX15, RAC2, EPAS1, BCL2, CSF1, VEGFA, SERPINA3, PDGFRB, MUC6, KDR	998	63	13528	2.58193	0.141264
GOTERM_BP_FAT	GO:0045087~innate immune response	20	1.4782	0.00600787	CIITA, KYNU, IL1R1, CFB, PPARG, TLR3, SAMHD1, C1R, SLAMF7, C4BPA, C1S, GCH1, CFP, TMED7, CYBA, UNC13D, CXCL16, CD46, C2, CFD	998	138	13528	1.96451	0.143572
GOTERM_BP_FAT	GO:0046649~lymphocyte activation	26	1.92166	0.00608807	NBN, IL15, TPD52, BCL2, BCL6, DPP4, SPN, NKX2-3, KLF6, ICAM1, CD3G, GIMAP5, BST2, CD3D, LIG4, SLAMF7, CD40, WAS, FOXP1, UNC13D, LAX1, SP3, PLCG2, RIPK2, CHRNB2, CD79A	998	199	13528	1.77102	0.144388
GOTERM_BP_FAT	GO:0035295~tube development	28	2.06948	0.00613649	WNT5A, DLC1, CAV2, NRP1, ZEB2, HOXD11, SEMA5A, T, CTTNBP2, SPRY1, BCL2, PCSK5, CYR61, B4GALT1, MAN1A2, EPAS1, PDPN, TGFBR2, IGF1, FOXP1, FZD6, FOXP2, KDR, SP3, VEGFA, HSD11B1, PDGFRA, CUX1	998	220	13528	1.7252	0.144499
GOTERM_BP_FAT	GO:0009991~response to extracellular stimulus	28	2.06948	0.00613649	CAV1, KYNU, CCL2, IL6ST, LEPR, PPARG, TSHB, AQP3, UGT1A6, TNFRSF11B, BCHE, BCL2, SLC30A4, SPP1, MUC1, SLC8A1, CFB, TGFBR2, AXL, ADIPOR2, ABCG5, DUSP1, ADM, SSTR1, JUN, GIPR, AVPR1A, GHSR	998	220	13528	1.7252	0.144499
GOTERM_BP_FAT	GO:0060323~head morphogenesis	5	0.369549	0.00635889	ARID5B, CSRNP1, PDGFRA, ASPH, PLEKHA1	998	11	13528	6.16141	0.144614
GOTERM_BP_FAT	GO:0050920~regulation of chemotaxis	8	0.591279	0.006349	CDH13, S1PR1, IL16, F3, VEGFA, THBS1, KDR, SCG2	998	31	13528	3.49809	0.145326
GOTERM_BP_FAT	GO:0051345~positive regulation of hydrolase activity	24	1.77384	0.00633855	EGFR, DLC1, CARD8, PTGER3, MYBPC3, GNG13, DOCK7, LPAR1, NPR3, AGTR1, EDNRB, PLCE1, S1PR1, SYDE2, PTK2B, P2RY2, F3, AVPR1A, RGN, MS4A2, JAK2, RGS9, SELE, HIP1	998	179	13528	1.81744	0.146034
GOTERM_BP_FAT	GO:0048872~homeostasis of number of cells	16	1.18256	0.0063357	GIMAP5, EPAS1, CSF1, IREB2, RB1, TAL1, TEX15, G6PD, ALAS2, SP3, BCL2, VEGFA, HOXB6, TCEA1, BCL6, NKX2-3	998	100	13528	2.16882	0.146915
GOTERM_BP_FAT	GO:0002053~positive regulation of mesenchymal cell proliferation	6	0.443459	0.0063036	IRS2, VEGFA, TGFBR2, FOXP1, KDR, FOXP2	998	17	13528	4.78416	0.147176
GOTERM_BP_FAT	GO:0007565~female pregnancy	17	1.25647	0.00662853	MUC1, CSH1, LEPR, CRHBP, TGFBR2, ADIPOR2, ADCYAP1, CITED2, APOL2, LIF, THBD, ADM, SP3, BCL2, GHSR, PCSK5, SPP1	998	110	13528	2.09488	0.149338
GOTERM_BP_FAT	GO:0060326~cell chemotaxis	9	0.665188	0.00668289	EDNRB, CCL2, IL16, CXCL3, CXCL16, ITGA1, PDGFRB, CCL5, SCG2	998	39	13528	3.1281	0.149533
GOTERM_BP_FAT	GO:0010669~epithelial structure maintenance	4	0.295639	0.00673946	MUC2, MUC3A, SERPINA3, MUC6	998	6	13528	9.03674	0.149771
GOTERM_BP_FAT	GO:0030277~maintenance of gastrointestinal epithelium	4	0.295639	0.00673946	MUC2, MUC3A, SERPINA3, MUC6	998	6	13528	9.03674	0.149771
GOTERM_BP_FAT	GO:0051240~positive regulation of multicellular organismal process	30	2.21729	0.00722345	CAV1, CCL2, TRPV1, IL6ST, CSF1, BTC, TLR3, CCL5, FOXS1, SLC24A2, BCL2, FCER1G, THBS1, SPP1, B4GALT1, EGFR, COL4A4, CARD8, GIMAP5, CD40, ADM, F3, NTRK2, ADRA1B, AVPR1A, RIPK2, JAK2, CHRNB2, GHSR, BMPR1B	998	244	13528	1.66661	0.15868
GOTERM_BP_FAT	GO:0060021~palate development	8	0.591279	0.00762087	MEOX2, ARID5B, CSRNP1, TGFBR2, PDGFRA, TBX1, ASPH, PLEKHA1	998	32	13528	3.38878	0.163686
GOTERM_BP_FAT	GO:0006909~phagocytosis	10	0.739098	0.00761612	CORO1C, GATA2, UNC13D, CD36, GULP1, FCN1, FCER1G, PTX3, THBS1, ELMO1	998	48	13528	2.82398	0.164575
GOTERM_BP_FAT	GO:0030323~respiratory tube development	16	1.18256	0.00760842	WNT5A, CAV2, MAN1A2, EPAS1, PDPN, TGFBR2, FOXP1, KDR, FOXP2, CTTNBP2, SP3, VEGFA, PDGFRA, HSD11B1, CUX1, PCSK5	998	102	13528	2.12629	0.165416
GOTERM_BP_FAT	GO:0016485~protein processing	17	1.25647	0.00787686	CORIN, ADAMTS13, CFB, C1R, C4BPA, C1S, CFP, CPE, F3, REN, CD46, PSENEN, PCSK7, C2, CFD, PCSK5, SRGN	998	112	13528	2.05747	0.167714
GOTERM_BP_FAT	GO:0002763~positive regulation of myeloid leukocyte differentiation	6	0.443459	0.00820691	LIF, JUN, CSF1, KITLG, RB1, CCL5	998	18	13528	4.51837	0.173098
GOTERM_BP_FAT	GO:0010464~regulation of mesenchymal cell proliferation	6	0.443459	0.00820691	IRS2, VEGFA, TGFBR2, FOXP1, KDR, FOXP2	998	18	13528	4.51837	0.173098
GOTERM_BP_FAT	GO:0060193~positive regulation of lipase activity	13	0.960828	0.00836207	EGFR, PTGER3, GNG13, LPAR1, NPR3, EDNRB, AGTR1, PLCE1, S1PR1, P2RY2, AVPR1A, MS4A2, SELE	998	75	13528	2.34955	0.175053
GOTERM_BP_FAT	GO:0007010~cytoskeleton organization	47	3.47376	0.00874522	DLC1, KIF23, ABLIM1, CAV2, TPPP3, CAV1, CEP120, DIAPH2, ABLIM3, CALD1, WASF2, PDLIM3, LMO7, NEDD9, HOOK3, CDC42, CTTNBP2, KRAS, EZR, MACF1, RAC2, PAK2, PTK2B, BCL2, KRT8, RALA, TUBE1, BCL6, TNXB, TAOK2, ROCK1, CRYAB, RNF19A, TRPM7, CECR2, DOCK7, WAS, ARHGAP26, ELMO1, RND3, PLCE1, KRT19, KRT14, WASL, GHSR, DST, ARHGAP10	998	436	13528	1.46122	0.180241
GOTERM_BP_FAT	GO:0030036~actin cytoskeleton organization	28	2.06948	0.00871616	DLC1, CALD1, DIAPH2, WASF2, PDLIM3, LMO7, NEDD9, CDC42, EZR, KRAS, PAK2, RAC2, PTK2B, BCL2, RALA, BCL6, TNXB, ROCK1, TAOK2, TRPM7, WAS, ARHGAP26, ELMO1, RND3, KRT19, WASL, GHSR, DST	998	226	13528	1.67939	0.180731
GOTERM_BP_FAT	GO:0045639~positive regulation of myeloid cell differentiation	8	0.591279	0.00907142	LIF, TAL1, TESC, JUN, CSF1, KITLG, RB1, CCL5	998	33	13528	3.28609	0.183191
GOTERM_BP_FAT	GO:0002675~positive regulation of acute inflammatory response	5	0.369549	0.00898843	OSMR, IL6ST, FCER1G, CCL5, NPY5R	998	12	13528	5.64796	0.183732
GOTERM_BP_FAT	GO:0014910~regulation of smooth muscle cell migration	5	0.369549	0.00898843	ACE, IL6ST, BCL2, IGF1, TRIB1	998	12	13528	5.64796	0.183732
GOTERM_BP_FAT	GO:0007188~G-protein signaling, coupled to cAMP nucleotide second messenger	14	1.03474	0.0090531	MCHR1, ADCY4, ADCY2, PTGER3, WASF2, NPR3, S1PR1, GIPR, ADRA1B, PRKACB, CALCRL, GLP2R, CORT, ADRA1D	998	85	13528	2.23261	0.183886
GOTERM_BP_FAT	GO:0051241~negative regulation of multicellular organismal process	22	1.62602	0.00917818	CIITA, CAV1, GIMAP5, PPARG, TGFBR2, CST3, CXADR, NPY5R, ANXA2, TNFRSF11B, ABCG5, ADM, BCHE, SLC24A2, VEGFA, AVPR1A, JAK2, BCL6, GHSR, THBS1, SRGN, ADRA1D	998	164	13528	1.81837	0.184112
GOTERM_BP_FAT	GO:0008361~regulation of cell size	26	1.92166	0.00935565	NRP1, IL9R, ENPP1, TNFRSF12A, PPARG, TAF9B, CDKN2C, NDRG4, PTK2B, BCL2, TMEM123, BCL6, SPP1, CRYAB, ADIPOR2, NPR1, RB1, NTN1, CDKN1B, CXCL16, AVPR1A, ADRA1B, HBEGF, DCUN1D3, EMP3, EMP1	998	206	13528	1.71084	0.185273
GOTERM_BP_FAT	GO:0016044~membrane organization	42	3.10421	0.00932042	CAV2, CAV1, LDLR, NAPG, GULP1, WASF2, EEA1, NOSTRIN, CLEC10A, GATA2, KRAS, BCL2, FCN1, NECAP1, FCER1G, PTX3, THBS1, STX11, UPK2, HIP1, AP3B1, EGFR, SCLT1, GIMAP5, STX2, TGFBR2, MAL, LPCAT2, ELMO1, CORO1C, MFN1, UNC13D, CD36, RAB18, IGF2R, CXCL16, ARCN1, SORT1, VAMP2, SCARA5, CD302, SERP1	998	381	13528	1.49426	0.185661
GOTERM_BP_FAT	GO:0043069~negative regulation of programmed cell death	40	2.95639	0.00950917	YWHAZ, HTATIP2, CCL2, MCL1, SNCB, XIAP, TAF9B, BTC, KIT, TCF7L2, CITED2, EDNRB, KRAS, BCL2, BCL6, THBS1, SCG2, ANGPTL4, EGFR, IL2RB, GIMAP5, ROCK1, CRYAB, ANXA1, IGF1, LIG4, BIRC3, SERPINB9, CDH13, SON, MSX1, KRT18, BTG2, F3, VEGFA, PLCG2, HSPB1, RIPK2, SORT1, TNFAIP3	998	359	13528	1.51032	0.186995
GOTERM_BP_FAT	GO:0043627~response to estrogen stimulus	16	1.18256	0.00989142	CAV2, CAV1, LDLR, CRYAB, LEPR, TGFBR2, PPARG, RCAN1, TSHB, CTTNBP2, TNFRSF11B, KRT19, DUSP1, BCL2, PDGFRA, RGS9	998	105	13528	2.06554	0.192719
GOTERM_BP_FAT	GO:0060548~negative regulation of cell death	40	2.95639	0.00996799	YWHAZ, HTATIP2, CCL2, MCL1, SNCB, XIAP, TAF9B, BTC, KIT, TCF7L2, CITED2, EDNRB, KRAS, BCL2, BCL6, THBS1, SCG2, ANGPTL4, EGFR, IL2RB, GIMAP5, ROCK1, CRYAB, ANXA1, IGF1, LIG4, BIRC3, SERPINB9, CDH13, SON, MSX1, KRT18, BTG2, F3, VEGFA, PLCG2, HSPB1, RIPK2, SORT1, TNFAIP3	998	360	13528	1.50612	0.193021
GOTERM_BP_FAT	GO:0030166~proteoglycan biosynthetic process	7	0.517369	0.0101233	CSGALNACT1, CHST7, CHST8, CYTL1, IGF1, LIPC, HS2ST1	998	26	13528	3.64945	0.19365
GOTERM_BP_FAT	GO:0048732~gland development	19	1.40429	0.0101893	EGFR, B4GALT1, CAV2, CAV1, IRS2, MET, IGF1, TBX1, NR3C1, NTN1, CITED2, CTTNBP2, GATA2, HOXD3, BCL2, PAX8, SLC30A4, TBX19, NKX2-3	998	135	13528	1.90776	0.193759
GOTERM_BP_FAT	GO:0006869~lipid transport	20	1.4782	0.0101178	CAV1, LDLR, GULP1, PPARG, APOLD1, ANXA1, ATP10D, ATP11C, SLCO2A1, APOL2, APOL3, ACE, ABCG5, CD36, PLIN2, COL4A3BP, ATP8B2, PITPNC1, LIPC, GLTPD1	998	145	13528	1.86967	0.194588
GOTERM_BP_FAT	GO:0031328~positive regulation of cellular biosynthetic process	68	5.02587	0.0105003	EVX1, PPARG, TLR3, RORA, HOXD10, CITED2, GATA2, S1PR1, PAX8, PIWIL2, YAP1, SPN, ATF7IP, EGFR, CIITA, ICAM1, IRS2, MLXIPL, RB1, ARNTL, AHR, JUN, VEGFA, PDGFRA, SMARCA2, TBX19, GLIS3, ABLIM3, SOX5, CYTL1, KITLG, TNFRSF8, PRDM16, TCF7L2, STAT6, LIF, T, PTK2B, C1QTNF2, TCEA1, NFATC2, PTX3, THBS1, RUNX2, HBB, NKX2-3, KLF6, TESC, UTF1, KLF7, NFE2, EPAS1, TAF8, IGF1, NPR1, TBX1, KLF15, ATF6, EBF3, ETS2,…	998	685	13528	1.34562	0.198031
GOTERM_BP_FAT	GO:0048520~positive regulation of behavior	8	0.591279	0.0107142	CDH13, S1PR1, IL16, F3, VEGFA, THBS1, KDR, SCG2	998	34	13528	3.18944	0.200602
GOTERM_BP_FAT	GO:0022600~digestive system process	8	0.591279	0.0107142	MUC2, MUC3A, ABCG5, LDLR, IREB2, SERPINA3, MUC6, RSC1A1	998	34	13528	3.18944	0.200602
GOTERM_BP_FAT	GO:0030029~actin filament-based process	29	2.14339	0.0110112	DLC1, CALD1, DIAPH2, WASF2, PDLIM3, LMO7, NEDD9, CDC42, EZR, KRAS, PAK2, RAC2, PTK2B, BCL2, RALA, BCL6, TNXB, ROCK1, TAOK2, TRPM7, WAS, ARHGAP26, ELMO1, RND3, KRT19, WASL, GHSR, DST, SELE	998	241	13528	1.63111	0.204518
GOTERM_BP_FAT	GO:0010324~membrane invagination	27	1.99557	0.0113363	CAV1, LDLR, GULP1, WASF2, NOSTRIN, EEA1, CLEC10A, GATA2, KRAS, FCN1, NECAP1, FCER1G, THBS1, PTX3, AP3B1, HIP1, TGFBR2, ELMO1, CORO1C, CD36, UNC13D, RAB18, CXCL16, IGF2R, SORT1, SCARA5, CD302	998	220	13528	1.66358	0.208832
GOTERM_BP_FAT	GO:0006897~endocytosis	27	1.99557	0.0113363	CAV1, LDLR, GULP1, WASF2, NOSTRIN, EEA1, CLEC10A, GATA2, KRAS, FCN1, NECAP1, FCER1G, THBS1, PTX3, AP3B1, HIP1, TGFBR2, ELMO1, CORO1C, CD36, UNC13D, RAB18, CXCL16, IGF2R, SORT1, SCARA5, CD302	998	220	13528	1.66358	0.208832
GOTERM_BP_FAT	GO:0010876~lipid localization	21	1.55211	0.0114306	CAV1, LDLR, ENPP1, GULP1, PPARG, APOLD1, ANXA1, ATP10D, ATP11C, SLCO2A1, APOL2, APOL3, ACE, ABCG5, CD36, PLIN2, COL4A3BP, ATP8B2, PITPNC1, LIPC, GLTPD1	998	157	13528	1.8131	0.209315
GOTERM_BP_FAT	GO:0045785~positive regulation of cell adhesion	11	0.813008	0.0116511	CDH13, SIRPG, CD36, CSF1, VTN, THBS1, CHRD, ADAM9, CITED2, CYR61, SPP1	998	60	13528	2.4851	0.211838
GOTERM_BP_FAT	GO:0015671~oxygen transport	5	0.369549	0.0122369	HBM, HBQ1, HBA2, HBA1, HBB, HBD	998	13	13528	5.2135	0.218003
GOTERM_BP_FAT	GO:0002541~activation of plasma proteins involved in acute inflammatory response	9	0.665188	0.0121439	CFP, CFB, F3, CD46, C1R, C1S, C4BPA, C2, CFD	998	43	13528	2.83712	0.218688
GOTERM_BP_FAT	GO:0030218~erythrocyte differentiation	9	0.665188	0.0121439	TAL1, ALAS2, G6PD, EPAS1, SP3, VEGFA, BCL6, TCEA1, RB1	998	43	13528	2.83712	0.218688
GOTERM_BP_FAT	GO:0045428~regulation of nitric oxide biosynthetic process	7	0.517369	0.0122227	EGFR, ICAM1, CAV1, GIMAP5, JAK2, PTX3, HBB	998	27	13528	3.51429	0.218857
GOTERM_BP_FAT	GO:0003044~regulation of systemic arterial blood pressure mediated by a chemical signal	7	0.517369	0.0122227	AGTR1, ACE, REN, AVPR1A, ADRA1B, PCSK5, ADRA1D	998	27	13528	3.51429	0.218857
GOTERM_BP_FAT	GO:0031589~cell-substrate adhesion	15	1.10865	0.0124389	DLC1, TAOK2, TRPM7, TNFRSF12A, ADAMTS13, ITGA1, VTN, ITGB3, ITGBL1, LYVE1, PTK2B, BCL2, ITGA8, TEK, ADAM9	998	98	13528	2.07476	0.220107
GOTERM_BP_FAT	GO:0006468~protein amino acid phosphorylation	66	4.87805	0.0125602	CDK19, EIF2A, LPAR1, CTTNBP2, MAP3K5, SLK, PAK2, COL4A3BP, MAP3K8, PRKACB, SIK1, FRS2, AKT3, ADAM9, EGFR, TWF1, SGK1, ROCK1, TRPM7, WEE1, CDK3, SPAG9, PLCE1, MAPK6, HIPK1, RIPK1, PDGFRA, RIPK2, PDGFRB, NRBP2, CAV2, CCL2, FGR, STK17B, ADRBK2, KIT, TRIB1, STK32B, PTK2B, BCL2, C1QTNF2, TEK, CAMK2D, ADRA2C, YES1, THBS1, CD6, FYB, TAOK2, PDK3, FLT4, PDK4, MET, TGFBR2, ITGA1, AXL, SMG1, NPR1, KDR, PTPN…	998	667	13528	1.34129	0.220929
GOTERM_BP_FAT	GO:0007229~integrin-mediated signaling pathway	12	0.886918	0.0128979	ADAMTS7, ADAMTS13, ITGA8, ITGA1, ADAM33, NEDD9, ADAMTS1, ITGB3, DST, CEACAM1, ADAM9, ITGBL1	998	70	13528	2.32373	0.225084
GOTERM_BP_FAT	GO:0043067~regulation of programmed cell death	78	5.76497	0.0129952	DLC1, HTATIP2, SNCB, BTC, CITED2, CASP5, EDNRB, MAP3K5, PTGIS, CDKN2C, PSENEN, SPN, ADAM9, EGFR, CD3G, ROCK1, CRYAB, ARHGEF6, LIG4, ECT2, SERPINB9, MSX1, SSTR3, UNC13D, KRT18, BTG2, HIPK1, CARD16, IGF2R, RIPK1, JUN, F3, VEGFA, HSPB1, RIPK2, SORT1, TNFAIP3, DCUN1D3, BCLAF1, YWHAZ, CCL2, XIAP, MCL1, TAF9B, STK17B, TNFRSF8, KIT, NR3C1, ZBTB16, TCF7L2, GCH1, KRAS, SOS1, BCL2, BCL6, THBS1, RUNX3, HIP1…	998	812	13528	1.30209	0.225496
GOTERM_BP_FAT	GO:0007160~cell-matrix adhesion	14	1.03474	0.0131487	DLC1, TAOK2, ADAMTS13, TRPM7, ITGA1, VTN, ITGB3, ITGBL1, LYVE1, PTK2B, BCL2, ITGA8, TEK, ADAM9	998	89	13528	2.13226	0.226759
GOTERM_BP_FAT	GO:0030324~lung development	15	1.10865	0.0135378	WNT5A, CAV2, MAN1A2, EPAS1, PDPN, TGFBR2, FOXP1, KDR, FOXP2, CTTNBP2, SP3, VEGFA, HSD11B1, PDGFRA, CUX1	998	99	13528	2.0538	0.231562
GOTERM_BP_FAT	GO:0045927~positive regulation of growth	13	0.960828	0.0137813	IL9R, TNFRSF12A, CSF1, TAF9B, TGFBR2, NTN1, FOXS1, PTK2B, BCL2, CXCL16, AVPR1A, HBEGF, GHSR	998	80	13528	2.20271	0.234116
GOTERM_BP_FAT	GO:0007267~cell-cell signaling	60	4.43459	0.0142504	NAMPT, NRP1, SYT5, LTBP4, FGF13, IL15, ENPEP, HOXD11, CTTNBP2, WISP2, SPRY1, PTGIR, TNFRSF11A, RAPGEF4, SEMA3B, TAAR5, FRS2, PCDHB9, BST2, PCDHB5, EFNB3, LRTOMT, LILRB2, SIRPG, SSTR3, ADM, SSTR1, GPR56, WNT5A, CAV2, YWHAZ, CPLX1, CXCL9, TSHB, PANX3, CCL5, ADCYAP1, SEMA5A, CCL21, PCDHB16, TEK, ADRA2C, GAD1, PCSK5, COL4A4, GPR119, NPY5R, LIN7A, CCL17, PDE7B, CCL14, CXCL14, P2RX3, NTRK2, ADRA1B, CHR…	998	600	13528	1.35551	0.236667
GOTERM_BP_FAT	GO:0010941~regulation of cell death	78	5.76497	0.0141271	DLC1, HTATIP2, SNCB, BTC, CITED2, CASP5, EDNRB, MAP3K5, PTGIS, CDKN2C, PSENEN, SPN, ADAM9, EGFR, CD3G, ROCK1, CRYAB, ARHGEF6, LIG4, ECT2, SERPINB9, MSX1, SSTR3, UNC13D, KRT18, BTG2, HIPK1, CARD16, IGF2R, RIPK1, JUN, F3, VEGFA, HSPB1, RIPK2, SORT1, TNFAIP3, DCUN1D3, BCLAF1, YWHAZ, CCL2, XIAP, MCL1, TAF9B, STK17B, TNFRSF8, KIT, NR3C1, ZBTB16, TCF7L2, GCH1, KRAS, SOS1, BCL2, BCL6, THBS1, RUNX3, HIP1…	998	815	13528	1.2973	0.237046
GOTERM_BP_FAT	GO:0009891~positive regulation of biosynthetic process	68	5.02587	0.0142212	EVX1, PPARG, TLR3, RORA, HOXD10, CITED2, GATA2, S1PR1, PAX8, PIWIL2, YAP1, SPN, ATF7IP, EGFR, CIITA, ICAM1, IRS2, MLXIPL, RB1, ARNTL, AHR, JUN, VEGFA, PDGFRA, SMARCA2, TBX19, GLIS3, ABLIM3, SOX5, CYTL1, KITLG, TNFRSF8, PRDM16, TCF7L2, STAT6, LIF, T, PTK2B, C1QTNF2, TCEA1, NFATC2, PTX3, THBS1, RUNX2, HBB, NKX2-3, KLF6, TESC, UTF1, KLF7, NFE2, EPAS1, TAF8, IGF1, NPR1, TBX1, KLF15, ATF6, EBF3, ETS2,…	998	695	13528	1.32626	0.23733
GOTERM_BP_FAT	GO:0009628~response to abiotic stimulus	40	2.95639	0.0140769	CAV1, CCL2, TRPV1, TRPV2, PPARG, TLR3, KMO, KIT, KRAS, PDE1B, SPRR2C, PTK2B, BCL2, ACOT11, THBS1, MYOF, EGFR, SLC12A2, CRYAB, TGFBR2, RCAN1, LIG4, FOXP2, ABCG5, THBD, HSPB6, BTG2, DUSP1, ADM, JUN, P2RX3, KRT14, ADRA1B, AVPR1A, HSPB2, HSPB1, CHRNB2, DCUN1D3, DNAJB4, SCARA5	998	368	13528	1.47338	0.237406
GOTERM_BP_FAT	GO:0050880~regulation of blood vessel size	10	0.739098	0.0144927	CAV2, AGTR1, CTTNBP2, EDNRB, CAV1, ADRA1B, ITGA1, HBB, ADRA1D, GCH1	998	53	13528	2.55757	0.239096
GOTERM_BP_FAT	GO:0035150~regulation of tube size	10	0.739098	0.0144927	CAV2, AGTR1, CTTNBP2, EDNRB, CAV1, ADRA1B, ITGA1, HBB, ADRA1D, GCH1	998	53	13528	2.55757	0.239096
GOTERM_BP_FAT	GO:0003014~renal system process	7	0.517369	0.0146102	AGTR1, PTGER3, TRPV1, BCL2, NPR1, CHRNB2, PCSK5	998	28	13528	3.38878	0.239702
GOTERM_BP_FAT	GO:0010811~positive regulation of cell-substrate adhesion	7	0.517369	0.0146102	CDH13, CD36, CSF1, VTN, THBS1, CYR61, SPP1	998	28	13528	3.38878	0.239702
GOTERM_BP_FAT	GO:0001655~urogenital system development	16	1.18256	0.0148619	ARID5B, ZBTB16, HOXD11, AGTR1, PLCE1, ACE, SPRY1, REN, BCL2, ITGA8, PAX8, PYGO1, CEP290, PDGFRB, ADAMTS1, PCSK5	998	110	13528	1.97165	0.242217
GOTERM_BP_FAT	GO:0050878~regulation of body fluid levels	19	1.40429	0.015547	F10, NFE2, PTGER3, ADAMTS13, F8, NPR1, ITGB3, CD40, MMRN1, WAS, ANXA2, CD36, THBD, F3, TFPI, SLC22A4, TFPI2, PROS1, AP3B1	998	141	13528	1.82658	0.250799
GOTERM_BP_FAT	GO:0007586~digestion	14	1.03474	0.0156682	MUC2, LDLR, IREB2, MUC6, UGT1A6, ACE, MUC3A, UCN2, ABCG5, SSTR1, SERPINA3, TFF3, PGA3, RSC1A1	998	91	13528	2.0854	0.25138
GOTERM_BP_FAT	GO:0045944~positive regulation of transcription from RNA polymerase II promoter	40	2.95639	0.0157935	GLIS3, EVX1, ABLIM3, PPARG, SOX5, CYTL1, RORA, TCF7L2, HOXD10, CITED2, LIF, STAT6, T, GATA2, S1PR1, PAX8, TCEA1, YAP1, NFATC2, RUNX2, NKX2-3, CIITA, KLF6, UTF1, EPAS1, MLXIPL, IGF1, TBX1, RB1, ARNTL, AHR, ATF6, JUN, CSRNP1, ATXN7, VEGFA, JAK3, PBX2, SMARCA2, TBX19	998	371	13528	1.46147	0.252013
GOTERM_BP_FAT	GO:0045923~positive regulation of fatty acid metabolic process	6	0.443459	0.0162177	IRS2, C1QTNF2, PPARG, AVPR1A, MLXIPL, GHSR	998	21	13528	3.87289	0.252345
GOTERM_BP_FAT	GO:0010035~response to inorganic substance	25	1.84775	0.0162018	CAV1, PGAM2, TSHB, AQP3, TNFRSF11B, PTK2B, BCL2, GPX3, SLC30A4, TPO, THBS1, ADAM9, EGFR, SLC8A1, CRYAB, STIM1, SOD3, UCP3, DUSP1, JUN, KRT14, PLCG2, CYBRD1, AVPR1A, PDGFRA	998	205	13528	1.65306	0.253215
GOTERM_BP_FAT	GO:0051271~negative regulation of cell motion	11	0.813008	0.0161971	DLC1, MUC2, CDKN1B, EGFL7, CLIC4, BCL2, ABHD2, THBS1, CHRD, CITED2, TRIB1	998	63	13528	2.36677	0.254246
GOTERM_BP_FAT	GO:0050867~positive regulation of cell activation	16	1.18256	0.0160542	GIMAP5, PDPN, IL6ST, TGFBR2, CD40, IL15, STAT6, SIRPG, MS4A2, RIPK2, JAK2, CHRNB2, BCL6, THBS1, SPN, AP3B1	998	111	13528	1.95389	0.254502
GOTERM_BP_FAT	GO:0010171~body morphogenesis	5	0.369549	0.0161496	ARID5B, CSRNP1, PDGFRA, ASPH, PLEKHA1	998	14	13528	4.84111	0.254702
GOTERM_BP_FAT	GO:0030308~negative regulation of cell growth	14	1.03474	0.0170581	NRP1, ENPP1, CRYAB, PPARG, ADIPOR2, NPR1, RB1, NTN1, CDKN1B, CDKN2C, BCL2, BCL6, DCUN1D3, SPP1	998	92	13528	2.06273	0.259213
GOTERM_BP_FAT	GO:0030595~leukocyte chemotaxis	8	0.591279	0.0169287	EDNRB, CCL2, IL16, CXCL3, CXCL16, ITGA1, CCL5, SCG2	998	37	13528	2.93083	0.259686
GOTERM_BP_FAT	GO:0051604~protein maturation	17	1.25647	0.0171956	CORIN, ADAMTS13, CFB, C1R, C4BPA, C1S, CFP, CPE, F3, REN, CD46, PSENEN, PCSK7, C2, CFD, PCSK5, SRGN	998	122	13528	1.88883	0.259933
GOTERM_BP_FAT	GO:0031122~cytoplasmic microtubule organization	4	0.295639	0.0168743	CEP120, MACF1, DST, HOOK3	998	8	13528	6.77756	0.260064
GOTERM_BP_FAT	GO:0019725~cellular homeostasis	48	3.54767	0.0170571	MCHR1, CLCN3, CAV1, CCL2, CYSLTR1, ENPP1, MCL1, IL6ST, SLC22A12, PRND, HP, CD52, LPAR1, CCL5, EDNRB, AGTR1, ALAS2, S1PR1, PTK2B, HAMP, P2RY2, SLC24A2, BCL2, FTHL17, CAMK2D, RGN, XCR1, JPH1, SLC8A1, GIMAP5, PTGER3, SLC12A2, IREB2, MAL, PLCE1, GYLTL1B, CCL14, ADM, JUN, PLCG2, GIPR, MT2A, AVPR1A, CHRNB2, JAK2, SH3BGRL3, SCARA5, GPR12	998	466	13528	1.39623	0.26029
GOTERM_BP_FAT	GO:0048705~skeletal system morphogenesis	16	1.18256	0.0173188	ZFAND5, ARID5B, TGFBR2, TBX1, HOXD10, HOXD11, HOXB4, HOXC9, HOXD3, CSRNP1, HOXB6, PDGFRA, PDGFRB, BMPR1B, RUNX2, PLEKHA1	998	112	13528	1.93644	0.260458
GOTERM_BP_FAT	GO:0010810~regulation of cell-substrate adhesion	9	0.665188	0.0179953	CDH13, CD36, BCL2, CSF1, BCL6, VTN, THBS1, CYR61, SPP1	998	46	13528	2.65209	0.268099
GOTERM_BP_FAT	GO:0007626~locomotory behavior	31	2.2912	0.0192017	SNCG, CCL2, IL16, CYSLTR1, CXCL3, CXCL9, CCL5, HOXD10, EDNRB, TYMP, RAC2, PDE1B, CCL21, RALA, XCR1, SPN, HPGDS, SCG2, CYR61, PLP2, EFNB3, CMKLR1, ITGA1, CCL17, CCL14, CXCL14, CXCL16, ADRA1B, SLC18A2, PDGFRB, CHRNB2	998	274	13528	1.53361	0.282258
GOTERM_BP_FAT	GO:0043066~negative regulation of apoptosis	38	2.80857	0.0199252	YWHAZ, HTATIP2, CCL2, MCL1, SNCB, XIAP, BTC, TAF9B, TCF7L2, CITED2, EDNRB, KRAS, BCL2, BCL6, THBS1, SCG2, ANGPTL4, EGFR, IL2RB, GIMAP5, ROCK1, CRYAB, ANXA1, IGF1, LIG4, BIRC3, SERPINB9, CDH13, SON, MSX1, KRT18, BTG2, F3, VEGFA, HSPB1, RIPK2, SORT1, TNFAIP3	998	354	13528	1.45507	0.290098
GOTERM_BP_FAT	GO:0042981~regulation of apoptosis	76	5.61715	0.0202157	DLC1, HTATIP2, SNCB, BTC, CITED2, CASP5, EDNRB, MAP3K5, PTGIS, CDKN2C, PSENEN, SPN, ADAM9, EGFR, CD3G, ROCK1, CRYAB, ARHGEF6, LIG4, ECT2, SERPINB9, MSX1, SSTR3, UNC13D, KRT18, BTG2, HIPK1, CARD16, IGF2R, RIPK1, JUN, F3, VEGFA, HSPB1, RIPK2, SORT1, TNFAIP3, DCUN1D3, BCLAF1, YWHAZ, CCL2, XIAP, MCL1, TAF9B, STK17B, TNFRSF8, NR3C1, ZBTB16, TCF7L2, GCH1, KRAS, SOS1, BCL2, BCL6, THBS1, RUNX3, HIP1, SCG…	998	804	13528	1.28133	0.292507
GOTERM_BP_FAT	GO:0043467~regulation of generation of precursor metabolites and energy	7	0.517369	0.0203186	IRS2, ENPP1, C1QTNF2, MLXIPL, ADRA1B, IGF1, PRDM16	998	30	13528	3.16286	0.292605
GOTERM_BP_FAT	GO:0050729~positive regulation of inflammatory response	7	0.517369	0.0203186	AGTR1, OSMR, IL6ST, FCER1G, JAK2, CCL5, NPY5R	998	30	13528	3.16286	0.292605
GOTERM_BP_FAT	GO:0016337~cell-cell adhesion	31	2.2912	0.0210187	EMCN, CLSTN2, CLDN3, LMO7, CLDN10, CDSN, DAB1, ANXA9, EZR, PCDHB16, BCL2, TEK, CEACAM1, ADAM9, PCDHB9, EGFR, ICAM1, ROCK1, PCDHB5, PDPN, PCDH7, CD164, CDH13, LGALS7B, COL14A1, CD34, ITGA8, CDH19, NPTN, BMPR1B, SELE	998	276	13528	1.52249	0.298737
GOTERM_BP_FAT	GO:0007398~ectoderm development	24	1.77384	0.0209931	STX2, TRPV1, ELF5, UGCG, LCE2C, ANXA1, SPRR2E, WAS, SNAI1, CDSN, LAMA3, SPRR2C, PPL, BCL2, KRT15, KRT14, LCE1D, DSP, LAMC2, MADCAM1, KLK14, EMP1, RUNX3, ADAM9	998	199	13528	1.63479	0.299598
GOTERM_BP_FAT	GO:0030216~keratinocyte differentiation	11	0.813008	0.0219407	LAMA3, SPRR2C, PPL, LCE1D, ANXA1, LCE2C, DSP, MADCAM1, SPRR2E, CDSN, ADAM9	998	66	13528	2.25919	0.308498
GOTERM_BP_FAT	GO:0033273~response to vitamin	11	0.813008	0.0219407	MUC1, KYNU, CCL2, DUSP1, BCHE, BCL2, PPARG, SLC30A4, TSHB, AQP3, SPP1	998	66	13528	2.25919	0.308498
GOTERM_BP_FAT	GO:0007517~muscle organ development	25	1.84775	0.0222292	ZFAND5, CAV2, CAV1, MEF2A, UTRN, MYBPC3, CXADR, HOXD10, FAM65B, LIF, JPH1, TCF23, CRYAB, ARID5B, MET, IGF1, TBX1, RCAN1, FOXP1, FOXP2, MSX1, MEOX2, PDGFRB, HBEGF, SERP1	998	211	13528	1.60606	0.31069
GOTERM_BP_FAT	GO:0030336~negative regulation of cell migration	10	0.739098	0.0226555	DLC1, MUC2, EGFL7, CLIC4, BCL2, ABHD2, THBS1, CHRD, CITED2, TRIB1	998	57	13528	2.37809	0.313262
GOTERM_BP_FAT	GO:0030183~B cell differentiation	9	0.665188	0.0228738	KLF6, BCL2, SP3, PLCG2, BCL6, CD79A, TPD52, FOXP1, NKX2-3	998	48	13528	2.54158	0.313408
GOTERM_BP_FAT	GO:0045793~positive regulation of cell size	9	0.665188	0.0228738	IL9R, TNFRSF12A, PTK2B, CXCL16, TAF9B, TMEM123, AVPR1A, HBEGF, NTN1	998	48	13528	2.54158	0.313408
GOTERM_BP_FAT	GO:0003012~muscle system process	21	1.55211	0.0225802	SLC8A1, TNNC2, TRPV1, CRYAB, CALD1, MYBPC3, UTRN, PGAM2, IGF1, PDE4D, CYBA, EDNRB, SLMAP, P2RX3, COL4A3BP, CAMK2D, CHRNB2, SCN7A, ASPH, MYOF, HRC	998	168	13528	1.69439	0.31358
GOTERM_BP_FAT	GO:0007389~pattern specification process	30	2.21729	0.0228487	BMI1, NRP1, EVX1, ZEB2, ZBTB16, HOXD10, HOXD11, CITED2, SEMA5A, T, HOXC9, HOXA10, ASPH, FRS2, PCSK5, CYR61, KIF3B, TGFBR2, TBX1, RFNG, HOXB4, MEOX2, HIPK1, BTG2, HOXD3, VEGFA, HOXB6, BMPR1B, CHRD, PBX2	998	267	13528	1.52305	0.3143
GOTERM_BP_FAT	GO:0002237~response to molecule of bacterial origin	13	0.960828	0.0234122	CCL2, TIMP4, CCL5, GCH1, TRIB1, THBD, ADM, JUN, TAP2, PLCG2, RIPK2, SELE, MGST1	998	86	13528	2.04903	0.318344
GOTERM_BP_FAT	GO:0031110~regulation of microtubule polymerization or depolymerization	7	0.517369	0.0236713	CAV2, CTTNBP2, CAV1, CDKN1B, MACF1, DST, MAP6D1	998	31	13528	3.06083	0.320078
GOTERM_BP_FAT	GO:0035019~somatic stem cell maintenance	4	0.295639	0.0239438	IGF1, KIT, LIG4, TCF7L2	998	9	13528	6.02449	0.321942
GOTERM_BP_FAT	GO:0048745~smooth muscle tissue development	4	0.295639	0.0239438	ZFAND5, PDGFRB, FOXP1, FOXP2	998	9	13528	6.02449	0.321942
GOTERM_BP_FAT	GO:0006800~oxygen and reactive oxygen species metabolic process	11	0.813008	0.0241481	AGTR1, CYBA, PTK2B, CRYAB, BCL2, FMO2, ND2, AOX1, GPX3, TPO, SOD3	998	67	13528	2.22547	0.323031
GOTERM_BP_FAT	GO:0048812~neuron projection morphogenesis	25	1.84775	0.0245847	NRP1, SEMA5A, MACF1, BCL2, SEMA3B, RTN4RL2, UNC5C, RUNX3, EGFR, KLF7, EFNB3, BAIAP2, LIFR, ITGA1, DOCK7, NTN1, PTPN11, NUMBL, SLITRK3, ADM, JAK2, CHRNB2, BMPR1B, DST, GFRA3	998	213	13528	1.59098	0.325481
GOTERM_BP_FAT	GO:0051046~regulation of secretion	24	1.77384	0.0245488	B4GALT1, SNCG, CARD8, BTC, ARFIP1, CD40, TCF7L2, CPT1A, NPY5R, PTPN11, INHBB, LIF, AGTR1, UNC13D, NTRK2, AVPR1A, MS4A2, JAK2, CHRNB2, RAPGEF4, GHSR, SRGN, SERP1, ADAM9	998	202	13528	1.61051	0.326267
GOTERM_BP_FAT	GO:0051789~response to protein stimulus	15	1.10865	0.0252287	DERL1, CFB, NR3C1, ACTR3, ATF6, MSX1, HSPA2, BCL2, HSPB2, CREB3L2, HSPB1, DNAJB4, DNAJC3, PPP1R15A, CYR61	998	107	13528	1.90025	0.328947
GOTERM_BP_FAT	GO:0032496~response to lipopolysaccharide	12	0.886918	0.0250123	CCL2, THBD, ADM, JUN, PLCG2, RIPK2, TIMP4, CCL5, SELE, MGST1, TRIB1, GCH1	998	77	13528	2.11248	0.32896
GOTERM_BP_FAT	GO:0051336~regulation of hydrolase activity	36	2.66075	0.0251232	DLC1, CAV1, LEPR, MYBPC3, GNG13, ASAP1, LPAR1, AGTR1, EDNRB, S1PR1, RASGRP3, PTK2B, P2RY2, CHM, RGN, MS4A2, BCL6, HIP1, ANGPTL4, EGFR, CARD8, PTGER3, CST3, DOCK7, RCAN1, NPR3, A2ML1, PLCE1, SYDE2, F3, AVPR1A, SORT1, JAK2, RGS9, SELE, ARAP2	998	337	13528	1.44802	0.328983
GOTERM_BP_FAT	GO:0051258~protein polymerization	9	0.665188	0.0256324	CAV2, CTTNBP2, CAV1, TUBA8, SPRR2C, TUBA4A, TUBA3D, TUBE1, WAS	998	49	13528	2.48971	0.332097
GOTERM_BP_FAT	GO:0051960~regulation of nervous system development	23	1.69993	0.0257499	COL4A4, MAG, IRX3, NBN, NRP1, TNFRSF12A, PPARG, SOX5, IGF1, KIT, LIG4, NTN1, RUFY3, NUMBL, ACTR3, HOXD3, BCL2, NTRK2, NPTN, CHRNB2, GHSR, CHRD, SPP1	998	192	13528	1.62379	0.332176
GOTERM_BP_FAT	GO:0060541~respiratory system development	15	1.10865	0.0270971	WNT5A, CAV2, MAN1A2, EPAS1, PDPN, TGFBR2, FOXP1, KDR, FOXP2, CTTNBP2, SP3, VEGFA, HSD11B1, PDGFRA, CUX1	998	108	13528	1.88265	0.345127
GOTERM_BP_FAT	GO:0007599~hemostasis	15	1.10865	0.0270971	NFE2, F10, ADAMTS13, F8, ITGB3, CD40, MMRN1, WAS, CD36, THBD, F3, TFPI, TFPI2, PROS1, AP3B1	998	108	13528	1.88265	0.345127
GOTERM_BP_FAT	GO:0048863~stem cell differentiation	7	0.517369	0.0273752	LIF, ACE, PIWIL2, IGF1, KIT, LIG4, TCF7L2	998	32	13528	2.96518	0.346808
GOTERM_BP_FAT	GO:0010038~response to metal ion	17	1.25647	0.0276329	EGFR, CAV1, PGAM2, STIM1, TSHB, AQP3, SOD3, TNFRSF11B, DUSP1, PTK2B, BCL2, PLCG2, KRT14, CYBRD1, SLC30A4, THBS1, ADAM9	998	129	13528	1.78633	0.348261
GOTERM_BP_FAT	GO:0010627~regulation of protein kinase cascade	28	2.06948	0.0278643	CAV1, IL6ST, LEPR, UBE2V1, TLR3, ZEB2, LPAR1, LIF, TMED7, MAP3K5, PTK2B, REN, CARD8, F10, TAOK2, BST2, DUSP22, IGF1, CD40, ECT2, ECM1, APOL3, F3, RIPK1, RIPK2, HGS, JAK2, TNFAIP3	998	249	13528	1.52427	0.349433
GOTERM_BP_FAT	GO:0002761~regulation of myeloid leukocyte differentiation	8	0.591279	0.0286712	LIF, JUN, CSF1, TLR3, KITLG, RB1, PRDM16, CCL5	998	41	13528	2.6449	0.355196
GOTERM_BP_FAT	GO:0044272~sulfur compound biosynthetic process	9	0.665188	0.0286147	CSGALNACT1, GGT5, CHST7, CYTL1, GGTLC2, IGF1, GGT1, LIPC, HS2ST1	998	50	13528	2.43992	0.355827
GOTERM_BP_FAT	GO:0051924~regulation of calcium ion transport	11	0.813008	0.0290349	MCHR1, CAV1, TRPC4, SLC8A1, GIMAP5, P2RX3, BCL2, PLCG2, MS4A2, STIM1, JPH1	998	69	13528	2.16096	0.357629
GOTERM_BP_FAT	GO:0045792~negative regulation of cell size	14	1.03474	0.0295384	NRP1, ENPP1, CRYAB, PPARG, ADIPOR2, NPR1, RB1, NTN1, CDKN1B, CDKN2C, BCL2, BCL6, DCUN1D3, SPP1	998	99	13528	1.91688	0.360218
GOTERM_BP_FAT	GO:0048861~leukemia inhibitory factor signaling pathway	3	0.221729	0.0294535	LIF, IL6ST, LIFR	998	4	13528	10.1663	0.360577
GOTERM_BP_FAT	GO:0031344~regulation of cell projection organization	13	0.960828	0.0297602	MAG, NRP1, TNFRSF12A, KIT, NTN1, RUFY3, NUMBL, ACTR3, CDC42, NTRK2, RALA, CHRNB2, SPP1	998	89	13528	1.97996	0.361201
GOTERM_BP_FAT	GO:0008544~epidermis development	22	1.62602	0.0299759	TRPV1, UGCG, LCE2C, ANXA1, SPRR2E, WAS, SNAI1, CDSN, LAMA3, SPRR2C, PPL, BCL2, KRT15, LCE1D, KRT14, DSP, LAMC2, MADCAM1, KLK14, EMP1, RUNX3, ADAM9	998	184	13528	1.62072	0.362116
GOTERM_BP_FAT	GO:0002449~lymphocyte mediated immunity	11	0.813008	0.0317244	ICAM1, NBN, UNC13D, CD46, FCER1G, C1R, C1S, LIG4, C4BPA, SLAMF7, C2	998	70	13528	2.13009	0.377674
GOTERM_BP_FAT	GO:0033138~positive regulation of peptidyl-serine phosphorylation	4	0.295639	0.0323647	LIF, CAV1, BCL2, DOCK7	998	10	13528	5.42204	0.381261
GOTERM_BP_FAT	GO:0034341~response to interferon-gamma	4	0.295639	0.0323647	CIITA, KYNU, CXCL16, GCH1	998	10	13528	5.42204	0.381261
GOTERM_BP_FAT	GO:0006911~phagocytosis, engulfment	4	0.295639	0.0323647	GULP1, FCER1G, THBS1, ELMO1	998	10	13528	5.42204	0.381261
GOTERM_BP_FAT	GO:0006956~complement activation	8	0.591279	0.032296	CFP, CFB, CD46, C1R, C1S, C4BPA, C2, CFD	998	42	13528	2.58193	0.381835
GOTERM_BP_FAT	GO:0030307~positive regulation of cell growth	8	0.591279	0.032296	IL9R, TNFRSF12A, PTK2B, CXCL16, TAF9B, AVPR1A, HBEGF, NTN1	998	42	13528	2.58193	0.381835
GOTERM_BP_FAT	GO:0006936~muscle contraction	19	1.40429	0.0326047	SLC8A1, TNNC2, TRPV1, CRYAB, CALD1, MYBPC3, UTRN, PGAM2, PDE4D, EDNRB, SLMAP, P2RX3, COL4A3BP, CAMK2D, CHRNB2, SCN7A, ASPH, MYOF, HRC	998	153	13528	1.68331	0.382283
GOTERM_BP_FAT	GO:0019827~stem cell maintenance	6	0.443459	0.0332034	LIF, PIWIL2, IGF1, KIT, LIG4, TCF7L2	998	25	13528	3.25323	0.386598
GOTERM_BP_FAT	GO:0002703~regulation of leukocyte mediated immunity	10	0.739098	0.0336708	STAT6, UNC13D, GIMAP5, TAP2, FCER1G, MS4A2, BCL6, CD40, DPP4, SPN	998	61	13528	2.22215	0.389658
GOTERM_BP_FAT	GO:0040013~negative regulation of locomotion	10	0.739098	0.0336708	DLC1, MUC2, EGFL7, CLIC4, BCL2, ABHD2, THBS1, CHRD, CITED2, TRIB1	998	61	13528	2.22215	0.389658
GOTERM_BP_FAT	GO:0030030~cell projection organization	38	2.80857	0.0339048	NRP1, WASF2, LPAR1, FXYD5, SPAG16, SEMA5A, CDC42, MACF1, RAC2, PTK2B, BCL2, CEP290, RTN4RL2, SEMA3B, UNC5C, RUNX3, EGFR, KLF7, STX2, EFNB3, BAIAP2L2, ROCK1, BAIAP2, ITGA1, LIFR, DOCK7, NTN1, PTPN11, NUMBL, CDH13, SLITRK3, ADM, ITGA8, JAK2, CHRNB2, BMPR1B, DST, GFRA3	998	368	13528	1.39971	0.390569
GOTERM_BP_FAT	GO:0032504~multicellular organism reproduction	48	3.54767	0.0347308	SLC22A16, CAV2, CAV1, CCL2, DIAPH2, LEPR, OSGIN2, PGAM2, PAQR7, TIMP4, ZBTB16, KIT, SPAG16, CITED2, LIF, SPEM1, CTTNBP2, HSPA2, PTK2B, BCL2, SLC30A4, HOXA10, WIPF3, PIWIL2, BCL6, KLK14, B4GALT1, EGFR, HIST1H1A, MET, AFF4, BIRC3, NPY5R, KDR, PTPN11, INHBB, APOL2, SPAG9, PGM3, TEX15, PRM3, RGS2, SP3, VEGFA, AVPR1A, ADAMTS1, BMPR1B, WFDC2	998	487	13528	1.33603	0.396784
GOTERM_BP_FAT	GO:0048609~reproductive process in a multicellular organism	48	3.54767	0.0347308	SLC22A16, CAV2, CAV1, CCL2, DIAPH2, LEPR, OSGIN2, PGAM2, PAQR7, TIMP4, ZBTB16, KIT, SPAG16, CITED2, LIF, SPEM1, CTTNBP2, HSPA2, PTK2B, BCL2, SLC30A4, HOXA10, WIPF3, PIWIL2, BCL6, KLK14, B4GALT1, EGFR, HIST1H1A, MET, AFF4, BIRC3, NPY5R, KDR, PTPN11, INHBB, APOL2, SPAG9, PGM3, TEX15, PRM3, RGS2, SP3, VEGFA, AVPR1A, ADAMTS1, BMPR1B, WFDC2	998	487	13528	1.33603	0.396784
GOTERM_BP_FAT	GO:0015674~di-, tri-valent inorganic cation transport	21	1.55211	0.0349151	STEAP4, CAV1, TRPC4, SLC8A1, CYSLTR1, CACHD1, TRPM7, TRPV1, TRPV2, SFXN3, STIM1, TPCN1, FTHL17, SLC24A2, TTYH1, CAMK2D, CHRNB2, XCR1, JPH1, SCARA5, CACNA1B	998	176	13528	1.61737	0.39721
GOTERM_BP_FAT	GO:0046903~secretion	32	2.36511	0.0356069	SLC22A16, YWHAZ, CPLX1, TRPV1, LTBP4, TPD52, AMN, ARFGEF2, CCL5, RIMS4, AQP3, ACE, SLC22A4, MS4A2, RAPGEF4, PCSK5, SCG2, GPR119, PTGER3, STX2, ANXA1, NPR1, LIN7A, ANXA2, ABCG5, UNC13D, CADPS2, LAX1, STXBP5, NTRK2, CHRNB2, GHSR	998	300	13528	1.44588	0.399685
GOTERM_BP_FAT	GO:0032870~cellular response to hormone stimulus	17	1.25647	0.0353964	ADCY4, IRS2, ADCY2, KAT2B, ENPP1, BAIAP2, PPARG, ADIPOR2, GNG13, GNG11, GNG12, PTPN11, DUSP1, REN, JAK2, PRKACB, GHSR	998	133	13528	1.73261	0.400257
GOTERM_BP_FAT	GO:0019216~regulation of lipid metabolic process	15	1.10865	0.035599	IRS2, CAV1, GIMAP5, CAB39L, PPARG, MLXIPL, SF1, RB1, NR3C1, CDC42, AGTR1, C1QTNF2, AVPR1A, SERPINA3, GHSR	998	112	13528	1.81542	0.400825
GOTERM_BP_FAT	GO:0006029~proteoglycan metabolic process	8	0.591279	0.0362145	CSGALNACT1, MAMDC2, CHST7, CHST8, CYTL1, IGF1, LIPC, HS2ST1	998	43	13528	2.52188	0.403773
GOTERM_BP_FAT	GO:0007162~negative regulation of cell adhesion	8	0.591279	0.0362145	CDH13, DAB1, BCL6, JAK2, CD164, FXYD5, THBS1, SPN	998	43	13528	2.52188	0.403773
GOTERM_BP_FAT	GO:0006575~cellular amino acid derivative metabolic process	20	1.4782	0.0366729	KYNU, SNCB, EPAS1, GGTLC2, LRTOMT, NPR1, KMO, GGT1, LPCAT2, TPMT, GCH1, GGT5, G6PD, BCHE, HDC, GPX3, SLC22A4, ETNK1, LIPC, MGST1	998	166	13528	1.63315	0.405317
GOTERM_BP_FAT	GO:0050817~coagulation	14	1.03474	0.0365413	F10, ADAMTS13, F8, CD40, ITGB3, MMRN1, WAS, CD36, THBD, F3, TFPI, TFPI2, PROS1, AP3B1	998	102	13528	1.86051	0.405391
GOTERM_BP_FAT	GO:0007596~blood coagulation	14	1.03474	0.0365413	F10, ADAMTS13, F8, CD40, ITGB3, MMRN1, WAS, CD36, THBD, F3, TFPI, TFPI2, PROS1, AP3B1	998	102	13528	1.86051	0.405391
GOTERM_BP_FAT	GO:0045893~positive regulation of transcription, DNA-dependent	47	3.47376	0.0368771	GLIS3, EVX1, ABLIM3, PPARG, SOX5, CYTL1, RORA, PRDM16, TCF7L2, HOXD10, CITED2, STAT6, LIF, T, GATA2, S1PR1, PAX8, TCEA1, YAP1, NFATC2, RUNX2, NKX2-3, CIITA, ATF7IP, KLF6, KLF7, UTF1, TESC, EPAS1, TAF8, MLXIPL, IGF1, TBX1, RB1, ARNTL, KLF15, AHR, ATF6, JUN, ETS2, CSRNP1, ATXN7, VEGFA, JAK3, PBX2, SMARCA2, TBX19	998	477	13528	1.33562	0.405867
GOTERM_BP_FAT	GO:0000187~activation of MAPK activity	12	0.886918	0.0376697	SPAG9, PLCE1, MAP3K5, RIPK1, MET, C1QTNF2, ITGA1, ADRA2C, LPAR1, THBS1, FRS2, PTPN11	998	82	13528	1.98367	0.410197
GOTERM_BP_FAT	GO:0009913~epidermal cell differentiation	11	0.813008	0.0376192	LAMA3, SPRR2C, PPL, LCE1D, ANXA1, LCE2C, DSP, MADCAM1, SPRR2E, CDSN, ADAM9	998	72	13528	2.07092	0.410971
GOTERM_BP_FAT	GO:0050778~positive regulation of immune response	18	1.33038	0.0381295	GIMAP5, CFB, IL6ST, TLR3, C1R, C4BPA, C1S, IL15, CFP, LAX1, TAP2, CD46, PLCG2, RIPK2, FCER1G, C2, CD79A, CFD	998	145	13528	1.6827	0.412858
GOTERM_BP_FAT	GO:0030098~lymphocyte differentiation	14	1.03474	0.0391186	KLF6, GIMAP5, CD3D, LIG4, IL15, TPD52, FOXP1, SP3, BCL2, PLCG2, BCL6, CD79A, SPN, NKX2-3	998	103	13528	1.84244	0.415096
GOTERM_BP_FAT	GO:0031100~organ regeneration	6	0.443459	0.0386986	LIF, CCL2, ADM, PPARG, LIFR, AXL	998	26	13528	3.1281	0.4152
GOTERM_BP_FAT	GO:0048864~stem cell development	6	0.443459	0.0386986	LIF, PIWIL2, IGF1, KIT, LIG4, TCF7L2	998	26	13528	3.1281	0.4152
GOTERM_BP_FAT	GO:0046677~response to antibiotic	6	0.443459	0.0386986	ACTR3, CIITA, MFSD9, CCL2, JAK1, JAK2	998	26	13528	3.1281	0.4152
GOTERM_BP_FAT	GO:0045766~positive regulation of angiogenesis	6	0.443459	0.0386986	GATA2, AGGF1, F3, ERAP1, THBS1, ANGPTL4	998	26	13528	3.1281	0.4152
GOTERM_BP_FAT	GO:0015669~gas transport	5	0.369549	0.0390558	HBM, HBQ1, HBA2, HBA1, HBB, HBD	998	18	13528	3.76531	0.415764
GOTERM_BP_FAT	GO:0050654~chondroitin sulfate proteoglycan metabolic process	5	0.369549	0.0390558	CSGALNACT1, MAMDC2, CHST7, CYTL1, IGF1	998	18	13528	3.76531	0.415764
GOTERM_BP_FAT	GO:0001937~negative regulation of endothelial cell proliferation	5	0.369549	0.0390558	CAV2, CTTNBP2, CAV1, THBS1, SCG2	998	18	13528	3.76531	0.415764
GOTERM_BP_FAT	GO:0010740~positive regulation of protein kinase cascade	20	1.4782	0.038645	F10, BST2, TAOK2, IL6ST, LEPR, UBE2V1, TLR3, DUSP22, IGF1, CD40, LPAR1, ECT2, ECM1, LIF, APOL3, TMED7, F3, RIPK1, RIPK2, JAK2	998	167	13528	1.62337	0.415952
GOTERM_BP_FAT	GO:0006518~peptide metabolic process	9	0.665188	0.0389747	GGT5, ACE, G6PD, ADAMTS13, GPX3, GGTLC2, GGT1, PCSK5, MGST1	998	53	13528	2.30181	0.416285
GOTERM_BP_FAT	GO:0003073~regulation of systemic arterial blood pressure	7	0.517369	0.0407098	AGTR1, ACE, REN, AVPR1A, ADRA1B, PCSK5, ADRA1D	998	35	13528	2.71102	0.426783
GOTERM_BP_FAT	GO:0010906~regulation of glucose metabolic process	7	0.517369	0.0407098	IRS2, ENPP1, C1QTNF2, MLXIPL, ADRA1B, IGF1, NR3C1	998	35	13528	2.71102	0.426783
GOTERM_BP_FAT	GO:0016192~vesicle-mediated transport	55	4.06504	0.04112	LDLR, WASF2, ATL3, HOOK3, RTN3, GATA2, NECAP1, VPS13A, RAPGEF4, RAB6A, AP3B1, STX2, KIF17, CECR2, WAS, ELMO1, CD36, KRT18, UNC13D, RAB18, STXBP5, IGF2R, ARCN1, SORT1, VAMP2, CUX1, CAV2, CAV1, YWHAZ, CPLX1, NAPG, GULP1, EEA1, NOSTRIN, CCL5, ARFGEF2, CLEC10A, RIMS4, SEC16B, KRAS, FCN1, BCAP29, FCER1G, PTX3, STX11, THBS1, HIP1, TGFBR2, LIN7A, CORO1C, CADPS2, CXCL16, HGS, SCARA5, CD302	998	576	13528	1.29432	0.428859
GOTERM_BP_FAT	GO:0051254~positive regulation of RNA metabolic process	47	3.47376	0.0415122	GLIS3, EVX1, ABLIM3, PPARG, SOX5, CYTL1, RORA, PRDM16, TCF7L2, HOXD10, CITED2, STAT6, LIF, T, GATA2, S1PR1, PAX8, TCEA1, YAP1, NFATC2, RUNX2, NKX2-3, CIITA, ATF7IP, KLF6, KLF7, UTF1, TESC, EPAS1, TAF8, MLXIPL, IGF1, TBX1, RB1, ARNTL, KLF15, AHR, ATF6, JUN, ETS2, CSRNP1, ATXN7, VEGFA, JAK3, PBX2, SMARCA2, TBX19	998	481	13528	1.32451	0.430772
GOTERM_BP_FAT	GO:0003081~regulation of systemic arterial blood pressure by renin-angiotensin	4	0.295639	0.0421169	AGTR1, ACE, REN, PCSK5	998	11	13528	4.92913	0.434329
GOTERM_BP_FAT	GO:0050650~chondroitin sulfate proteoglycan biosynthetic process	4	0.295639	0.0421169	CSGALNACT1, CHST7, CYTL1, IGF1	998	11	13528	4.92913	0.434329
GOTERM_BP_FAT	GO:0002253~activation of immune response	13	0.960828	0.042954	CFB, TLR3, C1R, C4BPA, C1S, CFP, LAX1, CD46, PLCG2, RIPK2, C2, CD79A, CFD	998	94	13528	1.87464	0.439639
GOTERM_BP_FAT	GO:0001952~regulation of cell-matrix adhesion	6	0.443459	0.0447159	CDH13, CD36, BCL2, CSF1, BCL6, THBS1	998	27	13528	3.01225	0.451881
GOTERM_BP_FAT	GO:0016310~phosphorylation	73	5.39542	0.0450589	CDK19, EIF2A, LPAR1, CTTNBP2, MAP3K5, SLK, PAK2, COL4A3BP, MAP3K8, PRKACB, SIK1, FRS2, AKT3, ADAM9, EGFR, ND1, TWF1, SGK1, ND4, ROCK1, TRPM7, ND2, WEE1, CDK3, SPAG9, PLCE1, HIPK1, MAPK6, RIPK1, PDGFRA, RIPK2, PDGFRB, NRBP2, CAV2, CCL2, FGR, STK17B, ADRBK2, KIT, TRIB1, STK32B, PTK2B, BCL2, TEK, C1QTNF2, CAMK2D, ADRA2C, YES1, THBS1, CD6, FYB, NDUFA5, TAOK2, PDK3, FLT4, PDK4, MET, TGFBR2, ITGA1, AXL…	998	800	13528	1.2369	0.45325
GOTERM_BP_FAT	GO:0051260~protein homooligomerization	13	0.960828	0.0460139	CAV1, CRYAB, ATL3, MUC20, PRND, SKI, GCH1, SPAG9, GPX3, C1QTNF2, PEX14, SCARA5, ANGPTL4	998	95	13528	1.85491	0.459151
GOTERM_BP_FAT	GO:0010628~positive regulation of gene expression	55	4.06504	0.0472479	EVX1, PPARG, RORA, HOXD10, CITED2, GATA2, S1PR1, PAX8, YAP1, CIITA, ATF7IP, MLXIPL, RB1, ARNTL, AHR, JUN, VEGFA, SMARCA2, TBX19, GLIS3, CSF1, ABLIM3, CYTL1, SOX5, KIT, PRDM16, TCF7L2, LIF, STAT6, T, TCEA1, NFATC2, RUNX2, NKX2-3, KLF6, IL2RB, KLF7, UTF1, TESC, NFE2, EPAS1, TAF8, IGF1, TBX1, KLF15, ATF6, CDH13, EBF3, ETS2, ATXN7, CSRNP1, EBF1, JAK3, KLF2, PBX2	998	581	13528	1.28319	0.459777
GOTERM_BP_FAT	GO:0051592~response to calcium ion	9	0.665188	0.0471201	EGFR, CAV1, DUSP1, PTK2B, STIM1, TSHB, THBS1, AQP3, ADAM9	998	55	13528	2.21811	0.460039
GOTERM_BP_FAT	GO:0007598~blood coagulation, extrinsic pathway	3	0.221729	0.0467127	F10, F3, TFPI	998	5	13528	8.13307	0.460664
GOTERM_BP_FAT	GO:0042487~regulation of odontogenesis of dentine-containing tooth	3	0.221729	0.0467127	TNFRSF11B, CSF1, RUNX2	998	5	13528	8.13307	0.460664
GOTERM_BP_FAT	GO:0022614~membrane to membrane docking	3	0.221729	0.0467127	ICAM1, EZR, ROCK1	998	5	13528	8.13307	0.460664
GOTERM_BP_FAT	GO:0048754~branching morphogenesis of a tube	10	0.739098	0.0479168	B4GALT1, SEMA5A, NRP1, BCL2, VEGFA, TGFBR2, IGF1, KDR, CYR61, HOXD11	998	65	13528	2.0854	0.461037
GOTERM_BP_FAT	GO:0031960~response to corticosteroid stimulus	12	0.886918	0.0471129	PRSS8, UGT1A6, CAV1, CCL2, KRAS, DUSP1, ADM, BCHE, BCL2, AVPR1A, CCL5, ADAM9	998	85	13528	1.91366	0.461178
GOTERM_BP_FAT	GO:0060249~anatomical structure homeostasis	14	1.03474	0.0476167	MUC2, NBN, EPAS1, CSF1, MUC6, KDR, MUC3A, TEX15, GYLTL1B, RAC2, BCL2, VEGFA, SERPINA3, PDGFRB	998	106	13528	1.7903	0.461246
GOTERM_BP_FAT	GO:0002696~positive regulation of leukocyte activation	14	1.03474	0.0476167	GIMAP5, IL6ST, TGFBR2, CD40, IL15, STAT6, SIRPG, MS4A2, RIPK2, CHRNB2, BCL6, THBS1, SPN, AP3B1	998	106	13528	1.7903	0.461246
GOTERM_BP_FAT	GO:0048469~cell maturation	11	0.813008	0.0478141	SCLT1, GATA2, G6PD, EPAS1, PTK2B, REN, VEGFA, PPARG, RUNX2, RUNX3, KDR	998	75	13528	1.98808	0.461479
GOTERM_BP_FAT	GO:0010907~positive regulation of glucose metabolic process	5	0.369549	0.0466776	IRS2, C1QTNF2, MLXIPL, ADRA1B, IGF1	998	19	13528	3.56713	0.461612
GOTERM_BP_FAT	GO:0034103~regulation of tissue remodeling	5	0.369549	0.0466776	B4GALT1, TNFRSF11B, VEGFA, CST3, SPP1	998	19	13528	3.56713	0.461612
GOTERM_BP_FAT	GO:0060284~regulation of cell development	23	1.69993	0.0482083	B4GALT1, COL4A4, MAG, IRX3, NBN, NRP1, TNFRSF12A, PPARG, SOX5, KIT, LIG4, NTN1, RUFY3, HOXD11, NUMBL, ACTR3, HOXD3, BCL2, NTRK2, NPTN, CHRNB2, MBNL3, SPP1	998	205	13528	1.52082	0.461937
GOTERM_BP_FAT	GO:0009617~response to bacterium	22	1.62602	0.046607	CCL2, FGR, TLR3, TIMP4, CCL5, S100A12, TRIB1, GCH1, CFP, THBD, ADM, HAMP, TAP2, JUN, PLCG2, ERAP1, RIPK2, WASL, SELE, MGST1, SPN, CTSG	998	193	13528	1.54514	0.462305
GOTERM_BP_FAT	GO:0010557~positive regulation of macromolecule biosynthetic process	61	4.5085	0.04711	EVX1, PPARG, TLR3, RORA, HOXD10, CITED2, GATA2, S1PR1, PAX8, PIWIL2, YAP1, SPN, CIITA, ATF7IP, IRS2, MLXIPL, RB1, ARNTL, AHR, JUN, VEGFA, PDGFRA, SMARCA2, TBX19, GLIS3, ABLIM3, SOX5, CYTL1, KITLG, TNFRSF8, PRDM16, TCF7L2, LIF, STAT6, T, PTK2B, C1QTNF2, TCEA1, NFATC2, THBS1, RUNX2, NKX2-3, KLF6, TESC, UTF1, KLF7, NFE2, EPAS1, TAF8, IGF1, TBX1, KLF15, ATF6, EBF3, ETS2, ATXN7, CSRNP1, EBF1, JAK3, KL…	998	654	13528	1.26431	0.462354
GOTERM_BP_FAT	GO:0051173~positive regulation of nitrogen compound metabolic process	60	4.43459	0.04949	EVX1, PPARG, RORA, HOXD10, CITED2, GATA2, S1PR1, PAX8, YAP1, EGFR, CIITA, ATF7IP, ICAM1, MLXIPL, RB1, ARNTL, CD40, AHR, JUN, VEGFA, PDGFRA, SMARCA2, TBX19, GLIS3, ABLIM3, SOX5, CYTL1, KITLG, PRDM16, TCF7L2, LIF, STAT6, T, TCEA1, PTX3, NFATC2, RUNX2, HBB, NKX2-3, KLF6, TESC, UTF1, KLF7, NFE2, EPAS1, TAF8, NPR1, IGF1, TBX1, KLF15, ATF6, EBF3, ETS2, ATXN7, CSRNP1, EBF1, JAK2, JAK3, KLF2, PBX2	998	644	13528	1.2629	0.469777
GOTERM_BP_FAT	GO:0045165~cell fate commitment	17	1.25647	0.0498513	MCL1, EVX1, PPARG, SOX5, TBX1, TCF7L2, HOXD10, KDR, HOXD11, CDC42, GATA2, TAL1, SPRY1, BCL2, RUNX2, FRS2, TBX19	998	139	13528	1.65782	0.469943
GOTERM_BP_FAT	GO:0045834~positive regulation of lipid metabolic process	8	0.591279	0.0498012	AGTR1, CDC42, IRS2, C1QTNF2, PPARG, AVPR1A, MLXIPL, GHSR	998	46	13528	2.35741	0.470766
GOTERM_BP_FAT	GO:0018108~peptidyl-tyrosine phosphorylation	8	0.591279	0.0498012	PTK2B, PDGFRA, PDGFRB, JAK1, JAK2, JAK3, KIT, CD6	998	46	13528	2.35741	0.470766
GOTERM_BP_FAT	GO:0002443~leukocyte mediated immunity	12	0.886918	0.050589	ICAM1, NBN, YWHAZ, UNC13D, CD46, FCER1G, C1R, C1S, LIG4, C4BPA, SLAMF7, C2	998	86	13528	1.89141	0.473857
GOTERM_BP_FAT	GO:0009612~response to mechanical stimulus	9	0.665188	0.0515794	CAV1, CCL2, SLC12A2, BTG2, PTK2B, JUN, TGFBR2, RCAN1, FOXP2	998	56	13528	2.1785	0.477099
GOTERM_BP_FAT	GO:0002819~regulation of adaptive immune response	9	0.665188	0.0515794	STAT6, GIMAP5, IL6ST, TAP2, FCER1G, BCL6, CD40, DPP4, SPN	998	56	13528	2.1785	0.477099
GOTERM_BP_FAT	GO:0042542~response to hydrogen peroxide	9	0.665188	0.0515794	SLC8A1, DUSP1, PTK2B, CRYAB, JUN, BCL2, GPX3, TPO, ADAM9	998	56	13528	2.1785	0.477099
GOTERM_BP_FAT	GO:0006749~glutathione metabolic process	6	0.443459	0.0512606	GGT5, G6PD, GPX3, GGTLC2, GGT1, MGST1	998	28	13528	2.90467	0.477271
GOTERM_BP_FAT	GO:0015908~fatty acid transport	6	0.443459	0.0512606	ACE, CD36, PLIN2, PPARG, ANXA1, SLCO2A1	998	28	13528	2.90467	0.477271
GOTERM_BP_FAT	GO:0007173~epidermal growth factor receptor signaling pathway	6	0.443459	0.0512606	EGFR, REPS2, PLCE1, PTK2B, HBEGF, GRB7	998	28	13528	2.90467	0.477271
GOTERM_BP_FAT	GO:0001667~ameboidal cell migration	7	0.517369	0.0515381	ZFAND5, EDNRB, ARID5B, WASF2, KITLG, TBX1, ZEB2	998	37	13528	2.56448	0.477983
GOTERM_BP_FAT	GO:0010817~regulation of hormone levels	18	1.33038	0.052646	YWHAZ, GPR119, RBP1, LTBP4, CRHBP, NR3C1, PTPN11, UGT1A6, ACE, ADM, CPE, REN, CHST8, TPO, RAPGEF4, PCSK7, GHSR, PCSK5	998	151	13528	1.61584	0.481925
GOTERM_BP_FAT	GO:0006576~biogenic amine metabolic process	13	0.960828	0.0525768	KYNU, EPAS1, SNCB, NPR1, LRTOMT, KMO, LPCAT2, GCH1, BCHE, HDC, SLC22A4, ETNK1, LIPC	998	97	13528	1.81666	0.482626
GOTERM_BP_FAT	GO:0031116~positive regulation of microtubule polymerization	4	0.295639	0.0531597	CAV2, CTTNBP2, CAV1, CDKN1B	998	12	13528	4.51837	0.484171
GOTERM_BP_FAT	GO:0031102~neuron projection regeneration	4	0.295639	0.0531597	ADM, BCL2, JAK2, RTN4RL2	998	12	13528	4.51837	0.484171
GOTERM_BP_FAT	GO:0010604~positive regulation of macromolecule metabolic process	77	5.69106	0.0542414	DLC1, EVX1, IL6ST, PPARG, TLR3, RORA, HOXD10, CITED2, EDNRB, AGTR1, GATA2, S1PR1, PAX8, PIWIL2, YAP1, SPN, ADAM9, ATF7IP, CIITA, IRS2, MLXIPL, RB1, ARNTL, CD40, AHR, JUN, VEGFA, PDGFRA, SMARCA2, TBX19, GLIS3, CAV1, ABLIM3, CSF1, SOX5, CYTL1, TNFRSF8, KITLG, KIT, PRDM16, TCF7L2, STAT6, LIF, T, PTK2B, BCL2, C1QTNF2, TCEA1, THBS1, NFATC2, RUNX2, NKX2-3, KLF6, IL2RB, TESC, UTF1, KLF7, NFE2, EPAS1, TA…	998	857	13528	1.2179	0.490104
GOTERM_BP_FAT	GO:0001990~regulation of systemic arterial blood pressure by hormone	5	0.369549	0.0550631	AGTR1, ACE, REN, AVPR1A, PCSK5	998	20	13528	3.38878	0.494265
GOTERM_BP_FAT	GO:0042312~regulation of vasodilation	5	0.369549	0.0550631	AGTR1, CAV1, ACE, ADM, NPR1	998	20	13528	3.38878	0.494265
GOTERM_BP_FAT	GO:0045913~positive regulation of carbohydrate metabolic process	5	0.369549	0.0550631	IRS2, C1QTNF2, MLXIPL, ADRA1B, IGF1	998	20	13528	3.38878	0.494265
GOTERM_BP_FAT	GO:0010676~positive regulation of cellular carbohydrate metabolic process	5	0.369549	0.0550631	IRS2, C1QTNF2, MLXIPL, ADRA1B, IGF1	998	20	13528	3.38878	0.494265
GOTERM_BP_FAT	GO:0002460~adaptive immune response based on somatic recombination of immune receptors built from immunoglobulin superfamily domains	11	0.813008	0.0555542	ICAM1, NBN, UNC13D, CD46, VEGFA, FCER1G, C1R, C1S, LIG4, C4BPA, C2	998	77	13528	1.93644	0.496259
GOTERM_BP_FAT	GO:0002250~adaptive immune response	11	0.813008	0.0555542	ICAM1, NBN, UNC13D, CD46, VEGFA, FCER1G, C1R, C1S, LIG4, C4BPA, C2	998	77	13528	1.93644	0.496259
GOTERM_BP_FAT	GO:0042698~ovulation cycle	10	0.739098	0.0563429	INHBB, EGFR, BCL2, LEPR, VEGFA, TIMP4, ADAMTS1, BMPR1B, NPY5R, KDR	998	67	13528	2.02315	0.498964
GOTERM_BP_FAT	GO:0034330~cell junction organization	9	0.665188	0.0563017	DLC1, CDC42, GJD3, TAOK2, PTK2B, BCL2, ITGB3, CXADR, NUMBL	998	57	13528	2.14028	0.499859
GOTERM_BP_FAT	GO:0010565~regulation of cellular ketone metabolic process	9	0.665188	0.0563017	CAV1, IRS2, CAB39L, C1QTNF2, PPARG, AVPR1A, MLXIPL, NR3C1, GHSR	998	57	13528	2.14028	0.499859
GOTERM_BP_FAT	GO:0010675~regulation of cellular carbohydrate metabolic process	7	0.517369	0.0575506	IRS2, ENPP1, C1QTNF2, MLXIPL, ADRA1B, IGF1, NR3C1	998	38	13528	2.49699	0.505393
GOTERM_BP_FAT	GO:0009187~cyclic nucleotide metabolic process	7	0.517369	0.0575506	ADCY4, UCN2, ADCY2, ADM, NPR1, PDE4D, RORA	998	38	13528	2.49699	0.505393
GOTERM_BP_FAT	GO:0044087~regulation of cellular component biogenesis	17	1.25647	0.0584485	ATF7IP, DLC1, COL4A4, CAV2, CAV1, KIT, AHR, ACTR3, CDC42, CTTNBP2, S1PR1, CDKN1B, RALA, CHRNB2, GHSR, THBS1, SPTB	998	142	13528	1.62279	0.507496
GOTERM_BP_FAT	GO:0022604~regulation of cell morphogenesis	16	1.18256	0.058405	DLC1, MAG, NRP1, TAOK2, PDPN, TNFRSF12A, PALMD, NTN1, RUFY3, KDR, NUMBL, ACTR3, EZR, VEGFA, CHRNB2, SPP1	998	131	13528	1.65559	0.508378
GOTERM_BP_FAT	GO:0006006~glucose metabolic process	18	1.33038	0.0582456	GPD2, IRS2, IL6ST, CRYAB, PDK3, PDK4, PGAM2, TKTL1, OGDH, CPT1A, PGM3, PGM5, ATF3, PPP1R3B, G6PD, PYGL, PGK1, SERP1	998	153	13528	1.59472	0.508549
GOTERM_BP_FAT	GO:0032990~cell part morphogenesis	27	1.99557	0.0594981	NRP1, SEMA5A, MACF1, COL4A3BP, BCL2, SEMA3B, RTN4RL2, UNC5C, RUNX3, EGFR, KLF7, EFNB3, BAIAP2, LIFR, ITGA1, DOCK7, NTN1, PTPN11, NUMBL, MFN1, SLITRK3, ADM, JAK2, CHRNB2, BMPR1B, DST, GFRA3	998	256	13528	1.42964	0.512763
GOTERM_BP_FAT	GO:0030278~regulation of ossification	11	0.813008	0.0597161	ENPP1, PTK2B, IL6ST, BCL2, CSF1, JUND, SKI, BMPR1B, RUNX2, CHRD, SRGN	998	78	13528	1.91162	0.512937
GOTERM_BP_FAT	GO:0051384~response to glucocorticoid stimulus	11	0.813008	0.0597161	UGT1A6, CAV1, CCL2, KRAS, DUSP1, ADM, BCHE, BCL2, AVPR1A, CCL5, ADAM9	998	78	13528	1.91162	0.512937
GOTERM_BP_FAT	GO:0018212~peptidyl-tyrosine modification	8	0.591279	0.0604363	PTK2B, PDGFRA, PDGFRB, JAK1, JAK2, JAK3, KIT, CD6	998	48	13528	2.25919	0.516132
GOTERM_BP_FAT	GO:0045926~negative regulation of growth	14	1.03474	0.0608217	NRP1, ENPP1, CRYAB, PPARG, ADIPOR2, NPR1, RB1, NTN1, CDKN1B, CDKN2C, BCL2, BCL6, DCUN1D3, SPP1	998	110	13528	1.7252	0.517294
GOTERM_BP_FAT	GO:0006357~regulation of transcription from RNA polymerase II promoter	66	4.87805	0.0613343	SOX21, HTATIP2, EVX1, PPARG, RORA, ZNF345, HOXD10, CITED2, GATA2, S1PR1, PAX8, LRRFIP1, YAP1, SIK1, CIITA, ATF7IP, MLXIPL, RB1, ARNTL, HLTF, AHR, MSX1, JUN, VEGFA, MDM4, CUX1, SMARCA2, TBX19, GLIS3, ABLIM3, TAF9B, SOX5, CYTL1, SOX7, PRDM16, TCF7L2, LIF, STAT6, T, TAL1, JUND, BCL6, TCEA1, NFATC2, RUNX2, NKX2-3, KLF6, UTF1, KLF7, NFE2, EPAS1, KLF11, LMCD1, KLF16, IGF1, SKI, TBX1, FOXP1, FOXP2, ATF6…	998	727	13528	1.23059	0.519201
GOTERM_BP_FAT	GO:0051050~positive regulation of transport	24	1.77384	0.0636209	MCHR1, CAV1, CARD8, IRS2, GIMAP5, BTC, STIM1, TCF7L2, PTPN11, INHBB, GATA2, UNC13D, P2RX3, C1QTNF2, PLCG2, AVPR1A, MS4A2, JAK2, CHRNB2, PTX3, SELE, HIP1, SERP1, ADAM9	998	223	13528	1.45885	0.530287
GOTERM_BP_FAT	GO:0006109~regulation of carbohydrate metabolic process	7	0.517369	0.0639656	IRS2, ENPP1, C1QTNF2, MLXIPL, ADRA1B, IGF1, NR3C1	998	39	13528	2.43297	0.531131
GOTERM_BP_FAT	GO:0050767~regulation of neurogenesis	19	1.40429	0.0635891	MAG, IRX3, NBN, NRP1, TNFRSF12A, PPARG, SOX5, KIT, LIG4, NTN1, RUFY3, NUMBL, ACTR3, HOXD3, BCL2, NTRK2, NPTN, CHRNB2, SPP1	998	166	13528	1.55149	0.531247
GOTERM_BP_FAT	GO:0046058~cAMP metabolic process	5	0.369549	0.0642032	ADCY4, UCN2, ADCY2, ADM, PDE4D	998	21	13528	3.22741	0.531355
GOTERM_BP_FAT	GO:0015909~long-chain fatty acid transport	5	0.369549	0.0642032	ACE, CD36, PLIN2, PPARG, ANXA1	998	21	13528	3.22741	0.531355
GOTERM_BP_FAT	GO:0045429~positive regulation of nitric oxide biosynthetic process	5	0.369549	0.0642032	EGFR, ICAM1, JAK2, PTX3, HBB	998	21	13528	3.22741	0.531355
GOTERM_BP_FAT	GO:0001569~patterning of blood vessels	5	0.369549	0.0642032	SEMA5A, NRP1, VEGFA, TGFBR2, CYR61	998	21	13528	3.22741	0.531355
GOTERM_BP_FAT	GO:0031113~regulation of microtubule polymerization	4	0.295639	0.0654366	CAV2, CTTNBP2, CAV1, CDKN1B	998	13	13528	4.1708	0.537224
GOTERM_BP_FAT	GO:0031109~microtubule polymerization or depolymerization	4	0.295639	0.0654366	CAV2, CTTNBP2, CAV1, CRYAB	998	13	13528	4.1708	0.537224
GOTERM_BP_FAT	GO:0031112~positive regulation of microtubule polymerization or depolymerization	4	0.295639	0.0654366	CAV2, CTTNBP2, CAV1, CDKN1B	998	13	13528	4.1708	0.537224
GOTERM_BP_FAT	GO:0046697~decidualization	4	0.295639	0.0654366	LIF, GHSR, CITED2, SPP1	998	13	13528	4.1708	0.537224
GOTERM_BP_FAT	GO:0010720~positive regulation of cell development	10	0.739098	0.0656724	ACTR3, TNFRSF12A, BCL2, PPARG, NPTN, KIT, LIG4, NTN1, HOXD11, NUMBL	998	69	13528	1.96451	0.537417
GOTERM_BP_FAT	GO:0034637~cellular carbohydrate biosynthetic process	10	0.739098	0.0656724	GPD2, B4GALT1, CSGALNACT1, PGM3, G6PD, ATF3, PYGL, PLCG2, PGAM2, HS2ST1	998	69	13528	1.96451	0.537417
GOTERM_BP_FAT	GO:0031099~regeneration	10	0.739098	0.0656724	LIF, CCL2, ADM, BCL2, PPARG, LIFR, AXL, IGF1, JAK2, RTN4RL2	998	69	13528	1.96451	0.537417
GOTERM_BP_FAT	GO:0032886~regulation of microtubule-based process	8	0.591279	0.066237	CAV2, CTTNBP2, CAV1, CDKN1B, CEP120, MACF1, DST, MAP6D1	998	49	13528	2.21308	0.539448
GOTERM_BP_FAT	GO:0019217~regulation of fatty acid metabolic process	8	0.591279	0.066237	CAV1, IRS2, CAB39L, C1QTNF2, PPARG, AVPR1A, MLXIPL, GHSR	998	49	13528	2.21308	0.539448
GOTERM_BP_FAT	GO:0014911~positive regulation of smooth muscle cell migration	3	0.221729	0.0666993	IL6ST, BCL2, IGF1	998	6	13528	6.77756	0.540892
GOTERM_BP_FAT	GO:0048644~muscle organ morphogenesis	3	0.221729	0.0666993	LIF, ARID5B, SERP1	998	6	13528	6.77756	0.540892
GOTERM_BP_FAT	GO:0002544~chronic inflammatory response	3	0.221729	0.0666993	UNC13D, CCL5, THBS1	998	6	13528	6.77756	0.540892
GOTERM_BP_FAT	GO:0045651~positive regulation of macrophage differentiation	3	0.221729	0.0666993	LIF, CSF1, RB1	998	6	13528	6.77756	0.540892
GOTERM_BP_FAT	GO:0007166~cell surface receptor linked signal transduction	154	11.3821	0.0672323	ADCY4, ADCY2, IL6ST, OSMR, LPAR1, MARCO, AGTR1, OR4D2, PTGIR, S1PR1, MS4A2, RAPGEF4, PSENEN, GLP2R, PRKACB, CFD, FRS2, SPN, ADAM9, EGFR, IRS2, CD3G, ATRNL1, EFNB3, CD3D, BAIAP2, LIFR, GEM, CD40, ADAMTS7, LILRB2, PLCE1, MSX1, SSTR3, GPBAR1, CPE, LILRB5, SSTR1, JUN, VEGFA, GPR56, PDGFRA, PYGO1, PDGFRB, RIPK2, ADAMTS1, DST, WNT5A, ZFAND5, IL1R1, CCL2, CYSLTR1, NEDD9, ITGB3, CCL5, ADCYAP1, ITGBL1, LI…	998	1856	13528	1.12472	0.542712
GOTERM_BP_FAT	GO:0002697~regulation of immune effector process	13	0.960828	0.0675376	ICAM1, GIMAP5, CD40, IL15, FOXP1, STAT6, UNC13D, TAP2, FCER1G, MS4A2, BCL6, SPN, DPP4	998	101	13528	1.74472	0.543268
GOTERM_BP_FAT	GO:0030182~neuron differentiation	42	3.10421	0.0680468	NRP1, EVX1, SOX5, RORA, HOXD10, SEMA5A, LIF, CDC42, GATA2, S1PR1, MACF1, PTK2B, BCL2, CEP290, RTN4RL2, SEMA3B, UNC5C, RUNX3, EGFR, SCLT1, KLF7, EFNB3, BAIAP2, ITGA1, PTPRR, LIFR, LRTOMT, DOCK7, NTN1, PTPN11, NUMBL, SLITRK3, BTG2, ADM, VEGFA, NTRK2, JAK2, CHRNB2, BMPR1B, CUX1, DST, GFRA3	998	438	13528	1.29981	0.544934
GOTERM_BP_FAT	GO:0032535~regulation of cellular component size	28	2.06948	0.0683119	NRP1, IL9R, ENPP1, TNFRSF12A, PPARG, TAF9B, ACTR3, CDKN2C, NDRG4, PTK2B, BCL2, TMEM123, BCL6, SPP1, CRYAB, ADIPOR2, NPR1, RB1, NTN1, CDKN1B, CXCL16, ADRA1B, AVPR1A, HBEGF, DCUN1D3, EMP3, EMP1, SPTB	998	271	13528	1.40053	0.545259
GOTERM_BP_FAT	GO:0042060~wound healing	21	1.55211	0.0704129	B4GALT1, KLF6, F10, ADAMTS13, TGFBR2, F8, IGF1, ITGB3, CD40, MMRN1, WAS, CD36, THBD, F3, PDGFRA, TFPI, DSP, HBEGF, TFPI2, PROS1, AP3B1	998	191	13528	1.49035	0.555429
GOTERM_BP_FAT	GO:0010975~regulation of neuron projection development	10	0.739098	0.0706811	ACTR3, MAG, NRP1, TNFRSF12A, NTRK2, CHRNB2, NTN1, RUFY3, SPP1, NUMBL	998	70	13528	1.93644	0.555733
GOTERM_BP_FAT	GO:0007612~learning	9	0.665188	0.0720721	KRAS, PDE1B, BCHE, JUN, SLC24A2, ADRA1B, CHRNB2, KIT, FOXP2	998	60	13528	2.03327	0.56192
GOTERM_BP_FAT	GO:0019318~hexose metabolic process	21	1.55211	0.0734276	B4GALT1, GPD2, IRS2, CRYAB, IL6ST, PDK3, PDK4, PGAM2, TKTL1, OGDH, CPT1A, PGM3, RENBP, PGM5, ATF3, PPP1R3B, G6PD, PYGL, PGK1, SERP1, B3GALTL	998	192	13528	1.48259	0.566698
GOTERM_BP_FAT	GO:0045930~negative regulation of mitotic cell cycle	5	0.369549	0.0740826	EGFR, BCL2, BCL6, RB1, DCUN1D3	998	22	13528	3.08071	0.566724
GOTERM_BP_FAT	GO:0048286~lung alveolus development	5	0.369549	0.0740826	MAN1A2, PDPN, VEGFA, KDR, FOXP2	998	22	13528	3.08071	0.566724
GOTERM_BP_FAT	GO:0022407~regulation of cell-cell adhesion	5	0.369549	0.0740826	SIRPG, JAK2, FXYD5, DPP4, CITED2	998	22	13528	3.08071	0.566724
GOTERM_BP_FAT	GO:0043547~positive regulation of GTPase activity	5	0.369549	0.0740826	S1PR1, SYDE2, PTK2B, DOCK7, RGS9	998	22	13528	3.08071	0.566724
GOTERM_BP_FAT	GO:0010959~regulation of metal ion transport	11	0.813008	0.0733943	MCHR1, CAV1, TRPC4, SLC8A1, GIMAP5, P2RX3, BCL2, PLCG2, MS4A2, STIM1, JPH1	998	81	13528	1.84082	0.567641
GOTERM_BP_FAT	GO:0032680~regulation of tumor necrosis factor production	6	0.443459	0.0740666	FCER1G, TLR3, TNFRSF8, RIPK2, GHSR, SPN	998	31	13528	2.62357	0.567745
GOTERM_BP_FAT	GO:0006879~cellular iron ion homeostasis	6	0.443459	0.0740666	ALAS2, HAMP, FTHL17, IREB2, HP, SCARA5	998	31	13528	2.62357	0.567745
GOTERM_BP_FAT	GO:0050728~negative regulation of inflammatory response	6	0.443459	0.0740666	ZFP36, PPARG, CALCRL, GHSR, NT5E, SPN	998	31	13528	2.62357	0.567745
GOTERM_BP_FAT	GO:0003006~reproductive developmental process	27	1.99557	0.0740631	LEPR, CSF1, OSGIN2, KIT, ZBTB16, TCF7L2, CITED2, LIF, HSPA2, PTK2B, BCL2, SPP1, B4GALT1, UTF1, DMRT3, SF1, AFF4, KDR, INHBB, TEX15, PTGDR, VEGFA, PDGFRA, ADAMTS1, GHSR, BMPR1B, MGST1	998	262	13528	1.3969	0.568835
GOTERM_BP_FAT	GO:0050678~regulation of epithelial cell proliferation	10	0.739098	0.0759209	EGFR, B4GALT1, EDNRB, CDKN1B, VEGFA, IGF1, RUNX3, FOXP1, KDR, FOXP2	998	71	13528	1.90917	0.574876
GOTERM_BP_FAT	GO:0006986~response to unfolded protein	10	0.739098	0.0759209	ATF6, DERL1, HSPA2, CFB, CREB3L2, HSPB2, HSPB1, DNAJB4, DNAJC3, PPP1R15A	998	71	13528	1.90917	0.574876
GOTERM_BP_FAT	GO:0032844~regulation of homeostatic process	14	1.03474	0.076276	CAV1, GIMAP5, BTC, CCL5, TAL1, AGTR1, TNFRSF11B, BCL2, P2RX3, VEGFA, AVPR1A, MS4A2, XCR1, SPP1	998	114	13528	1.66466	0.575542
GOTERM_BP_FAT	GO:0007409~axonogenesis	21	1.55211	0.0765283	KLF7, NRP1, EFNB3, BAIAP2, DOCK7, NTN1, PTPN11, NUMBL, SEMA5A, SLITRK3, MACF1, BCL2, SEMA3B, CHRNB2, RTN4RL2, JAK2, UNC5C, BMPR1B, DST, RUNX3, GFRA3	998	193	13528	1.47491	0.575694
GOTERM_BP_FAT	GO:0050679~positive regulation of epithelial cell proliferation	7	0.517369	0.0780025	EGFR, B4GALT1, VEGFA, IGF1, FOXP1, KDR, FOXP2	998	41	13528	2.31429	0.581835
GOTERM_BP_FAT	GO:0033135~regulation of peptidyl-serine phosphorylation	4	0.295639	0.0788785	LIF, CAV1, BCL2, DOCK7	998	14	13528	3.87289	0.584986
GOTERM_BP_FAT	GO:0006171~cAMP biosynthetic process	4	0.295639	0.0788785	ADCY4, UCN2, ADCY2, ADM	998	14	13528	3.87289	0.584986
GOTERM_BP_FAT	GO:0030279~negative regulation of ossification	4	0.295639	0.0788785	ENPP1, PTK2B, BCL2, SRGN	998	14	13528	3.87289	0.584986
GOTERM_BP_FAT	GO:0030198~extracellular matrix organization	13	0.960828	0.0804161	B4GALT1, TNXB, LGALS3, CST3, VTN, ANXA2, CSGALNACT1, TNFRSF11B, COL14A1, ITGA8, PDGFRA, DPT, CYR61	998	104	13528	1.69439	0.591248
GOTERM_BP_FAT	GO:0006916~anti-apoptosis	22	1.62602	0.0810725	IL2RB, YWHAZ, HTATIP2, CCL2, MCL1, XIAP, CRYAB, ANXA1, IGF1, BIRC3, TCF7L2, CITED2, SERPINB9, CDH13, SON, F3, BCL2, VEGFA, RIPK2, HSPB1, TNFAIP3, THBS1	998	206	13528	1.44763	0.59326
GOTERM_BP_FAT	GO:0007015~actin filament organization	10	0.739098	0.0813926	EZR, PAK2, PTK2B, CALD1, BCL2, PDLIM3, NEDD9, WASL, GHSR, WAS	998	72	13528	1.88265	0.593677
GOTERM_BP_FAT	GO:0048568~embryonic organ development	19	1.40429	0.0831207	EPAS1, TGFBR2, TBX1, TCF7L2, HOXD10, FZD6, CITED2, T, HOXB4, GATA2, HOXC9, HOXD3, SP3, ITGA8, VEGFA, HOXB6, CEP290, FRS2, PCSK5	998	172	13528	1.49737	0.600627
GOTERM_BP_FAT	GO:0035239~tube morphogenesis	15	1.10865	0.0843039	B4GALT1, DLC1, NRP1, PDPN, TGFBR2, IGF1, ZEB2, FZD6, KDR, HOXD11, SEMA5A, T, BCL2, VEGFA, CYR61	998	127	13528	1.601	0.604961
GOTERM_BP_FAT	GO:0050886~endocrine process	5	0.369549	0.084681	AGTR1, ACE, REN, AVPR1A, PCSK5	998	23	13528	2.94676	0.605592
GOTERM_BP_FAT	GO:0001974~blood vessel remodeling	5	0.369549	0.084681	ACE, EPAS1, VEGFA, ADRA1B, TBX1	998	23	13528	2.94676	0.605592
GOTERM_BP_FAT	GO:0007044~cell-substrate junction assembly	5	0.369549	0.084681	DLC1, TAOK2, PTK2B, BCL2, ITGB3	998	23	13528	2.94676	0.605592
GOTERM_BP_FAT	GO:0010332~response to gamma radiation	5	0.369549	0.084681	CAV1, CCL2, BCL2, LIG4, DCUN1D3	998	23	13528	2.94676	0.605592
GOTERM_BP_FAT	GO:0070507~regulation of microtubule cytoskeleton organization	7	0.517369	0.0856203	CAV2, CTTNBP2, CAV1, CDKN1B, MACF1, DST, MAP6D1	998	42	13528	2.25919	0.607673
GOTERM_BP_FAT	GO:0007200~activation of phospholipase C activity by G-protein coupled receptor protein signaling pathway coupled to IP3 second messenger	8	0.591279	0.0855815	AGTR1, EDNRB, PLCE1, PTGER3, S1PR1, P2RY2, GNG13, NPR3	998	52	13528	2.0854	0.608574
GOTERM_BP_FAT	GO:0016050~vesicle organization	8	0.591279	0.0855815	CAV2, CAV1, BCL2, ARCN1, SORT1, EEA1, SRGN, HIP1	998	52	13528	2.0854	0.608574
GOTERM_BP_FAT	GO:0001932~regulation of protein amino acid phosphorylation	19	1.40429	0.0867195	EGFR, CAV1, ENPP1, IL6ST, IGF1, KITLG, DOCK7, ZEB2, LIF, EDNRB, MAP3K5, PTK2B, JUN, BCL2, RIPK1, PDGFRB, JAK2, RAPGEF4, CD6	998	173	13528	1.48871	0.611503
GOTERM_BP_FAT	GO:0031349~positive regulation of defense response	10	0.739098	0.0870963	AGTR1, GIMAP5, OSMR, IL6ST, FCER1G, TLR3, RIPK2, JAK2, CCL5, NPY5R	998	73	13528	1.85686	0.612101
GOTERM_BP_FAT	GO:0009791~post-embryonic development	10	0.739098	0.0870963	BCL2, ARID5B, CSRNP1, IREB2, PYGO1, SLC18A2, PLEKHA1, FOXP2, NKX2-3, SERP1	998	73	13528	1.85686	0.612101
GOTERM_BP_FAT	GO:0048511~rhythmic process	15	1.10865	0.0885842	EGFR, LEPR, TIMP4, ARNTL, NPY5R, KDR, INHBB, CYP7B1, BCL2, JUN, VEGFA, CHRNB2, ADAMTS1, BMPR1B, HPGDS	998	128	13528	1.58849	0.617554
GOTERM_BP_FAT	GO:0008595~determination of anterior/posterior axis, embryo	3	0.221729	0.0889185	T, HOXB6, FRS2	998	7	13528	5.80933	0.617941
GOTERM_BP_FAT	GO:0031579~membrane raft organization	3	0.221729	0.0889185	CAV2, CAV1, MAL	998	7	13528	5.80933	0.617941
GOTERM_BP_FAT	GO:0033628~regulation of cell adhesion mediated by integrin	3	0.221729	0.0889185	TESC, DPP4, ADAM9	998	7	13528	5.80933	0.617941
GOTERM_BP_FAT	GO:0048247~lymphocyte chemotaxis	3	0.221729	0.0889185	CCL2, CXCL16, CCL5	998	7	13528	5.80933	0.617941
GOTERM_BP_FAT	GO:0007351~tripartite regional subdivision	3	0.221729	0.0889185	T, HOXB6, FRS2	998	7	13528	5.80933	0.617941
GOTERM_BP_FAT	GO:0002320~lymphoid progenitor cell differentiation	3	0.221729	0.0889185	BCL2, KIT, LIG4	998	7	13528	5.80933	0.617941
GOTERM_BP_FAT	GO:0048666~neuron development	33	2.43902	0.0899333	NRP1, HOXD10, LIF, SEMA5A, MACF1, PTK2B, BCL2, CEP290, RTN4RL2, SEMA3B, UNC5C, RUNX3, EGFR, SCLT1, KLF7, EFNB3, BAIAP2, ITGA1, LIFR, LRTOMT, DOCK7, NTN1, PTPN11, NUMBL, SLITRK3, ADM, VEGFA, NTRK2, JAK2, CHRNB2, BMPR1B, DST, GFRA3	998	339	13528	1.31952	0.619141
GOTERM_BP_FAT	GO:0030879~mammary gland development	9	0.665188	0.0902723	B4GALT1, CAV2, CTTNBP2, CAV1, IRS2, MET, SLC30A4, IGF1, NTN1	998	63	13528	1.93644	0.61954
GOTERM_BP_FAT	GO:0045765~regulation of angiogenesis	9	0.665188	0.0902723	GATA2, HTATIP2, AGGF1, F3, TEK, NPR1, ERAP1, THBS1, ANGPTL4	998	63	13528	1.93644	0.61954
GOTERM_BP_FAT	GO:0031175~neuron projection development	26	1.92166	0.0905444	NRP1, SEMA5A, MACF1, PTK2B, BCL2, SEMA3B, RTN4RL2, UNC5C, RUNX3, EGFR, KLF7, EFNB3, BAIAP2, LIFR, ITGA1, DOCK7, NTN1, PTPN11, NUMBL, SLITRK3, ADM, JAK2, CHRNB2, BMPR1B, DST, GFRA3	998	256	13528	1.37669	0.619651
GOTERM_BP_FAT	GO:0042445~hormone metabolic process	13	0.960828	0.0898069	RBP1, CRHBP, NR3C1, PTPN11, UGT1A6, ACE, ADM, CPE, REN, CHST8, TPO, PCSK7, PCSK5	998	106	13528	1.66242	0.619654
GOTERM_BP_FAT	GO:0003002~regionalization	21	1.55211	0.0898021	BMI1, EVX1, ZEB2, TBX1, ZBTB16, HOXD10, HOXD11, T, HOXB4, HOXC9, BTG2, HIPK1, MEOX2, HOXD3, HOXB6, HOXA10, BMPR1B, PBX2, PCSK5, FRS2, CHRD	998	197	13528	1.44496	0.620691
GOTERM_BP_FAT	GO:0051928~positive regulation of calcium ion transport	6	0.443459	0.0918686	MCHR1, CAV1, GIMAP5, P2RX3, PLCG2, STIM1	998	33	13528	2.46457	0.622124
GOTERM_BP_FAT	GO:0009952~anterior/posterior pattern formation	16	1.18256	0.091675	ZEB2, TBX1, ZBTB16, HOXD10, HOXD11, T, HOXB4, HOXC9, HIPK1, MEOX2, BTG2, HOXD3, HOXB6, HOXA10, FRS2, PCSK5	998	140	13528	1.54916	0.62235
GOTERM_BP_FAT	GO:0006793~phosphorus metabolic process	84	6.20843	0.0914456	CDK19, IMPA2, CDC14B, EIF2A, LPAR1, CTTNBP2, MAP3K5, SLK, PAK2, COL4A3BP, MAP3K8, SYNJ2, PRKACB, SIK1, FRS2, AKT3, ADAM9, EGFR, ND1, TWF1, SGK1, ND4, ROCK1, TRPM7, ND2, PTPRH, PTPRR, WEE1, CDK3, SPAG9, PLCE1, HIPK1, MAPK6, RIPK1, PDGFRA, RIPK2, PDGFRB, NRBP2, CAV2, CCL2, ENPP1, FGR, STK17B, ADRBK2, KIT, TRIB1, STK32B, PTK2B, BCL2, TEK, C1QTNF2, CAMK2D, ADRA2C, CD6, THBS1, YES1, MTMR6, FYB, GPD2, …	998	973	13528	1.17023	0.622426
GOTERM_BP_FAT	GO:0006796~phosphate metabolic process	84	6.20843	0.0914456	CDK19, IMPA2, CDC14B, EIF2A, LPAR1, CTTNBP2, MAP3K5, SLK, PAK2, COL4A3BP, MAP3K8, SYNJ2, PRKACB, SIK1, FRS2, AKT3, ADAM9, EGFR, ND1, TWF1, SGK1, ND4, ROCK1, TRPM7, ND2, PTPRH, PTPRR, WEE1, CDK3, SPAG9, PLCE1, HIPK1, MAPK6, RIPK1, PDGFRA, RIPK2, PDGFRB, NRBP2, CAV2, CCL2, ENPP1, FGR, STK17B, ADRBK2, KIT, TRIB1, STK32B, PTK2B, BCL2, TEK, C1QTNF2, CAMK2D, ADRA2C, CD6, THBS1, YES1, MTMR6, FYB, GPD2, …	998	973	13528	1.17023	0.622426
GOTERM_BP_FAT	GO:0016486~peptide hormone processing	4	0.295639	0.0934072	CPE, REN, PCSK7, PCSK5	998	15	13528	3.6147	0.625436
GOTERM_BP_FAT	GO:0019363~pyridine nucleotide biosynthetic process	4	0.295639	0.0934072	ME1, NAMPT, KYNU, KMO	998	15	13528	3.6147	0.625436
GOTERM_BP_FAT	GO:0032369~negative regulation of lipid transport	4	0.295639	0.0934072	IRS2, ABCG5, ITGB3, THBS1	998	15	13528	3.6147	0.625436
GOTERM_BP_FAT	GO:0032881~regulation of polysaccharide metabolic process	4	0.295639	0.0934072	IRS2, ENPP1, C1QTNF2, ADRA1B	998	15	13528	3.6147	0.625436
GOTERM_BP_FAT	GO:0006957~complement activation, alternative pathway	4	0.295639	0.0934072	CFP, CFB, C2, CFD	998	15	13528	3.6147	0.625436
GOTERM_BP_FAT	GO:0050773~regulation of dendrite development	4	0.295639	0.0934072	ACTR3, NTRK2, CHRNB2, NUMBL	998	15	13528	3.6147	0.625436
GOTERM_BP_FAT	GO:0001893~maternal placenta development	4	0.295639	0.0934072	LIF, GHSR, CITED2, SPP1	998	15	13528	3.6147	0.625436
GOTERM_BP_FAT	GO:0048858~cell projection morphogenesis	25	1.84775	0.0932139	NRP1, SEMA5A, MACF1, BCL2, SEMA3B, RTN4RL2, UNC5C, RUNX3, EGFR, KLF7, EFNB3, BAIAP2, LIFR, ITGA1, DOCK7, NTN1, PTPN11, NUMBL, SLITRK3, ADM, JAK2, CHRNB2, BMPR1B, DST, GFRA3	998	245	13528	1.38317	0.625667
GOTERM_BP_FAT	GO:0001763~morphogenesis of a branching structure	10	0.739098	0.0930315	B4GALT1, SEMA5A, NRP1, BCL2, VEGFA, TGFBR2, IGF1, KDR, CYR61, HOXD11	998	74	13528	1.83177	0.625945
GOTERM_BP_FAT	GO:0050865~regulation of cell activation	19	1.40429	0.0942163	GIMAP5, PDPN, IL6ST, TGFBR2, CD40, RORA, IL15, STAT6, SIRPG, UNC13D, LAX1, MS4A2, RIPK2, JAK2, CHRNB2, BCL6, THBS1, SPN, AP3B1	998	175	13528	1.4717	0.627741
GOTERM_BP_FAT	GO:0043122~regulation of I-kappaB kinase/NF-kappaB cascade	13	0.960828	0.0947451	CARD8, BST2, TLR3, UBE2V1, CD40, LPAR1, ECT2, ECM1, TMED7, APOL3, RIPK1, RIPK2, TNFAIP3	998	107	13528	1.64688	0.628879
GOTERM_BP_FAT	GO:0016051~carbohydrate biosynthetic process	13	0.960828	0.0947451	GPD2, B4GALT1, PGAM2, ST8SIA2, HS2ST1, CSGALNACT1, PGM3, G6PD, ATF3, CHST7, PYGL, PLCG2, CHST8	998	107	13528	1.64688	0.628879
GOTERM_BP_FAT	GO:0005996~monosaccharide metabolic process	23	1.69993	0.0952744	B4GALT1, GPD2, IRS2, CRYAB, IL6ST, PDK3, PDK4, PGAM2, TKTL1, OGDH, CPT1A, CSGALNACT1, PGM3, RENBP, PGM5, ATF3, PPP1R3B, G6PD, CHST7, PYGL, PGK1, SERP1, B3GALTL	998	222	13528	1.40436	0.630011
GOTERM_BP_FAT	GO:0002712~regulation of B cell mediated immunity	5	0.369549	0.0959729	STAT6, GIMAP5, FCER1G, BCL6, CD40	998	24	13528	2.82398	0.631818
GOTERM_BP_FAT	GO:0002889~regulation of immunoglobulin mediated immune response	5	0.369549	0.0959729	STAT6, GIMAP5, FCER1G, BCL6, CD40	998	24	13528	2.82398	0.631818
GOTERM_BP_FAT	GO:0000302~response to reactive oxygen species	10	0.739098	0.0991976	SLC8A1, UCP3, DUSP1, PTK2B, CRYAB, JUN, BCL2, GPX3, TPO, ADAM9	998	75	13528	1.80735	0.643602

## Sheet: S4E_LM2 NMavg down
Table S4E: full results of DAVID’s gene ontology analysis for down-regulated (< 0.5-folds) genes in LM2 compared to the average of NM samples
Category	Term	Count	%	PValue	Genes	List Total	Pop Hits	Pop Total	Fold Enrichment	Benjamini
GOTERM_BP_FAT	GO:0051270~regulation of cell motion	46	3.3189	2.2881e-11	BBS4, ACVRL1, NRP1, IL6ST, STAT5B, EDN1, JAG2, ABHD2, JAG1, KIT, TPM1, TGFB1, CITED2, TRIB1, PRR5, SERPINE2, PTK2B, AGT, ROBO4, BCL6, TIE1, UNC5C, THBS1, EGFR, COL18A1, ICAM1, SELP, ADAM10, F10, PTPRM, EGFL7, PDPN, SMAD7, SPHK1, CHST3, IL6R, KDR, LAMA2, SPAG9, CDH13, ETS1, RRAS2, VEGFA, PDGFRA, TGFBR3, HBEGF	1067	193	13528	3.02183	8.86636e-08
GOTERM_BP_FAT	GO:0040012~regulation of locomotion	43	3.10245	8.80047e-10	BBS4, ACVRL1, IL6ST, SNCA, EDN1, JAG2, ABHD2, JAG1, KIT, TPM1, TGFB1, CITED2, TRIB1, PRR5, SERPINE2, PTK2B, AGT, ROBO4, TIE1, UNC5C, THBS1, SCG2, EGFR, COL18A1, ICAM1, SELP, ADAM10, F10, PTPRM, EGFL7, PDPN, SMAD7, SPHK1, IL6R, KDR, LAMA2, SPAG9, CDH13, RRAS2, VEGFA, PDGFRA, TGFBR3, HBEGF	1067	192	13528	2.83946	8.52545e-07
GOTERM_BP_FAT	GO:0030334~regulation of cell migration	40	2.886	6.8316e-10	ACVRL1, IL6ST, EDN1, JAG2, ABHD2, JAG1, KIT, TPM1, TGFB1, CITED2, TRIB1, PRR5, SERPINE2, PTK2B, AGT, ROBO4, TIE1, UNC5C, THBS1, EGFR, COL18A1, ICAM1, SELP, ADAM10, F10, PTPRM, EGFL7, PDPN, SMAD7, SPHK1, IL6R, KDR, LAMA2, SPAG9, CDH13, RRAS2, VEGFA, PDGFRA, TGFBR3, HBEGF	1067	169	13528	3.00084	8.82414e-07
GOTERM_BP_FAT	GO:0048514~blood vessel morphogenesis	46	3.3189	5.27274e-10	NRP2, HTATIP2, ACVRL1, NRP1, FGF9, TNFRSF12A, LEPR, EDN1, ENPEP, JAG1, CITED2, TYMP, ANG, PTK2B, FOXF1, AGT, ROBO4, ZC3H12A, THBS1, PLXND1, ANGPT2, C1GALT1, CEACAM1, SCG2, ANGPTL4, CYR61, COL18A1, PLAT, SELP, SGPL1, EPAS1, EGFL7, SMAD7, MMP19, COL15A1, JUNB, ANXA2P3, KDR, ANXA2, CDH13, MEOX2, ID1, VEGFA, NTRK2, ADRA1B, ZFPM2, TNFAIP2	1067	211	13528	2.76404	1.02159e-06
GOTERM_BP_FAT	GO:0001944~vasculature development	50	3.6075	2.18349e-09	NRP2, NRP1, HTATIP2, ACVRL1, FGF9, LEPR, EDN1, JAG1, ENPEP, CITED2, CD44, ANG, FOXF1, ROBO4, ANGPT2, CEACAM1, CYR61, SGPL1, EGFL7, PDPN, MMP19, ANXA2P3, JUNB, PSEN1, VEGFA, ZFPM2, TNFAIP2, TNFRSF12A, TYMP, PTK2B, AGT, ZC3H12A, PLXND1, THBS1, C1GALT1, SCG2, ANGPTL4, COL18A1, PLAT, SELP, EPAS1, SMAD7, COL15A1, ANXA2, KDR, CDH13, MEOX2, ID1, NTRK2, ADRA1B, TGFBR3	1067	251	13528	2.52561	1.6922e-06
GOTERM_BP_FAT	GO:0001568~blood vessel development	49	3.53535	2.81935e-09	NRP2, HTATIP2, NRP1, ACVRL1, FGF9, LEPR, EDN1, JAG1, ENPEP, CITED2, CD44, ANG, FOXF1, ROBO4, ANGPT2, CEACAM1, CYR61, SGPL1, EGFL7, MMP19, ANXA2P3, JUNB, PSEN1, VEGFA, ZFPM2, TNFAIP2, TNFRSF12A, TYMP, PTK2B, AGT, ZC3H12A, PLXND1, THBS1, C1GALT1, SCG2, ANGPTL4, COL18A1, PLAT, SELP, EPAS1, SMAD7, COL15A1, ANXA2, KDR, CDH13, MEOX2, ID1, NTRK2, ADRA1B, TGFBR3	1067	245	13528	2.53571	1.82083e-06
GOTERM_BP_FAT	GO:0030097~hemopoiesis	47	3.39105	7.14593e-09	CD8A, STAT5B, PPARG, JAG2, KITLG, ITPKB, ZBTB16, IL15, JAG1, KIT, IL7R, TPD52, CIAPIN1, CD74, TGFB1, TAL1, BCL3, BCL6, DYRK3, RHOH, EGR1, KLF6, SGPL1, GIMAP5, CD3D, EPAS1, TTC7A, CRIP2, TAZ, MALT1, OSTM1, IFI16, LIG4, FOXP1, GIMAP1, KDR, CD1D, DNASE2, DCLRE1C, HOXB4, G6PD, PSEN1, VEGFA, PSEN2, PLCG2, IRF1, TGFBR3	1067	236	13528	2.52496	3.95578e-06
GOTERM_BP_FAT	GO:0001525~angiogenesis	35	2.52525	9.55848e-09	NRP2, HTATIP2, ACVRL1, NRP1, FGF9, TNFRSF12A, LEPR, EDN1, ENPEP, JAG1, TYMP, ANG, PTK2B, ROBO4, ZC3H12A, THBS1, PLXND1, ANGPT2, C1GALT1, CEACAM1, SCG2, ANGPTL4, CYR61, COL18A1, EPAS1, EGFL7, MMP19, COL15A1, ANXA2P3, ANXA2, KDR, CDH13, MEOX2, ID1, VEGFA, TNFAIP2	1067	148	13528	2.9983	4.62988e-06
GOTERM_BP_FAT	GO:0010033~response to organic substance	100	7.21501	2.42824e-08	ADCY2, ADCY7, IL6ST, SNCA, STAT5B, TLR3, TLR4, FOXO4, TGFB1, CD48, GOT2, CTTNBP2, CD44, CDKN2B, EGFR, CIITA, SOCS3, RXRA, FBP1, LIFR, MFGE8, JUNB, KRT19, GLUL, THBD, MSX1, PDGFRA, IL1R1, CCL2, PANX1, ENPP1, ALDOC, HSPA1A, ADRBK1, TIMP4, ASL, CCL5, TFF3, SPP1, CFB, NR4A2, MALT1, NR4A3, EPHA3, ATF6, RERG, P2RX4, VCP, PLCG2, ADRA1B, AVPR1A, TGFBR3, DNAJB1, RGS9, SLC9A1, KYNU, LDLR, LEPR, PPARG, LATS…	1067	721	13528	1.75847	7.238e-06
GOTERM_BP_FAT	GO:0051272~positive regulation of cell motion	27	1.94805	2.309e-08	IL6ST, EDN1, STAT5B, KIT, TGFB1, PRR5, PTK2B, AGT, BCL6, THBS1, COL18A1, EGFR, ICAM1, F10, ADAM10, PDPN, SPHK1, CHST3, IL6R, KDR, CDH13, SPAG9, ETS1, RRAS2, VEGFA, PDGFRA, HBEGF	1067	98	13528	3.49307	7.45611e-06
GOTERM_BP_FAT	GO:0001775~cell activation	52	3.7518	2.78753e-08	MICB, CD8A, STAT5B, SNCA, EDN1, JAG2, TLR3, ITPKB, TLR4, IL15, TPD52, TGFB1, CD48, CD93, ITIH1, RAB27A, RHOH, EGFR, EGR1, ICAM1, CD3G, ADAM10, BST2, CD3D, CD40, LIG4, PRKCD, DCLRE1C, LAT2, PSEN1, PSEN2, PDGFRA, ICOSLG, SBNO2, IL7R, CD74, AGT, CD2, BCL3, BCL6, ENTPD1, KLF6, GIMAP5, SWAP70, MALT1, FOXP1, CD1D, GIMAP1, P2RX4, PLSCR1, PLCG2, IRF1	1067	287	13528	2.29716	7.71546e-06
GOTERM_BP_FAT	GO:0022610~biological adhesion	98	7.07071	2.30585e-08	MPZL2, LMO7, CASK, VTN, CD47, CD44, SPON1, EGFR, PTPRM, PDPN, PTPRS, MFGE8, ACTN3, HES1, CD36, CD34, GPR56, PLXNC1, CCL2, TNFRSF12A, NINJ2, NEDD9, ITGB5, CCL5, LAMB3, ITGAX, PCDHA11, ENTPD1, SPP1, COL18A1, BMP1, ITGA3, MCAM, ECM2, EMILIN2, LAMA2, LYVE1, TMEM8A, CD300A, PKP3, NLGN4X, ANTXR1, PDZD2, NRP2, CLDN7, NRP1, CLDN5, CXADR, DGCR2, WISP2, SRPX, CD93, ESAM, CEACAM1, CYR61, ICAM1, PCDHB5, ICAM…	1067	701	13528	1.77246	8.12285e-06
GOTERM_BP_FAT	GO:0007155~cell adhesion	98	7.07071	2.13684e-08	MPZL2, LMO7, CASK, VTN, CD47, CD44, SPON1, EGFR, PTPRM, PDPN, PTPRS, MFGE8, ACTN3, HES1, CD36, CD34, GPR56, PLXNC1, CCL2, TNFRSF12A, NINJ2, NEDD9, ITGB5, CCL5, LAMB3, ITGAX, PCDHA11, ENTPD1, SPP1, COL18A1, BMP1, ITGA3, MCAM, ECM2, EMILIN2, LAMA2, LYVE1, TMEM8A, CD300A, PKP3, NLGN4X, ANTXR1, PDZD2, NRP2, CLDN7, NRP1, CLDN5, CXADR, DGCR2, WISP2, SRPX, CD93, ESAM, CEACAM1, CYR61, ICAM1, PCDHB5, ICAM…	1067	700	13528	1.775	8.28023e-06
GOTERM_BP_FAT	GO:0009611~response to wounding	80	5.77201	2.06224e-08	ACVRL1, NRP1, MASP1, NDST1, S100A8, STAT5B, TLR3, TLR4, IL15, TGFB1, CFP, NOD1, CD44, GRIN2C, IL1RAP, CCL3L3, SERPINA3, CFH, MS4A2, CFD, TFPI2, RAB27A, CIITA, F10, PDPN, RXRA, CHST3, SERPING1, IL6R, CD40, SIGIRR, PLAUR, CCR7, CD36, THBD, TFPI, PDGFRA, DSP, NFE2L1, NGFR, KGFLP1, PROS1, PTAFR, C7, CCL2, C3, CXCL9, NINJ2, ABHD2, C1R, BDKRB2, C1S, CCL5, TPM1, TNFRSF1B, P2RY1, ENTPD1, THBS1, PTX3, NEF…	1067	530	13528	1.91374	8.87905e-06
GOTERM_BP_FAT	GO:0045321~leukocyte activation	46	3.3189	4.60015e-08	MICB, SBNO2, CD8A, STAT5B, EDN1, SNCA, JAG2, TLR3, TLR4, ITPKB, IL15, IL7R, TPD52, CD74, TGFB1, CD48, CD93, ITIH1, CD2, BCL3, BCL6, RAB27A, RHOH, EGR1, ICAM1, KLF6, ADAM10, GIMAP5, CD3G, BST2, CD3D, SWAP70, MALT1, LIG4, CD40, PRKCD, FOXP1, GIMAP1, CD1D, DCLRE1C, LAT2, PSEN1, PSEN2, PLCG2, IRF1, ICOSLG	1067	242	13528	2.40997	1.18837e-05
GOTERM_BP_FAT	GO:0048534~hemopoietic or lymphoid organ development	48	3.4632	5.71566e-08	CD8A, STAT5B, PPARG, JAG2, KITLG, ITPKB, ZBTB16, IL15, JAG1, KIT, IL7R, TPD52, CIAPIN1, CD74, TGFB1, TAL1, SBDS, BCL3, BCL6, DYRK3, RHOH, EGR1, SGPL1, KLF6, GIMAP5, CD3D, EPAS1, TTC7A, CRIP2, TAZ, MALT1, OSTM1, IFI16, LIG4, FOXP1, GIMAP1, KDR, CD1D, DNASE2, DCLRE1C, HOXB4, G6PD, PSEN1, VEGFA, PSEN2, PLCG2, IRF1, TGFBR3	1067	260	13528	2.34065	1.30283e-05
GOTERM_BP_FAT	GO:0002520~immune system development	50	3.6075	5.39156e-08	CD8A, STAT5B, PPARG, JAG2, ITPKB, JAG1, IL15, TPD52, CIAPIN1, TGFB1, CTNNBL1, SBDS, RHOH, EGR1, SGPL1, CD3D, TTC7A, TAZ, IFI16, LIG4, OSTM1, DCLRE1C, G6PD, PSEN1, VEGFA, PSEN2, KITLG, KIT, ZBTB16, IL7R, CD74, TAL1, BCL3, DYRK3, BCL6, KLF6, GIMAP5, EPAS1, CRIP2, SWAP70, MALT1, FOXP1, CD1D, KDR, GIMAP1, DNASE2, HOXB4, PLCG2, IRF1, TGFBR3	1067	276	13528	2.29684	1.30576e-05
GOTERM_BP_FAT	GO:0002521~leukocyte differentiation	30	2.1645	2.70539e-07	CD8A, PPARG, STAT5B, JAG2, ITPKB, KIT, IL15, TPD52, IL7R, TGFB1, CD74, BCL3, BCL6, RHOH, EGR1, KLF6, GIMAP5, CD3D, MALT1, LIG4, IFI16, OSTM1, FOXP1, GIMAP1, CD1D, DCLRE1C, PSEN1, PLCG2, PSEN2, IRF1	1067	131	13528	2.90348	5.82393e-05
GOTERM_BP_FAT	GO:0070482~response to oxygen levels	31	2.23665	4.21884e-07	CCL2, ALDOC, EDN1, STAT5B, JAG2, OXTR, EGLN1, PDLIM1, ASL, TGFB1, CITED2, ECE1, PLOD1, ANG, PTK2B, THBS1, ANGPTL4, PLAT, SMAD9, EPAS1, PDPN, SOCS3, NR4A2, SOD3, HYOU1, PYGM, VEGFA, PDE5A, PSEN2, PDGFRA, VLDLR	1067	141	13528	2.78748	8.60385e-05
GOTERM_BP_FAT	GO:0046649~lymphocyte activation	38	2.7417	7.18177e-07	MICB, CD8A, STAT5B, JAG2, ITPKB, IL15, TPD52, IL7R, CD74, TGFB1, CD48, CD2, BCL3, BCL6, RAB27A, RHOH, EGR1, ICAM1, KLF6, GIMAP5, CD3G, BST2, CD3D, SWAP70, MALT1, LIG4, CD40, PRKCD, FOXP1, GIMAP1, CD1D, DCLRE1C, LAT2, PSEN1, PLCG2, PSEN2, IRF1, ICOSLG	1067	199	13528	2.42103	0.000139137
GOTERM_BP_FAT	GO:0030335~positive regulation of cell migration	23	1.65945	1.03297e-06	EGFR, COL18A1, ICAM1, F10, ADAM10, PDPN, IL6ST, EDN1, SPHK1, IL6R, KIT, TGFB1, KDR, CDH13, SPAG9, PRR5, PTK2B, AGT, RRAS2, VEGFA, PDGFRA, HBEGF, THBS1	1067	89	13528	3.27648	0.00019059
GOTERM_BP_FAT	GO:0040017~positive regulation of locomotion	24	1.7316	1.57017e-06	EGFR, COL18A1, ICAM1, F10, ADAM10, PDPN, IL6ST, EDN1, SPHK1, IL6R, KIT, TGFB1, KDR, CDH13, SPAG9, PRR5, PTK2B, AGT, RRAS2, VEGFA, PDGFRA, HBEGF, THBS1, SCG2	1067	98	13528	3.10495	0.000253485
GOTERM_BP_FAT	GO:0006954~inflammatory response	52	3.7518	1.50824e-06	S100A8, NDST1, MASP1, STAT5B, TLR3, TLR4, IL15, TGFB1, CFP, NOD1, CD44, IL1RAP, CCL3L3, SERPINA3, CFH, MS4A2, CFD, CIITA, PDPN, RXRA, SERPING1, CD40, IL6R, SIGIRR, CCR7, NFE2L1, PTAFR, C7, CCL2, C3, CXCL9, C1R, BDKRB2, C1S, CCL5, TNFRSF1B, PTX3, THBS1, SCG2, SPP1, SELP, CEBPB, CFB, ANXA1, C4BPA, STAT3, S100A12, EPHA3, CCL11, CCL13, AOX1, PARP4	1067	325	13528	2.02857	0.000254074
GOTERM_BP_FAT	GO:0002684~positive regulation of immune system process	42	3.0303	1.47386e-06	C7, MICB, MASP1, IL6ST, C3, STAT5B, TLR3, TLR4, C1R, ITPKB, IL15, C1S, IL7R, AQP3, CD74, TGFB1, CFP, CD47, CFH, CD2, MS4A2, BCL6, CFD, THBS1, ICAM1, ADAM10, GIMAP5, CFB, MALT1, SERPING1, C4BPA, IL6R, CD40, FOXP1, GIMAP1, CD1D, LAT2, PSEN1, VEGFA, PLCG2, PSEN2, ICOSLG	1067	238	13528	2.23739	0.000259566
GOTERM_BP_FAT	GO:0034097~response to cytokine stimulus	21	1.51515	2.12494e-06	CIITA, KYNU, IL1R1, ADAM10, SOCS3, IL6ST, SNCA, LIFR, OXTR, CALCOCO2, TIMP4, IL6R, CCL5, JUNB, STAT3, GCH1, EPHA3, CDKN2B, RIPK1, PDGFRA, PLA2G5	1067	79	13528	3.37024	0.000329312
GOTERM_BP_FAT	GO:0042127~regulation of cell proliferation	99	7.14286	2.89664e-06	IL6ST, ATP6AP1, BTC, STAT5B, EDN1, MMP7, JAG2, JAG1, IL15, FOXO4, TGFB1, S1PR2, CD47, CTTNBP2, AGTR1, CDKN2B, GLP2R, EGFR, PTPRM, RXRA, LIFR, MFGE8, LIG4, CD40, VEGFB, HES1, MSX1, VEGFA, TBRG1, PDGFRA, KGFLP1, FGFR3, CCL2, IFITM1, BDKRB2, SESN1, LIF, RAC2, ADRA2A, COL18A1, TESC, CRIP2, SPHK1, KLF11, GAS8, FOXP1, KDR, TMEM115, RERG, ETS1, AVPR1A, TGFBR3, E2F3, ACVRL1, NRP1, FGF9, IGFBP6, PPARG, MI…	1067	787	13528	1.59489	0.000431619
GOTERM_BP_FAT	GO:0030098~lymphocyte differentiation	24	1.7316	3.9058e-06	EGR1, KLF6, GIMAP5, CD3D, CD8A, STAT5B, JAG2, MALT1, ITPKB, LIG4, IL15, TPD52, IL7R, FOXP1, CD74, TGFB1, CD1D, GIMAP1, DCLRE1C, PLCG2, IRF1, BCL3, BCL6, RHOH	1067	103	13528	2.95422	0.000560399
GOTERM_BP_FAT	GO:0042110~T cell activation	27	1.94805	4.46748e-06	MICB, CD8A, STAT5B, JAG2, ITPKB, IL15, IL7R, TGFB1, CD74, CD48, CD2, BCL3, RAB27A, RHOH, EGR1, ICAM1, CD3G, GIMAP5, CD3D, MALT1, LIG4, CD1D, GIMAP1, PSEN1, PSEN2, IRF1, ICOSLG	1067	126	13528	2.71683	0.000618077
GOTERM_BP_FAT	GO:0001666~response to hypoxia	28	2.0202	4.73007e-06	CCL2, ALDOC, EDN1, STAT5B, JAG2, EGLN1, PDLIM1, ASL, TGFB1, CITED2, ECE1, PLOD1, ANG, PTK2B, THBS1, ANGPTL4, PLAT, SMAD9, EPAS1, SOCS3, NR4A2, SOD3, HYOU1, PYGM, VEGFA, PDE5A, PSEN2, VLDLR	1067	134	13528	2.64925	0.000631837
GOTERM_BP_FAT	GO:0006955~immune response	88	6.34921	6.57544e-06	MICB, KYNU, MASP1, CD8A, PPARG, SNCA, TLR3, VTN, TLR4, IL15, TGFB1, CTNNBL1, CFP, IL1RAP, CCL3L3, CFH, MS4A2, CFD, RAB27A, CIITA, ICAM1, GBP5, BST2, NCF2, BST1, GZMA, SERPING1, IL6R, LIG4, HLA-DQA2, PRKCD, SIGIRR, DCLRE1C, LAT2, CCR7, PSEN1, LILRB5, PSEN2, VEGFA, ICOSLG, CTSG, PTAFR, GALNT2, C7, SBNO2, IL1R1, CCL2, ENPP1, C3, CXCL9, OAS3, CALCOCO2, C1R, C1S, IL7R, CCL5, CD74, GCH1, LIF, RNF125, T…	1067	690	13528	1.61697	0.00084897
GOTERM_BP_FAT	GO:0031328~positive regulation of cellular biosynthetic process	87	6.27706	8.79436e-06	ENY2, E2F3, ELF1, ACVRL1, MITF, EDN1, PPARG, STAT5B, TLR3, CASK, RORB, TLR4, FOXO4, GDNF, GLI3, TGFB1, HOXD10, CITED2, GATA2, FOXF1, PIWIL2, GUCY1A3, MKL1, SAMD4A, EGR1, CIITA, EGFR, ICAM1, RXRA, MED14, ARNTL, JUNB, HES1, ADRB2, BPTF, NCOA3, VEGFA, PDGFRA, ZFPM2, EIF5A2, GLIS3, ABLIM3, TNFRSF8, KITLG, PRDM16, LIF, NR1H2, PTK2B, AGT, TEAD4, BCL3, POU3F3, AATF, THBS1, PTX3, ZBTB7B, SREBF1, KLF6, DV…	1067	685	13528	1.61027	0.0010987
GOTERM_BP_FAT	GO:0043067~regulation of programmed cell death	99	7.14286	1.10741e-05	BTC, SNCA, STAT5B, JAG2, TLR4, CIAPIN1, GDNF, TGFB1, CTNNBL1, CITED2, MAP3K5, CD44, NQO1, MX1, RAB27A, PIK3CG, NMNAT3, EGFR, CD3G, SOCS3, RXRA, ACTN3, LIG4, PIM2, KRT18, MSX1, VEGFA, RIPK3, SYVN1, CCL2, STK17B, PPT1, HSPA1A, BDKRB2, CD74, FGD3, TRAF3, ANGPTL4, COL18A1, BHLHE23, NTF3, HTT, SPHK1, NR4A2, MALT1, P2RX4, VCP, ETS1, PLCG2, SH3RF1, HTATIP2, MITF, GLI3, EDNRB, NOD1, BAG3, MKL1, AIFM2, AR…	1067	812	13528	1.54578	0.00134011
GOTERM_BP_FAT	GO:0016477~cell migration	44	3.1746	1.19183e-05	NRP2, ACVRL1, NRP1, CCL2, PLXNA2, TNFRSF12A, KITLG, ZEB2, KIT, ENPEP, CCL5, GDNF, TGFB1, CTTNBP2, EDNRB, SBDS, CD44, ANG, PTK2B, CKLF, POU3F3, LHX6, THBS1, CEACAM1, SCG2, PLAT, ICAM1, SELP, SGPL1, S100P, PLXNB1, MDGA1, MET, NR4A2, IL6R, KDR, CDH13, PSEN1, CD34, ID1, CNTN2, TGFBR3, SDCBP, HBEGF	1067	276	13528	2.02122	0.00139853
GOTERM_BP_FAT	GO:0010941~regulation of cell death	99	7.14286	1.29652e-05	BTC, SNCA, STAT5B, JAG2, TLR4, CIAPIN1, GDNF, TGFB1, CTNNBL1, CITED2, MAP3K5, CD44, NQO1, MX1, RAB27A, PIK3CG, NMNAT3, EGFR, CD3G, SOCS3, RXRA, ACTN3, LIG4, PIM2, KRT18, MSX1, VEGFA, RIPK3, SYVN1, CCL2, STK17B, PPT1, HSPA1A, BDKRB2, CD74, FGD3, TRAF3, ANGPTL4, COL18A1, BHLHE23, NTF3, HTT, SPHK1, NR4A2, MALT1, P2RX4, VCP, ETS1, PLCG2, SH3RF1, HTATIP2, MITF, GLI3, EDNRB, NOD1, BAG3, MKL1, AIFM2, AR…	1067	815	13528	1.54009	0.00143442
GOTERM_BP_FAT	GO:0043069~negative regulation of programmed cell death	53	3.82395	1.27955e-05	HTATIP2, STAT5B, SNCA, MITF, BTC, CIAPIN1, GDNF, CITED2, EDNRB, BAG3, MKL1, EGFR, PIK3CG, SOCS3, LIG4, PIM2, SERPINB9, KRT18, MSX1, PSEN1, VEGFA, PSEN2, NGFR, SYVN1, CCL2, HSPA1A, PPT1, BDKRB2, KIT, CD74, AGT, POU3F3, BCL3, AATF, BCL6, THBS1, NEFL, ANGPTL4, SCG2, STAMBP, IL2RB, GIMAP5, BHLHE23, CEBPB, HTT, SPHK1, NR4A2, ANXA1, MALT1, BIRC3, GIMAP1, CDH13, PLCG2	1067	359	13528	1.87176	0.00145726
GOTERM_BP_FAT	GO:0060548~negative regulation of cell death	53	3.82395	1.38288e-05	HTATIP2, STAT5B, SNCA, MITF, BTC, CIAPIN1, GDNF, CITED2, EDNRB, BAG3, MKL1, EGFR, PIK3CG, SOCS3, LIG4, PIM2, SERPINB9, KRT18, MSX1, PSEN1, VEGFA, PSEN2, NGFR, SYVN1, CCL2, HSPA1A, PPT1, BDKRB2, KIT, CD74, AGT, POU3F3, BCL3, AATF, BCL6, THBS1, NEFL, ANGPTL4, SCG2, STAMBP, IL2RB, GIMAP5, BHLHE23, CEBPB, HTT, SPHK1, NR4A2, ANXA1, MALT1, BIRC3, GIMAP1, CDH13, PLCG2	1067	360	13528	1.86656	0.00148742
GOTERM_BP_FAT	GO:0002252~immune effector process	27	1.94805	1.43515e-05	C7, GALNT2, CD8A, MASP1, C3, C1R, C1S, IL7R, CD74, CTNNBL1, CFP, FCN1, CFH, BCL3, CFD, PTX3, RAB27A, ICAM1, SWAP70, CFB, SERPING1, C4BPA, LIG4, IL6R, PRKCD, FOXP1, LAT2	1067	134	13528	2.55463	0.00150191
GOTERM_BP_FAT	GO:0009891~positive regulation of biosynthetic process	87	6.27706	1.52066e-05	ENY2, E2F3, ELF1, ACVRL1, MITF, EDN1, PPARG, STAT5B, TLR3, CASK, RORB, TLR4, FOXO4, GDNF, GLI3, TGFB1, HOXD10, CITED2, GATA2, FOXF1, PIWIL2, GUCY1A3, MKL1, SAMD4A, EGR1, CIITA, EGFR, ICAM1, RXRA, MED14, ARNTL, JUNB, HES1, ADRB2, BPTF, NCOA3, VEGFA, PDGFRA, ZFPM2, EIF5A2, GLIS3, ABLIM3, TNFRSF8, KITLG, PRDM16, LIF, NR1H2, PTK2B, AGT, TEAD4, BCL3, POU3F3, AATF, THBS1, PTX3, ZBTB7B, SREBF1, KLF6, DV…	1067	695	13528	1.5871	0.00154948
GOTERM_BP_FAT	GO:0032101~regulation of response to external stimulus	30	2.1645	1.6352e-05	SBNO2, MASP1, IL6ST, C3, EDN1, PPARG, STAT5B, TLR4, CCL5, TGFB1, AGTR1, TNFRSF1B, AGT, BCL6, CALCRL, THBS1, NT5E, SCG2, SPP1, ZFP36, SELP, ADAM10, PDPN, SERPING1, IL6R, ANXA2P3, ANXA2, KDR, CDH13, ADRB2, VEGFA	1067	159	13528	2.39218	0.00158286
GOTERM_BP_FAT	GO:0048870~cell motility	47	3.39105	1.67855e-05	NRP2, SLC22A16, ACVRL1, NRP1, CCL2, PLXNA2, TNFRSF12A, KITLG, ZEB2, KIT, ENPEP, CCL5, GDNF, TGFB1, CTTNBP2, EDNRB, SBDS, CD44, ANG, PTK2B, CKLF, POU3F3, LHX6, THBS1, CEACAM1, SCG2, PLAT, ICAM1, SELP, SGPL1, S100P, PLXNB1, MDGA1, MET, NR4A2, IL6R, GAS8, KDR, CDH13, PSEN1, CD34, ID1, ETS1, CNTN2, TGFBR3, SDCBP, HBEGF	1067	307	13528	1.94101	0.00158519
GOTERM_BP_FAT	GO:0051674~localization of cell	47	3.39105	1.67855e-05	NRP2, SLC22A16, ACVRL1, NRP1, CCL2, PLXNA2, TNFRSF12A, KITLG, ZEB2, KIT, ENPEP, CCL5, GDNF, TGFB1, CTTNBP2, EDNRB, SBDS, CD44, ANG, PTK2B, CKLF, POU3F3, LHX6, THBS1, CEACAM1, SCG2, PLAT, ICAM1, SELP, SGPL1, S100P, PLXNB1, MDGA1, MET, NR4A2, IL6R, GAS8, KDR, CDH13, PSEN1, CD34, ID1, ETS1, CNTN2, TGFBR3, SDCBP, HBEGF	1067	307	13528	1.94101	0.00158519
GOTERM_BP_FAT	GO:0007242~intracellular signaling cascade	140	10.101	1.61997e-05	ADCY2, ADCY7, IL6ST, STAT5B, EDN1, RGL3, RPS6KB2, RASGEF1A, TLR3, RRAD, TLR4, ITPKB, FGF13, FOXO4, S1PR2, AGTR1, MAP3K5, PTGIR, RALB, SPRED2, RAPGEF5, TLK1, RAPGEF3, GLP2R, RAB27A, PIK3CG, EGFR, BCR, NUDT4, SOCS3, PLXNB1, RXRA, MED14, MARK1, ASB9, SPAG9, CRHR2, PLCE1, LAT2, CD36, RIPK3, REM1, SDCBP, ARL8A, CCL2, FGFR3, STK17B, CD74, NR1H2, RASAL1, CORO2A, RAC2, P2RY2, P2RY1, ADRA2A, ADRA2C, DVL3,…	1067	1256	13528	1.41321	0.0016083
GOTERM_BP_FAT	GO:0044057~regulation of system process	47	3.39105	1.98716e-05	CAV3, SNCG, CCL2, IL6ST, BTC, SNCA, EDN1, OXTR, ADRBK1, BDKRB2, KIT, TPM1, GDNF, TPM3, EDNRB, AGTR1, ECE1, GRIN2C, SLC24A2, AGT, GUCY1A3, CALCRL, HRC, PLAT, EGR1, COL4A4, EGFR, S100P, EPAS1, NTF3, HTT, SMAD7, SPHK1, NPR1, INHBB, LAMA2, P2RX4, ADRB2, PLCE1, PSEN1, NTRK2, PSEN2, ADRA1B, AVPR1A, HBEGF, CELF2, HTR2A	1067	309	13528	1.92845	0.00183173
GOTERM_BP_FAT	GO:0010647~positive regulation of cell communication	49	3.53535	2.25934e-05	ACVRL1, CD8A, FGF9, IL6ST, LEPR, SNCA, TLR3, TLR4, ZEB2, ITPKB, JAG1, TGFB1, CITED2, CANT1, TMEM9B, NOD1, CDKN2B, SLC24A2, AGPAT2, EGFR, F10, BST2, CD40, IL6R, PIM2, ADRB2, TNFRSF10B, NCOA3, ZDHHC13, RIPK1, VEGFA, CCL2, OXTR, KIT, LIF, ECE1, AGT, THBS1, AXIN1, COL4A4, SECTM1, MALT1, ECM1, LGALS9, DVL1, LAMA2, P2RX4, CDH13, NTRK2	1067	329	13528	1.88829	0.00203398
GOTERM_BP_FAT	GO:0045087~innate immune response	27	1.94805	2.46275e-05	C7, IL1R1, KYNU, MASP1, C3, PPARG, SNCA, CALCOCO2, TLR3, C1R, TLR4, C1S, TGFB1, GCH1, CFP, IL1RAP, CFH, CFD, RAB27A, CIITA, NCF2, CFB, SERPING1, MALT1, C4BPA, SIGIRR, CD1D	1067	138	13528	2.48058	0.00216657
GOTERM_BP_FAT	GO:0030217~T cell differentiation	17	1.22655	3.19365e-05	EGR1, GIMAP5, CD3D, CD8A, STAT5B, JAG2, ITPKB, LIG4, IL15, IL7R, CD74, TGFB1, CD1D, GIMAP1, IRF1, BCL3, RHOH	1067	65	13528	3.31593	0.00268673
GOTERM_BP_FAT	GO:0051094~positive regulation of developmental process	43	3.10245	3.17011e-05	IRX3, IL6ST, FGF9, TNFRSF12A, STAT5B, PPARG, BTC, KITLG, OXTR, ITPKB, JAG1, KIT, CCL5, IL7R, GLI3, CD74, TGFB1, LIF, TAL1, GATA2, AGTR1, CDKN2B, AGT, THBS1, NEFL, FNDC3B, ANGPTL4, TESC, GIMAP5, SMAD9, NTF3, PLXNB1, SOCS3, SPHK1, NEUROG3, LIG4, IL6R, JUNB, GIMAP1, ADRB2, CD36, ETS1, NGFR	1067	278	13528	1.96107	0.00272613
GOTERM_BP_FAT	GO:0042981~regulation of apoptosis	96	6.92641	3.52747e-05	SH3RF1, HTATIP2, BTC, MITF, SNCA, STAT5B, JAG2, TLR4, GDNF, CIAPIN1, GLI3, TGFB1, CITED2, CTNNBL1, EDNRB, MAP3K5, NOD1, CD44, BAG3, MX1, MKL1, NQO1, RAB27A, PIK3CG, NMNAT3, EGFR, CD3G, AIFM2, SOCS3, ARHGEF6, RXRA, ACTN3, PIM2, LIG4, IL6R, IFI16, SERPINB9, ADRB2, MSX1, KRT18, TNFRSF10B, CARD16, PSEN1, RIPK1, PSEN2, VEGFA, RIPK3, PSME3, NGFR, BID, CCL2, SYVN1, STK17B, TNFRSF8, PPT1, HSPA1A, ZBTB16,…	1067	804	13528	1.51386	0.00290412
GOTERM_BP_FAT	GO:0048584~positive regulation of response to stimulus	38	2.7417	4.1424e-05	C7, MICB, MASP1, IL6ST, C3, STAT5B, TLR3, TLR4, C1R, IL15, C1S, CCL5, TGFB1, CFP, AGTR1, NOD1, AGT, CFH, CFD, THBS1, AXIN1, SCG2, ADAM10, GIMAP5, CFB, MALT1, SERPING1, C4BPA, IL6R, GIMAP1, CD1D, KDR, CDH13, LAT2, PSEN1, VEGFA, PLCG2, PSEN2	1067	236	13528	2.04146	0.00333861
GOTERM_BP_FAT	GO:0006928~cell motion	63	4.54545	5.16646e-05	NRP2, SLC22A16, NRP1, ACVRL1, PLXNA2, ZEB2, ENPEP, GDNF, TGFB1, CTTNBP2, EDNRB, SBDS, CD44, ANG, SPINT2, UNC5C, CEACAM1, ICAM1, SGPL1, PTPRM, PLXNB1, MDGA1, IL6R, PLAUR, ARPC1B, PSEN1, CD34, SEMA4F, CNTN2, SDCBP, NGFR, CCL2, TNFRSF12A, KITLG, KIT, CCL5, TPM1, TPM3, PTK2B, CKLF, B3GNT1, ADRA2A, POU3F3, LHX6, THBS1, SCG2, PLAT, SELP, KLF7, S100P, NTF3, MET, ANXA1, NR4A2, GAS8, STAT3, KDR, CDH13, LY…	1067	475	13528	1.68157	0.00399611
GOTERM_BP_FAT	GO:0008015~blood circulation	32	2.3088	5.28186e-05	ACVRL1, CORIN, EDN1, PPARG, OXTR, ADRBK1, BDKRB2, TPM1, GCH1, CTTNBP2, AGTR1, EDNRB, MTHFR, ECE1, HRH3, AGT, GUCY1A3, PCSK5, SLC12A6, NFE2, TAZ, NPR1, SERPING1, RCAN1, P2RX4, ADRB2, MEOX2, VEGFA, PDE5A, PSEN2, ADRA1B, AVPR1A	1067	186	13528	2.18125	0.00400524
GOTERM_BP_FAT	GO:0003013~circulatory system process	32	2.3088	5.28186e-05	ACVRL1, CORIN, EDN1, PPARG, OXTR, ADRBK1, BDKRB2, TPM1, GCH1, CTTNBP2, AGTR1, EDNRB, MTHFR, ECE1, HRH3, AGT, GUCY1A3, PCSK5, SLC12A6, NFE2, TAZ, NPR1, SERPING1, RCAN1, P2RX4, ADRB2, MEOX2, VEGFA, PDE5A, PSEN2, ADRA1B, AVPR1A	1067	186	13528	2.18125	0.00400524
GOTERM_BP_FAT	GO:0006952~defense response	77	5.55556	5.11696e-05	KYNU, MASP1, S100A8, NDST1, PPARG, SNCA, STAT5B, TLR3, TLR4, IL15, TGFB1, CD48, CFP, NOD1, CD44, IL1RAP, CCL3L3, SERPINA3, CFH, HCP5, MS4A2, CFD, MX1, MX2, RAB27A, CIITA, NCF2, PDPN, RXRA, CST3, SERPING1, CD40, IL6R, SIGIRR, INHBB, CCR7, LILRB5, NFE2L1, ICOSLG, CTSG, PTAFR, C7, IL1R1, CCL2, C3, SKIV2L, CXCL9, CALCOCO2, C1R, BDKRB2, C1S, CCL5, CD74, GCH1, TNFRSF1B, TFF3, BCL3, THBS1, PTX3, SPP1, S…	1067	615	13528	1.58739	0.0040385
GOTERM_BP_FAT	GO:0043066~negative regulation of apoptosis	50	3.6075	7.35315e-05	HTATIP2, STAT5B, SNCA, MITF, BTC, CIAPIN1, GDNF, CITED2, EDNRB, BAG3, MKL1, EGFR, PIK3CG, SOCS3, LIG4, PIM2, SERPINB9, KRT18, MSX1, PSEN1, VEGFA, PSEN2, NGFR, SYVN1, CCL2, HSPA1A, PPT1, BDKRB2, CD74, AGT, POU3F3, BCL3, AATF, BCL6, THBS1, NEFL, ANGPTL4, SCG2, STAMBP, IL2RB, CEBPB, GIMAP5, HTT, SPHK1, NR4A2, ANXA1, MALT1, BIRC3, GIMAP1, CDH13	1067	354	13528	1.79075	0.00546472
GOTERM_BP_FAT	GO:0051173~positive regulation of nitrogen compound metabolic process	79	5.69986	8.04765e-05	ENY2, E2F3, ELF1, ACVRL1, MITF, EDN1, PPARG, STAT5B, CASK, RORB, FOXO4, GDNF, GLI3, TGFB1, HOXD10, CITED2, GATA2, FOXF1, GUCY1A3, MKL1, EGR1, CIITA, EGFR, ICAM1, RXRA, MED14, ARNTL, CD40, JUNB, HES1, ADRB2, BPTF, NCOA3, VEGFA, PDGFRA, ZFPM2, GLIS3, ABLIM3, KITLG, PRDM16, LIF, NR1H2, TEAD4, BCL3, POU3F3, AATF, PTX3, TERF2, ZBTB7B, SREBF1, KLF6, DVL3, TESC, FOXL2, KLF7, CEBPB, IKZF2, NFE2, BHLHE23,…	1067	644	13528	1.55529	0.00586686
GOTERM_BP_FAT	GO:0008217~regulation of blood pressure	21	1.51515	8.76083e-05	SLC12A6, ACVRL1, CORIN, PPARG, EDN1, OXTR, NPR1, BDKRB2, TPM1, GCH1, P2RX4, AGTR1, EDNRB, ADRB2, ECE1, HRH3, AGT, ADRA1B, AVPR1A, GUCY1A3, PCSK5	1067	100	13528	2.66249	0.00604411
GOTERM_BP_FAT	GO:0051240~positive regulation of multicellular organismal process	38	2.7417	8.52716e-05	CCL2, PANX1, IL6ST, FGF9, EDN1, SNCA, BTC, STAT5B, TLR3, OXTR, TLR4, CCL5, TPM1, TGFB1, NOD1, SLC24A2, AGT, BCL3, THBS1, AGPAT2, SPP1, EGFR, COL4A4, GIMAP5, SPTBN4, SPHK1, MALT1, IL6R, CD40, GIMAP1, LAMA2, ADRB2, PSEN1, NTRK2, PSEN2, ADRA1B, AVPR1A, HTR2A	1067	244	13528	1.97453	0.0061006
GOTERM_BP_FAT	GO:0019722~calcium-mediated signaling	12	0.865801	8.71809e-05	EGFR, AGTR1, LAT2, PLCE1, MCTP2, NUDT4, EDN1, SPHK1, AVPR1A, RCAN1, RCAN3, RCAN2	1067	37	13528	4.11196	0.00612373
GOTERM_BP_FAT	GO:0045597~positive regulation of cell differentiation	36	2.5974	0.000111813	IRX3, IL6ST, TNFRSF12A, PPARG, BTC, STAT5B, KITLG, ITPKB, JAG1, KIT, CCL5, IL7R, GLI3, TGFB1, CD74, LIF, TAL1, AGTR1, CDKN2B, AGT, NEFL, FNDC3B, TESC, GIMAP5, SMAD9, NTF3, PLXNB1, SOCS3, NEUROG3, LIG4, IL6R, JUNB, GIMAP1, CD36, ETS1, NGFR	1067	229	13528	1.99313	0.0075729
GOTERM_BP_FAT	GO:0001558~regulation of cell growth	32	2.3088	0.000118601	ACVRL1, NRP1, ENPP1, TNFRSF12A, IGFBP6, PPARG, PPT1, TGFB1, NOV, AGTR1, WISP2, FAM107A, CD44, PTK2B, AGT, BCL6, CRIM1, CYR61, SPP1, ADAM10, SPHK1, NPR1, CISH, RERG, VEGFB, CDH13, PLCE1, SEMA4F, KAZALD1, AVPR1A, HBEGF, IGFBP2	1067	194	13528	2.09131	0.00789292
GOTERM_BP_FAT	GO:0008284~positive regulation of cell proliferation	55	3.96825	0.000155252	E2F3, NRP1, IL6ST, FGF9, ATP6AP1, STAT5B, EDN1, BTC, NAP1L1, IL15, TGFB1, S1PR2, CD47, ANG, CALCRL, GLP2R, EGFR, ADAM10, LIFR, MFGE8, CD40, IL6R, LIG4, HES1, VEGFB, ADRB2, VEGFA, PDGFRA, NGFR, EIF5A2, KGFLP1, ICOSLG, FGFR3, CCL2, KITLG, KIT, LIF, HRH3, RAC2, PTK2B, AGT, ADRA2A, BCL6, SCG2, COL18A1, STAMBP, CRIP2, SPHK1, FOXP1, CAPN1, KDR, CDH13, AVPR1A, HBEGF, HTR2A	1067	414	13528	1.68435	0.00965705
GOTERM_BP_FAT	GO:0010604~positive regulation of macromolecule metabolic process	98	7.07071	0.000149246	IL6ST, SNCA, STAT5B, TLR3, CASK, RORB, TLR4, FOXO4, GDNF, TGFB1, HOXD10, CITED2, GATA2, AGTR1, PACSIN3, FOXF1, SAMD4A, CIITA, RXRA, MED14, CD40, ARNTL, JUNB, HES1, VEGFA, PDGFRA, LIF, NR1H2, ECE1, TEAD4, AXIN1, SREBF1, DVL3, KLF6, TESC, KLF7, NFE2, IKZF2, BHLHE23, SMAD9, NTF3, EPAS1, SMAD7, TAF8, NR4A2, NR4A3, KLF15, NEUROG3, ATF6, RNF4, ETS1, CSRNP1, EBF1, ADRA1B, HOXB9, SMURF1, KLF2, ENY2, E2F3…	1067	857	13528	1.44982	0.00975499
GOTERM_BP_FAT	GO:0030198~extracellular matrix organization	21	1.51515	0.000154377	COL18A1, TNXB, CST3, HSPG2, VTN, COL5A3, ECM2, COL4A6, ANXA2P3, APLP2, ANXA2, CSGALNACT1, CRISPLD2, KAZALD1, AGT, FOXF1, PDGFRA, COL6A2, BCL3, COL8A2, CYR61, DPT	1067	104	13528	2.56009	0.00975957
GOTERM_BP_FAT	GO:0042592~homeostatic process	88	6.34921	0.00015193	MCHR1, LDLR, IL6ST, EDN1, PPARG, SNCA, STAT5B, SLC7A8, DNAJC10, CD52, TGFB1, DFNB31, EDNRB, AGTR1, ANG, GRIN2C, SLC24A2, CCR10, SERPINA3, JPH1, SLC12A6, TTC7A, RPH3AL, LDLRAP1, DCLRE1C, PLCE1, ADRB2, CCR7, G6PD, PSEN1, VEGFA, KGFLP1, EIF5A2, CAV3, C7, BBS4, CLCN3, CCL2, ENPP1, TMX3, NR3C2, OXTR, PPT1, EGLN1, BDKRB2, IL7R, CCL5, APLP2, TAL1, RAC2, HRH3, PTK2B, P2RY2, AGT, BCL6, DYRK3, QSOX1, HRC, …	1067	751	13528	1.48563	0.00976491
GOTERM_BP_FAT	GO:0043062~extracellular structure organization	28	2.0202	0.000174232	CACNB2, VTN, APLP2, CRISPLD2, AGT, FOXF1, COL6A2, BCL3, COL8A2, CYR61, DPT, COL18A1, DNM3, TNXB, PCDHB5, PCDHB4, CST3, HSPG2, PCDHB2, COL5A3, ECM2, COL4A6, ANXA2P3, ANXA2, DVL1, CSGALNACT1, KAZALD1, NLGN4X, PDGFRA	1067	163	13528	2.17791	0.0106604
GOTERM_BP_FAT	GO:0010628~positive regulation of gene expression	71	5.12266	0.000219309	ENY2, ELF1, E2F3, ACVRL1, STAT5B, PPARG, MITF, CASK, RORB, FOXO4, GDNF, GLI3, TGFB1, HOXD10, CITED2, GATA2, FOXF1, MKL1, CIITA, EGR1, RXRA, MED14, ARNTL, JUNB, HES1, ADRB2, NCOA3, BPTF, VEGFA, ZFPM2, GLIS3, ABLIM3, KIT, PRDM16, NR1H2, LIF, TEAD4, BCL3, POU3F3, AATF, ZBTB7B, SREBF1, KLF6, DVL3, IL2RB, TESC, FOXL2, KLF7, CEBPB, NFE2, IKZF2, BHLHE23, SMAD9, EPAS1, NTF3, TAF8, NR4A2, KLF15, NEUROG3, …	1067	581	13528	1.54936	0.012795
GOTERM_BP_FAT	GO:0010557~positive regulation of macromolecule biosynthetic process	78	5.62771	0.000217062	ENY2, E2F3, ELF1, ACVRL1, STAT5B, PPARG, MITF, TLR3, CASK, RORB, TLR4, FOXO4, GDNF, GLI3, TGFB1, HOXD10, CITED2, GATA2, FOXF1, PIWIL2, MKL1, SAMD4A, EGR1, CIITA, RXRA, MED14, ARNTL, JUNB, HES1, ADRB2, BPTF, NCOA3, VEGFA, PDGFRA, ZFPM2, EIF5A2, GLIS3, ABLIM3, TNFRSF8, KITLG, PRDM16, NR1H2, LIF, PTK2B, TEAD4, BCL3, POU3F3, AATF, THBS1, ZBTB7B, SREBF1, KLF6, DVL3, TESC, FOXL2, KLF7, CEBPB, IKZF2, NF…	1067	654	13528	1.51212	0.0128583
GOTERM_BP_FAT	GO:0007610~behavior	60	4.329	0.000215761	NRP2, MCHR1, SNCG, CRHBP, LEPR, SNCA, GDNF, HOXD10, S1PR2, EDNRB, SBDS, SLC24A2, CCL3L3, CCR10, CYR61, EGR1, GABRG2, RALBP1, IL6R, PLAUR, CCR7, PSEN1, PSEN2, PTAFR, BBS4, CCL2, CXCL9, OXTR, KIT, CCL5, ASL, APLP2, PLCL1, TYMP, HRH3, RAC2, AGT, CKLF, ACSL4, HPGDS, SCG2, S100P, HTT, SPTBN4, MET, NR4A2, NR4A3, FIG4, STAT3, CCL11, CCL13, NLGN4X, NTRK2, CMTM8, ADRA1B, AVPR1A, XCL1, VLDLR, CMTM5, HTR2A	1067	469	13528	1.62199	0.0129801
GOTERM_BP_FAT	GO:0050727~regulation of inflammatory response	17	1.22655	0.000234477	ZFP36, SBNO2, MASP1, C3, IL6ST, STAT5B, PPARG, SERPING1, TLR4, CCL5, AGTR1, ADRB2, TNFRSF1B, AGT, BCL6, CALCRL, NT5E	1067	76	13528	2.83599	0.0134712
GOTERM_BP_FAT	GO:0032496~response to lipopolysaccharide	17	1.22655	0.000274703	SELP, CCL2, SOCS3, STAT5B, SNCA, TIMP4, TLR4, IL6R, CCL5, TRIB1, GCH1, EPHA3, THBD, PLCG2, PTAFR, MGST1, VLDLR	1067	77	13528	2.79916	0.0155343
GOTERM_BP_FAT	GO:0045860~positive regulation of protein kinase activity	34	2.4531	0.000319354	ADCY2, ADCY7, EDN1, TLR3, KITLG, ZEB2, KIT, CD74, TGFB1, DGKA, S1PR2, MAP3K5, ANG, PTK2B, ADRA2A, MS4A2, ADRA2C, THBS1, EGFR, SPHK1, MET, PKN1, MALT1, DGKH, TAB1, CISH, SPAG9, ADRB2, PLCE1, TNFRSF10B, PSEN1, RIPK1, HTR2A, VLDLR	1067	223	13528	1.93305	0.0177777
GOTERM_BP_FAT	GO:0043406~positive regulation of MAP kinase activity	20	1.443	0.000342745	EGFR, EDN1, MET, PKN1, KITLG, ZEB2, KIT, CD74, TGFB1, S1PR2, SPAG9, PLCE1, MAP3K5, PSEN1, PTK2B, RIPK1, ADRA2A, ADRA2C, THBS1, HTR2A	1067	102	13528	2.48599	0.0177907
GOTERM_BP_FAT	GO:0055065~metal ion homeostasis	32	2.3088	0.000326421	CAV3, C7, MCHR1, CCL2, IL6ST, EDN1, NR3C2, SLC7A8, OXTR, CD52, BDKRB2, CCL5, TGFB1, AGTR1, EDNRB, HRH3, PTK2B, SLC24A2, AGT, CCR10, JPH1, HRC, KDR, CCL11, CCL13, CCR7, PLCE1, PSEN1, PYGM, PLCG2, AVPR1A, XCL1	1067	205	13528	1.97909	0.0179103
GOTERM_BP_FAT	GO:0002253~activation of immune response	19	1.37085	0.000342358	C7, MICB, MASP1, CFB, C3, TLR3, MALT1, SERPING1, C1R, TLR4, C4BPA, C1S, CFP, LAT2, PSEN1, PLCG2, PSEN2, CFH, CFD	1067	94	13528	2.56268	0.018012
GOTERM_BP_FAT	GO:0045893~positive regulation of transcription, DNA-dependent	60	4.329	0.000338357	ENY2, ELF1, E2F3, STAT5B, PPARG, MITF, CASK, RORB, GDNF, TGFB1, HOXD10, CITED2, GATA2, FOXF1, CIITA, EGR1, RXRA, MED14, ARNTL, JUNB, HES1, ADRB2, NCOA3, BPTF, VEGFA, ZFPM2, GLIS3, ABLIM3, PRDM16, NR1H2, LIF, TEAD4, BCL3, POU3F3, AATF, ZBTB7B, SREBF1, DVL3, KLF6, TESC, FOXL2, KLF7, CEBPB, IKZF2, BHLHE23, EPAS1, NTF3, TAF8, NR4A2, KLF15, NEUROG3, NR4A3, STAT3, ATF6, RNF4, ETS1, CSRNP1, IRF1, HOXB9,…	1067	477	13528	1.59478	0.0180484
GOTERM_BP_FAT	GO:0002237~response to molecule of bacterial origin	18	1.2987	0.000335463	SELP, CCL2, SOCS3, STAT5B, SNCA, MALT1, TIMP4, TLR4, IL6R, CCL5, TRIB1, GCH1, EPHA3, THBD, PLCG2, PTAFR, MGST1, VLDLR	1067	86	13528	2.65365	0.0181452
GOTERM_BP_FAT	GO:0032103~positive regulation of response to external stimulus	15	1.08225	0.000374184	ADAM10, C3, IL6ST, STAT5B, TLR4, IL6R, CCL5, TGFB1, KDR, AGTR1, CDH13, AGT, VEGFA, THBS1, SCG2	1067	64	13528	2.97153	0.0191507
GOTERM_BP_FAT	GO:0045935~positive regulation of nucleobase, nucleoside, nucleotide and nucleic acid metabolic process	74	5.33911	0.000383737	ENY2, E2F3, ELF1, ACVRL1, STAT5B, PPARG, MITF, CASK, RORB, FOXO4, GDNF, GLI3, TGFB1, HOXD10, CITED2, GATA2, FOXF1, GUCY1A3, MKL1, EGR1, CIITA, RXRA, MED14, ARNTL, CD40, JUNB, HES1, ADRB2, NCOA3, BPTF, VEGFA, PDGFRA, ZFPM2, GLIS3, ABLIM3, KITLG, PRDM16, NR1H2, LIF, TEAD4, BCL3, POU3F3, AATF, TERF2, ZBTB7B, SREBF1, KLF6, DVL3, TESC, FOXL2, KLF7, CEBPB, NFE2, IKZF2, BHLHE23, SMAD9, EPAS1, NTF3, TAF8…	1067	624	13528	1.50354	0.019379
GOTERM_BP_FAT	GO:0050433~regulation of catecholamine secretion	8	0.577201	0.000400443	SNCG, HRH3, AGT, SNCA, OXTR, ADRBK1, GDNF, HTR2A	1067	19	13528	5.33833	0.0197011
GOTERM_BP_FAT	GO:0050778~positive regulation of immune response	25	1.80375	0.000395449	C7, MICB, MASP1, C3, IL6ST, STAT5B, TLR3, C1R, TLR4, IL15, C1S, CFP, CFH, CFD, GIMAP5, CFB, SERPING1, MALT1, C4BPA, CD1D, GIMAP1, LAT2, PSEN1, PLCG2, PSEN2	1067	145	13528	2.18595	0.019708
GOTERM_BP_FAT	GO:0030155~regulation of cell adhesion	24	1.7316	0.000420781	ICAM1, TESC, ADAM10, ACVRL1, CYTIP, SMAD7, STAT5B, JAG2, VTN, SERPINI1, ECM2, TPM1, TGFB1, CITED2, LAMA2, CD47, CDH13, CD36, FBLN2, BCL6, COL8A1, THBS1, CYR61, SPP1	1067	137	13528	2.22106	0.0201795
GOTERM_BP_FAT	GO:0048878~chemical homeostasis	63	4.54545	0.000427953	MCHR1, LDLR, IL6ST, EDN1, PPARG, SNCA, SLC7A8, CD52, TGFB1, AGTR1, EDNRB, GRIN2C, SLC24A2, CCR10, JPH1, SLC12A6, TTC7A, RPH3AL, LDLRAP1, PLCE1, CCR7, PSEN1, VEGFA, EIF5A2, KGFLP1, CAV3, C7, CLCN3, CCL2, ENPP1, NR3C2, OXTR, PPT1, EGLN1, BDKRB2, CCL5, APLP2, HRH3, PTK2B, P2RY2, AGT, HRC, GAL3ST1, GIMAP5, EPAS1, NTF3, HTT, SMAD7, NPR1, MAL, STAT3, GIMAP1, KDR, CCL11, P2RX4, CCL13, PYGM, PLCG2, AVPR1…	1067	512	13528	1.56005	0.0202692
GOTERM_BP_FAT	GO:0045941~positive regulation of transcription	68	4.9062	0.000434817	ENY2, ELF1, E2F3, ACVRL1, STAT5B, PPARG, MITF, CASK, RORB, FOXO4, GDNF, GLI3, TGFB1, HOXD10, CITED2, GATA2, FOXF1, MKL1, CIITA, EGR1, RXRA, MED14, ARNTL, JUNB, HES1, ADRB2, NCOA3, BPTF, VEGFA, ZFPM2, GLIS3, ABLIM3, PRDM16, NR1H2, LIF, TEAD4, BCL3, POU3F3, AATF, ZBTB7B, SREBF1, KLF6, DVL3, TESC, FOXL2, KLF7, CEBPB, NFE2, IKZF2, BHLHE23, SMAD9, EPAS1, NTF3, TAF8, NR4A2, KLF15, NEUROG3, NR4A3, STAT3…	1067	564	13528	1.52862	0.0203425
GOTERM_BP_FAT	GO:0051254~positive regulation of RNA metabolic process	60	4.329	0.000419605	ENY2, ELF1, E2F3, STAT5B, PPARG, MITF, CASK, RORB, GDNF, TGFB1, HOXD10, CITED2, GATA2, FOXF1, CIITA, EGR1, RXRA, MED14, ARNTL, JUNB, HES1, ADRB2, NCOA3, BPTF, VEGFA, ZFPM2, GLIS3, ABLIM3, PRDM16, NR1H2, LIF, TEAD4, BCL3, POU3F3, AATF, ZBTB7B, SREBF1, DVL3, KLF6, TESC, FOXL2, KLF7, CEBPB, IKZF2, BHLHE23, EPAS1, NTF3, TAF8, NR4A2, KLF15, NEUROG3, NR4A3, STAT3, ATF6, RNF4, ETS1, CSRNP1, IRF1, HOXB9,…	1067	481	13528	1.58152	0.0203758
GOTERM_BP_FAT	GO:0007167~enzyme linked receptor protein signaling pathway	46	3.3189	0.000450108	MPZL1, CCL2, FGFR3, ACVRL1, NRP1, NDST1, CD8A, IL6ST, LTBP3, FGF9, ATP6AP1, STAT5B, BDKRB2, KIT, FOXO4, TGFB1, LIF, PTK2B, ANGPTL1, TIE1, EGFR, PLAT, SGPL1, SMAD9, SMAD7, MET, LIFR, TAB1, STAT3, KDR, DVL1, EPHA3, ADRB2, PLCE1, MSX1, ID1, CSRNP1, VEGFA, NTRK2, PDGFRA, ROR1, TGFBR3, HBEGF, SPTBN1, SMURF1, BAMBI	1067	342	13528	1.7053	0.0207995
GOTERM_BP_FAT	GO:0003018~vascular process in circulatory system	14	1.0101	0.00046768	EDN1, NPR1, BDKRB2, GCH1, P2RX4, EDNRB, CTTNBP2, AGTR1, ADRB2, AGT, PDE5A, VEGFA, ADRA1B, GUCY1A3	1067	58	13528	3.06034	0.0213484
GOTERM_BP_FAT	GO:0010611~regulation of cardiac muscle hypertrophy	5	0.36075	0.000505423	CAV3, P2RX4, IL6ST, AGT, EDN1	1067	6	13528	10.5654	0.0225217
GOTERM_BP_FAT	GO:0009967~positive regulation of signal transduction	41	2.95815	0.000501054	ACVRL1, CD8A, IL6ST, FGF9, LEPR, TLR3, TLR4, ZEB2, ITPKB, JAG1, KIT, TGFB1, CITED2, CANT1, LIF, ECE1, TMEM9B, NOD1, CDKN2B, AGT, THBS1, AGPAT2, AXIN1, SECTM1, F10, BST2, MALT1, PIM2, IL6R, CD40, ECM1, LGALS9, DVL1, CDH13, P2RX4, ADRB2, TNFRSF10B, NCOA3, RIPK1, ZDHHC13, VEGFA	1067	295	13528	1.7621	0.0225888
GOTERM_BP_FAT	GO:0002526~acute inflammatory response	19	1.37085	0.000579501	C7, CEBPB, MASP1, CFB, C3, STAT5B, SERPING1, C1R, TLR4, IL6R, C4BPA, C1S, STAT3, SIGIRR, EPHA3, CFP, SERPINA3, CFH, CFD	1067	98	13528	2.45808	0.0254881
GOTERM_BP_FAT	GO:0033674~positive regulation of kinase activity	34	2.4531	0.000607052	ADCY2, ADCY7, EDN1, TLR3, KITLG, ZEB2, KIT, CD74, TGFB1, DGKA, S1PR2, MAP3K5, ANG, PTK2B, ADRA2A, MS4A2, ADRA2C, THBS1, EGFR, SPHK1, MET, PKN1, MALT1, DGKH, TAB1, CISH, SPAG9, ADRB2, PLCE1, TNFRSF10B, PSEN1, RIPK1, HTR2A, VLDLR	1067	231	13528	1.86611	0.0263848
GOTERM_BP_FAT	GO:0031100~organ regeneration	9	0.649351	0.000625798	LIF, CCL2, SOCS3, ALDOC, PPARG, LIFR, NR4A3, GAS6, TGFB1	1067	26	13528	4.38872	0.0268873
GOTERM_BP_FAT	GO:0043405~regulation of MAP kinase activity	24	1.7316	0.000639323	EGFR, CAV3, EDN1, MET, PKN1, KITLG, ZEB2, KIT, TGFB1, CD74, TRIB1, S1PR2, SPAG9, MAP3K5, PLCE1, SPRY1, PSEN1, PTK2B, RIPK1, SPRED2, ADRA2A, ADRA2C, THBS1, HTR2A	1067	141	13528	2.15805	0.0271596
GOTERM_BP_FAT	GO:0042113~B cell activation	16	1.1544	0.000749341	KLF6, BST2, SWAP70, MALT1, CD40, LIG4, IL7R, TPD52, PRKCD, FOXP1, DCLRE1C, LAT2, PLCG2, BCL3, BCL6, ICOSLG	1067	76	13528	2.66917	0.0310805
GOTERM_BP_FAT	GO:0007243~protein kinase cascade	48	3.4632	0.000746987	FGFR3, CCL2, NDST1, IL6ST, STAT5B, EDN1, STK17B, TLR3, RPS6KB2, OXTR, TLR4, ITPKB, FGF13, KIT, CD74, LATS2, TRIB1, S1PR2, MAP3K5, PTK2B, ADRA2A, SPRED2, BCL3, ADRA2C, THBS1, SIK1, SCG2, ZFP36, STAMBP, EGFR, SOCS3, ARHGEF6, MET, PKN1, MALT1, TAB1, STAT3, MARK1, SH2D3C, SPAG9, PLCE1, TNFRSF10B, PSEN1, RIPK1, ADRA1B, RIPK3, TGFBR3, SLC9A1	1067	370	13528	1.64478	0.0313195
GOTERM_BP_FAT	GO:0045944~positive regulation of transcription from RNA polymerase II promoter	48	3.4632	0.000787942	GLIS3, ELF1, ABLIM3, STAT5B, MITF, PPARG, CASK, GDNF, HOXD10, TGFB1, CITED2, LIF, NR1H2, GATA2, TEAD4, POU3F3, BCL3, AATF, SREBF1, ZBTB7B, CIITA, EGR1, KLF6, FOXL2, CEBPB, IKZF2, BHLHE23, EPAS1, NTF3, RXRA, NR4A2, MED14, ARNTL, NEUROG3, NR4A3, JUNB, STAT3, HES1, ATF6, ADRB2, RNF4, ETS1, CSRNP1, VEGFA, IRF1, ZFPM2, HOXB9, NFIB	1067	371	13528	1.64035	0.031641
GOTERM_BP_FAT	GO:0040008~regulation of growth	45	3.24675	0.000781711	ACVRL1, NRP1, ENPP1, FGF9, TNFRSF12A, IGFBP6, STAT5B, PPARG, NEDD9, PPT1, DMAP1, CXADR, TGFB1, NOV, AGTR1, WISP2, AGPAT6, FAM107A, CD44, PTK2B, AGT, BCL6, CRIM1, SPP1, CYR61, COL4A4, SGPL1, ADAM10, SOCS3, SPTBN4, SPHK1, NPR1, CISH, STAT3, GAS6, RERG, VEGFB, CDH13, ADRB2, PLCE1, SEMA4F, KAZALD1, AVPR1A, HBEGF, IGFBP2	1067	341	13528	1.67312	0.0317233
GOTERM_BP_FAT	GO:0030100~regulation of endocytosis	14	1.0101	0.000780468	C3, SNX17, ATP6AP1, SNCA, PPT1, MFGE8, LDLRAP1, TGFB1, NR1H2, STON1-GTF2A1L, CDH13, GATA2, PACSIN3, PTX3	1067	61	13528	2.90983	0.0320087
GOTERM_BP_FAT	GO:0003044~regulation of systemic arterial blood pressure mediated by a chemical signal	9	0.649351	0.000828515	AGTR1, ADRB2, ECE1, AGT, EDN1, AVPR1A, ADRA1B, TPM1, PCSK5	1067	27	13528	4.22618	0.0325694
GOTERM_BP_FAT	GO:0019932~second-messenger-mediated signaling	34	2.4531	0.000822681	MCHR1, ADCY2, CCL2, ADCY7, EDN1, PI4KAP2, AGTR1, EDNRB, PTGIR, MCTP2, HRH3, P2RY2, AGT, P2RY1, CALCRL, GLP2R, PIK3CG, EGFR, NUDT4, SPHK1, RCAN1, RCAN3, RCAN2, CRHR2, ADRB2, PLCE1, LAT2, CD36, CA8, ADRA1B, AVPR1A, PDE9A, PTAFR, HTR2A	1067	235	13528	1.83434	0.0326751
GOTERM_BP_FAT	GO:0002460~adaptive immune response based on somatic recombination of immune receptors built from immunoglobulin superfamily domains	16	1.1544	0.000864173	ICAM1, C7, CD8A, SWAP70, C3, SERPING1, C1R, TLR4, C4BPA, LIG4, C1S, PRKCD, CD74, VEGFA, BCL3, RAB27A	1067	77	13528	2.6345	0.0332734
GOTERM_BP_FAT	GO:0002250~adaptive immune response	16	1.1544	0.000864173	ICAM1, C7, CD8A, SWAP70, C3, SERPING1, C1R, TLR4, C4BPA, LIG4, C1S, PRKCD, CD74, VEGFA, BCL3, RAB27A	1067	77	13528	2.6345	0.0332734
GOTERM_BP_FAT	GO:0031644~regulation of neurological system process	25	1.80375	0.000875447	SNCG, CCL2, EDN1, SNCA, OXTR, KIT, GDNF, EDNRB, GRIN2C, AGT, SLC24A2, PLAT, EGFR, COL4A4, EGR1, S100P, NTF3, HTT, LAMA2, ADRB2, PSEN1, PSEN2, NTRK2, AVPR1A, HTR2A	1067	153	13528	2.07166	0.033369
GOTERM_BP_FAT	GO:0030099~myeloid cell differentiation	18	1.2987	0.000861994	GIMAP5, EPAS1, PPARG, KIT, IFI16, OSTM1, ZBTB16, TGFB1, GIMAP1, DNASE2, TAL1, G6PD, PSEN1, VEGFA, PSEN2, TGFBR3, BCL6, DYRK3	1067	93	13528	2.45391	0.0335238
GOTERM_BP_FAT	GO:0030323~respiratory tube development	19	1.37085	0.000946303	EPAS1, PDPN, FGF9, TAB1, GLI3, FOXP1, KDR, HES1, CTTNBP2, CRISPLD2, FOXF1, VEGFA, PSEN2, PDGFRA, HSD11B1, ZFPM2, KGFLP1, PCSK5, NFIB	1067	102	13528	2.36169	0.0356716
GOTERM_BP_FAT	GO:0045637~regulation of myeloid cell differentiation	15	1.08225	0.000970017	ZFP36, TESC, STAT5B, MITF, TLR3, KITLG, TLR4, JAG1, ZBTB16, CCL5, PRDM16, PURB, LIF, TAL1, ETS1	1067	70	13528	2.71683	0.0361976
GOTERM_BP_FAT	GO:0051605~protein maturation by peptide bond cleavage	17	1.22655	0.000994008	C7, MASP1, CORIN, CFB, C3, SERPING1, C1R, C4BPA, C1S, CFP, ECE1, PSEN1, PSEN2, CFH, PCSK7, CFD, PCSK5	1067	86	13528	2.50622	0.0367232
GOTERM_BP_FAT	GO:0050867~positive regulation of cell activation	20	1.443	0.00101487	SELP, GIMAP5, PDPN, IL6ST, STAT5B, MALT1, ITPKB, TLR4, CD40, IL15, IL7R, CD74, TGFB1, GIMAP1, CD47, CD2, MS4A2, BCL6, THBS1, ICOSLG	1067	111	13528	2.28442	0.0371261
GOTERM_BP_FAT	GO:0010811~positive regulation of cell-substrate adhesion	9	0.649351	0.00108074	CDH13, CD36, FBLN2, VTN, ECM2, COL8A1, THBS1, CYR61, SPP1	1067	28	13528	4.07524	0.0391202
GOTERM_BP_FAT	GO:0014743~regulation of muscle hypertrophy	5	0.36075	0.00110564	CAV3, P2RX4, IL6ST, AGT, EDN1	1067	7	13528	9.0561	0.0396341
GOTERM_BP_FAT	GO:0006959~humoral immune response	16	1.1544	0.00113892	C7, CCL2, MASP1, BST2, BST1, C3, CFB, SERPING1, C1R, C4BPA, C1S, CFP, CFH, BCL3, MS4A2, CFD	1067	79	13528	2.56781	0.0404295
GOTERM_BP_FAT	GO:0051347~positive regulation of transferase activity	34	2.4531	0.0011847	ADCY2, ADCY7, EDN1, TLR3, KITLG, ZEB2, KIT, CD74, TGFB1, DGKA, S1PR2, MAP3K5, ANG, PTK2B, ADRA2A, MS4A2, ADRA2C, THBS1, EGFR, SPHK1, MET, PKN1, MALT1, DGKH, TAB1, CISH, SPAG9, ADRB2, PLCE1, TNFRSF10B, PSEN1, RIPK1, HTR2A, VLDLR	1067	240	13528	1.79613	0.0416399
GOTERM_BP_FAT	GO:0050801~ion homeostasis	51	3.67965	0.00119826	MCHR1, IL6ST, SNCA, EDN1, SLC7A8, CD52, TGFB1, AGTR1, EDNRB, GRIN2C, SLC24A2, CCR10, JPH1, SLC12A6, TTC7A, PLCE1, CCR7, PSEN1, CAV3, C7, CLCN3, CCL2, ENPP1, NR3C2, OXTR, PPT1, BDKRB2, CCL5, APLP2, HRH3, PTK2B, P2RY2, AGT, GAL3ST1, HRC, GIMAP5, NTF3, SMAD7, HTT, NPR1, MAL, KDR, GIMAP1, CCL11, P2RX4, CCL13, PYGM, PLCG2, AVPR1A, XCL1, SLC9A1	1067	409	13528	1.58094	0.0417286
GOTERM_BP_FAT	GO:0006956~complement activation	11	0.793651	0.00126742	CFP, C7, MASP1, C3, CFB, CFH, C1R, SERPING1, C1S, C4BPA, CFD	1067	42	13528	3.32057	0.0436929
GOTERM_BP_FAT	GO:0016044~membrane organization	48	3.4632	0.0013866	CAV3, BID, ABCA7, LDLR, AP1B1, SNX17, SNCA, SORL1, SNX2, PPT1, EPS15L1, VPS33B, GDNF, STON1-GTF2A1L, GATA2, PACSIN3, CD93, FCN1, CD2, HSPA4, TIE1, PLA2R1, PTX3, EHD1, THBS1, EHD2, EGFR, DNM3, GIMAP5, A4GALT, HTT, MRC2, TAZ, ARHGAP27, MAL, MFGE8, LDLRAP1, GIMAP1, SH3BP4, KCNN4, PLSCR1, ADRB2, CD36, ARF1, TOM1, EPN1, VLDLR, SERP1	1067	381	13528	1.5973	0.0472852
GOTERM_BP_FAT	GO:0043009~chordate embryonic development	43	3.10245	0.00141832	BBS4, ACVRL1, SYVN1, NDST1, FGF9, EDN1, EGLN1, ZEB2, GLI3, TPM1, HOXD10, CITED2, GATA2, SBDS, ECE1, HOXC9, FOXF1, TEAD4, APBA3, PCSK5, TERF2, MAFF, ADAM10, CEBPB, EPAS1, HTT, TAF8, HSPG2, LIG4, TAB1, JUNB, DVL1, HES1, HOXB4, MSX1, MEOX2, PSEN1, HOXB6, PSEN2, PDGFRA, TGFBR3, ZFPM2, HOXB9	1067	331	13528	1.64706	0.0479199
GOTERM_BP_FAT	GO:0007169~transmembrane receptor protein tyrosine kinase signaling pathway	32	2.3088	0.00148017	MPZL1, NRP1, FGFR3, CCL2, NDST1, CD8A, FGF9, ATP6AP1, STAT5B, KIT, BDKRB2, FOXO4, TGFB1, PTK2B, ANGPTL1, TIE1, EGFR, PLAT, SGPL1, MET, STAT3, EPHA3, DVL1, KDR, ADRB2, PLCE1, CSRNP1, VEGFA, NTRK2, PDGFRA, ROR1, HBEGF	1067	224	13528	1.81122	0.049527
GOTERM_BP_FAT	GO:0002541~activation of plasma proteins involved in acute inflammatory response	11	0.793651	0.00153681	CFP, C7, MASP1, C3, CFB, CFH, C1R, SERPING1, C1S, C4BPA, CFD	1067	43	13528	3.24335	0.0496621
GOTERM_BP_FAT	GO:0002263~cell activation during immune response	10	0.721501	0.00152165	ICAM1, LAT2, SBNO2, PSEN1, PSEN2, PLCG2, TLR3, BCL3, TLR4, RAB27A	1067	36	13528	3.52182	0.050018
GOTERM_BP_FAT	GO:0002366~leukocyte activation during immune response	10	0.721501	0.00152165	ICAM1, LAT2, SBNO2, PSEN1, PSEN2, PLCG2, TLR3, BCL3, TLR4, RAB27A	1067	36	13528	3.52182	0.050018
GOTERM_BP_FAT	GO:0007507~heart development	31	2.23665	0.0015365	NRP2, BBS4, NRP1, EDN1, OXTR, ADRBK1, EGLN1, CXADR, GLI3, TPM1, CITED2, ECE1, PBRM1, CALCRL, PCSK5, DVL3, SMAD7, RXRA, TAZ, HSPG2, CBY1, TAB1, FOXP1, DVL1, PLCE1, MSX1, PSEN1, ID1, ADRA1B, TGFBR3, ZFPM2	1067	215	13528	1.82807	0.0500696
GOTERM_BP_FAT	GO:0006875~cellular metal ion homeostasis	29	2.09235	0.00152002	CAV3, C7, MCHR1, CCL2, IL6ST, EDN1, NR3C2, OXTR, CD52, BDKRB2, CCL5, TGFB1, AGTR1, EDNRB, HRH3, PTK2B, SLC24A2, AGT, CCR10, JPH1, CCL11, CCL13, CCR7, PLCE1, PSEN1, PYGM, PLCG2, AVPR1A, XCL1	1067	196	13528	1.87591	0.0503925
GOTERM_BP_FAT	GO:0042325~regulation of phosphorylation	56	4.0404	0.00162391	ADCY2, ADCY7, IL6ST, EDN1, TLR3, ZEB2, TLR4, LATS2, TGFB1, S1PR2, EDNRB, MAP3K5, SPRY1, CDKN2B, ANG, SPRED2, MS4A2, RAPGEF3, EGFR, SOCS3, PKN1, IL6R, PRKCD, SPAG9, PLCE1, ADRB2, TNFRSF10B, PSEN1, RIPK1, PSEN2, CAV3, ENPP1, KITLG, BDKRB2, KIT, CD74, APLP2, TRIB1, DGKA, LIF, PTK2B, AGT, ADRA2A, ADRA2C, THBS1, AXIN1, SMAD7, SPHK1, MET, DGKH, MALT1, TAB1, CISH, DVL1, VLDLR, HTR2A	1067	466	13528	1.5236	0.0519716
GOTERM_BP_FAT	GO:0051129~negative regulation of cellular component organization	23	1.65945	0.00165932	CAV3, NRP1, ACVRL1, SMAD7, SPTBN4, SNCA, CST3, TGFB1, RUFY3, NR1H2, SBDS, SET, PSEN1, PACSIN3, SEMA4F, SPTBN1, TGFBR3, TMSB4X, NGFR, THBS1, TERF2, SPTB, SPP1	1067	142	13528	2.05357	0.052214
GOTERM_BP_FAT	GO:0055074~calcium ion homeostasis	28	2.0202	0.00168993	CAV3, MCHR1, CCL2, IL6ST, EDN1, OXTR, CD52, BDKRB2, CCL5, TGFB1, AGTR1, EDNRB, HRH3, PTK2B, SLC24A2, CCR10, JPH1, HRC, KDR, CCL11, CCL13, CCR7, PLCE1, PSEN1, PYGM, PLCG2, AVPR1A, XCL1	1067	188	13528	1.88829	0.0523041
GOTERM_BP_FAT	GO:0045596~negative regulation of cell differentiation	31	2.23665	0.00165366	IRX3, NRP1, ENPP1, PPARG, STAT5B, TLR3, TLR4, KIT, ZBTB16, JAG1, FOXO4, PRDM16, GLI3, TGFB1, CD74, NR1H2, LIF, PIWIL2, BCL6, MBNL3, SPP1, ZFP36, SMAD7, RCAN1, LIG4, RUFY3, HES1, PSEN1, SEMA4F, TGFBR3, NGFR	1067	216	13528	1.8196	0.0524662
GOTERM_BP_FAT	GO:0009792~embryonic development ending in birth or egg hatching	43	3.10245	0.00168163	BBS4, ACVRL1, SYVN1, NDST1, FGF9, EDN1, EGLN1, ZEB2, GLI3, TPM1, HOXD10, CITED2, GATA2, SBDS, ECE1, HOXC9, FOXF1, TEAD4, APBA3, PCSK5, TERF2, MAFF, ADAM10, CEBPB, EPAS1, HTT, TAF8, HSPG2, LIG4, TAB1, JUNB, DVL1, HES1, HOXB4, MSX1, MEOX2, PSEN1, HOXB6, PSEN2, PDGFRA, TGFBR3, ZFPM2, HOXB9	1067	334	13528	1.63227	0.0524725
GOTERM_BP_FAT	GO:0030324~lung development	18	1.2987	0.00176455	EPAS1, PDPN, FGF9, TAB1, GLI3, FOXP1, KDR, HES1, CTTNBP2, CRISPLD2, FOXF1, VEGFA, PSEN2, PDGFRA, HSD11B1, ZFPM2, KGFLP1, NFIB	1067	99	13528	2.30519	0.05412
GOTERM_BP_FAT	GO:0055080~cation homeostasis	38	2.7417	0.00188587	CAV3, MCHR1, C7, CLCN3, CCL2, IL6ST, EDN1, NR3C2, SLC7A8, OXTR, PPT1, CD52, BDKRB2, CCL5, TGFB1, APLP2, AGTR1, EDNRB, HRH3, PTK2B, SLC24A2, AGT, CCR10, JPH1, HRC, TTC7A, HTT, KDR, CCL11, CCR7, PLCE1, CCL13, PYGM, PSEN1, PLCG2, AVPR1A, XCL1, SLC9A1	1067	286	13528	1.68456	0.0572828
GOTERM_BP_FAT	GO:0043408~regulation of MAPKKK cascade	19	1.37085	0.00206611	CAV3, SH3RF1, FGF9, LEPR, EDN1, PKN1, TLR3, ZEB2, TLR4, IL6R, LIF, ADRB2, MAP3K5, NOD1, PTK2B, AGT, RIPK1, NCOR1, AXIN1	1067	109	13528	2.21002	0.0621035
GOTERM_BP_FAT	GO:0035295~tube development	31	2.23665	0.00220275	BBS4, NRP1, FGF9, EDN1, ZEB2, GDNF, GLI3, CTTNBP2, SPRY1, CD44, CRISPLD2, AGT, FOXF1, PLXND1, PCSK5, CYR61, EPAS1, PDPN, NR4A3, TAB1, FOXP1, KDR, HES1, PSEN1, VEGFA, PSEN2, PDGFRA, HSD11B1, ZFPM2, KGFLP1, NFIB	1067	220	13528	1.78652	0.0640947
GOTERM_BP_FAT	GO:0010627~regulation of protein kinase cascade	34	2.4531	0.00219345	CAV3, SH3RF1, IL6ST, FGF9, LEPR, EDN1, TLR3, TLR4, ZEB2, TGFB1, CANT1, LIF, MAP3K5, TMEM9B, NOD1, PTK2B, AGT, AXIN1, RHOH, SECTM1, F10, BST2, PKN1, MALT1, PIM2, IL6R, CD40, ECM1, LGALS9, ADRB2, TNFRSF10B, ZDHHC13, RIPK1, NCOR1	1067	249	13528	1.73121	0.0643148
GOTERM_BP_FAT	GO:0045785~positive regulation of cell adhesion	13	0.937951	0.00218775	SMAD7, VTN, ECM2, TPM1, CITED2, CDH13, CD47, CD36, FBLN2, THBS1, COL8A1, SPP1, CYR61	1067	60	13528	2.74702	0.0646414
GOTERM_BP_FAT	GO:0050804~regulation of synaptic transmission	22	1.5873	0.00218123	PLAT, EGFR, COL4A4, EGR1, SNCG, CCL2, S100P, NTF3, HTT, SNCA, EDN1, OXTR, KIT, GDNF, LAMA2, PSEN1, GRIN2C, SLC24A2, AGT, PSEN2, NTRK2, HTR2A	1067	136	13528	2.05094	0.0649496
GOTERM_BP_FAT	GO:0019220~regulation of phosphate metabolic process	57	4.11255	0.00238808	ADCY2, ADCY7, IL6ST, EDN1, TLR3, ZEB2, TLR4, LATS2, TGFB1, S1PR2, EDNRB, MAP3K5, SPRY1, CDKN2B, ANG, SPRED2, MS4A2, RAPGEF3, EGFR, SOCS3, PKN1, IL6R, PRKCD, SPAG9, PLCE1, ADRB2, TNFRSF10B, PSEN1, RIPK1, PSEN2, CAV3, ENPP1, KITLG, BDKRB2, KIT, CD74, APLP2, TRIB1, DGKA, LIF, PTK2B, AGT, ADRA2A, ADRA2C, THBS1, AXIN1, SMAD7, SPHK1, MET, DGKH, MALT1, RCAN1, TAB1, CISH, DVL1, VLDLR, HTR2A	1067	485	13528	1.49005	0.0687879
GOTERM_BP_FAT	GO:0051174~regulation of phosphorus metabolic process	57	4.11255	0.00238808	ADCY2, ADCY7, IL6ST, EDN1, TLR3, ZEB2, TLR4, LATS2, TGFB1, S1PR2, EDNRB, MAP3K5, SPRY1, CDKN2B, ANG, SPRED2, MS4A2, RAPGEF3, EGFR, SOCS3, PKN1, IL6R, PRKCD, SPAG9, PLCE1, ADRB2, TNFRSF10B, PSEN1, RIPK1, PSEN2, CAV3, ENPP1, KITLG, BDKRB2, KIT, CD74, APLP2, TRIB1, DGKA, LIF, PTK2B, AGT, ADRA2A, ADRA2C, THBS1, AXIN1, SMAD7, SPHK1, MET, DGKH, MALT1, RCAN1, TAB1, CISH, DVL1, VLDLR, HTR2A	1067	485	13528	1.49005	0.0687879
GOTERM_BP_FAT	GO:0031099~regeneration	14	1.0101	0.00255567	CCL2, SOCS3, RXRA, ALDOC, PPARG, NINJ2, LIFR, CHST3, NR4A3, GAS6, TGFB1, PLAUR, LIF, NEFL	1067	69	13528	2.57246	0.0729
GOTERM_BP_FAT	GO:0051969~regulation of transmission of nerve impulse	23	1.65945	0.00259435	PLAT, EGFR, COL4A4, EGR1, SNCG, CCL2, S100P, NTF3, HTT, SNCA, EDN1, OXTR, KIT, GDNF, LAMA2, PSEN1, GRIN2C, SLC24A2, AGT, PSEN2, NTRK2, AVPR1A, HTR2A	1067	147	13528	1.98372	0.0734238
GOTERM_BP_FAT	GO:0010810~regulation of cell-substrate adhesion	11	0.793651	0.00263383	CDH13, CD36, ACVRL1, FBLN2, BCL6, VTN, ECM2, COL8A1, THBS1, CYR61, SPP1	1067	46	13528	3.03182	0.073961
GOTERM_BP_FAT	GO:0002274~myeloid leukocyte activation	11	0.793651	0.00263383	CD48, LAT2, SBNO2, ADAM10, GIMAP5, CD93, SNCA, TLR3, TLR4, TGFB1, GIMAP1	1067	46	13528	3.03182	0.073961
GOTERM_BP_FAT	GO:0048660~regulation of smooth muscle cell proliferation	11	0.793651	0.00263383	EGFR, CDH13, ANG, VEGFA, STAT5B, EDN1, HBEGF, IL6R, IL15, CALCRL, TRIB1	1067	46	13528	3.03182	0.073961
GOTERM_BP_FAT	GO:0006970~response to osmotic stress	9	0.649351	0.00275868	EGFR, SLC12A2, TSC22D4, PTK2B, AGT, PKN1, TLR3, BDKRB2, ICOSLG	1067	32	13528	3.56584	0.0762316
GOTERM_BP_FAT	GO:0002443~leukocyte mediated immunity	16	1.1544	0.0027438	ICAM1, C7, CD8A, SWAP70, C3, SERPING1, C1R, IL6R, C4BPA, LIG4, C1S, PRKCD, CD74, LAT2, BCL3, RAB27A	1067	86	13528	2.3588	0.0763794
GOTERM_BP_FAT	GO:0006873~cellular ion homeostasis	46	3.3189	0.00282571	CAV3, MCHR1, C7, CLCN3, CCL2, ENPP1, IL6ST, SNCA, EDN1, NR3C2, OXTR, PPT1, CD52, BDKRB2, CCL5, TGFB1, APLP2, AGTR1, EDNRB, HRH3, GRIN2C, PTK2B, P2RY2, SLC24A2, AGT, CCR10, JPH1, GAL3ST1, SLC12A6, GIMAP5, NTF3, TTC7A, HTT, SMAD7, MAL, GIMAP1, CCL11, P2RX4, CCR7, PLCE1, CCL13, PYGM, PSEN1, PLCG2, AVPR1A, XCL1	1067	374	13528	1.55939	0.0769182
GOTERM_BP_FAT	GO:0016485~protein processing	19	1.37085	0.00280965	C7, MASP1, CORIN, CFB, C3, SERPING1, C1R, C4BPA, C1S, CAPN1, CFP, LONP2, ECE1, PSEN1, PSEN2, CFH, PCSK7, CFD, PCSK5	1067	112	13528	2.15082	0.0770377
GOTERM_BP_FAT	GO:0001701~in utero embryonic development	26	1.8759	0.00285906	ACVRL1, SYVN1, EDN1, EGLN1, TPM1, GLI3, CITED2, GATA2, SBDS, FOXF1, TEAD4, APBA3, TERF2, MAFF, CEBPB, ADAM10, EPAS1, TAF8, LIG4, TAB1, JUNB, HES1, MSX1, PDGFRA, TGFBR3, ZFPM2	1067	176	13528	1.87297	0.0772497
GOTERM_BP_FAT	GO:0002449~lymphocyte mediated immunity	14	1.0101	0.00291731	ICAM1, C7, CD8A, C3, SWAP70, SERPING1, C1R, LIG4, C4BPA, C1S, PRKCD, CD74, BCL3, RAB27A	1067	70	13528	2.53571	0.0782182
GOTERM_BP_FAT	GO:0010740~positive regulation of protein kinase cascade	25	1.80375	0.00294292	FGF9, IL6ST, LEPR, TLR3, TLR4, TGFB1, CANT1, LIF, NOD1, TMEM9B, AGT, AXIN1, SECTM1, F10, BST2, MALT1, IL6R, PIM2, CD40, ECM1, LGALS9, ADRB2, TNFRSF10B, ZDHHC13, RIPK1	1067	167	13528	1.89798	0.0783373
GOTERM_BP_FAT	GO:0045859~regulation of protein kinase activity	43	3.10245	0.00311373	CAV3, ADCY2, ADCY7, EDN1, TLR3, KITLG, ZEB2, KIT, CD74, LATS2, TGFB1, APLP2, TRIB1, S1PR2, DGKA, MAP3K5, SPRY1, CDKN2B, ANG, PTK2B, ADRA2A, SPRED2, MS4A2, ADRA2C, THBS1, EGFR, SPHK1, MET, PKN1, MALT1, DGKH, TAB1, CISH, DVL1, SPAG9, ADRB2, PLCE1, TNFRSF10B, PSEN1, RIPK1, PSEN2, VLDLR, HTR2A	1067	345	13528	1.58022	0.0821359
GOTERM_BP_FAT	GO:0055082~cellular chemical homeostasis	46	3.3189	0.0038172	CAV3, MCHR1, C7, CLCN3, CCL2, ENPP1, IL6ST, SNCA, EDN1, NR3C2, OXTR, PPT1, CD52, BDKRB2, CCL5, TGFB1, APLP2, AGTR1, EDNRB, HRH3, GRIN2C, PTK2B, P2RY2, SLC24A2, AGT, CCR10, JPH1, GAL3ST1, SLC12A6, GIMAP5, NTF3, TTC7A, HTT, SMAD7, MAL, GIMAP1, CCL11, P2RX4, CCR7, PLCE1, CCL13, PYGM, PSEN1, PLCG2, AVPR1A, XCL1	1067	380	13528	1.53477	0.0991045
GOTERM_BP_FAT	GO:0010648~negative regulation of cell communication	33	2.38095	0.00385207	CAV3, ELF1, ENPP1, IL6ST, FGF9, FSTL3, ADRBK1, PRDM16, TRIB1, SLC24A2, AGT, BCL6, THBS1, AXIN1, RHOH, SMAD7, SOCS3, RPH3AL, CBY1, FRZB, RGS16, PRKCD, CISH, SIGIRR, RGS22, DKK3, ADRB2, AVPR1A, SMURF1, RGS9, NGFR, NCOR1, HTR2A	1067	248	13528	1.68706	0.0993014
GOTERM_BP_FAT	GO:0006644~phospholipid metabolic process	27	1.94805	0.00399308	SGPP1, SNCA, PI4KAP2, PIP5K1B, GPAA1, PIGK, AGPAT6, SMPDL3A, ETNK1, PLA1A, AGPAT2, PIK3CG, PIGZ, TAZ, PIGS, PISD, FIG4, LPCAT3, LPCAT4, PLAUR, PLCE1, PLCG2, SMPD1, LIPC, KGFLP1, PLA2G5, PIP4K2B	1067	190	13528	1.80169	0.102074
GOTERM_BP_FAT	GO:0008285~negative regulation of cell proliferation	44	3.1746	0.00414556	FRK, ACVRL1, IFITM1, IGFBP6, PPARG, TNFRSF8, ZBTB16, IL15, BDKRB2, FOXO4, CXADR, GLI3, SESN1, TENC1, TGFB1, TRIB1, CTTNBP2, WISP2, CDKN2B, ANG, AGT, CCL3L3, BCL6, THBS1, GPNMB, QSOX1, SCG2, DPT, COL18A1, HYAL1, TESC, PTPRM, KAT2B, RXRA, KLF11, GAS8, TMEM115, RERG, CDH13, MSX1, ETS1, TBRG1, TGFBR3, NFIB	1067	361	13528	1.54531	0.10306
GOTERM_BP_FAT	GO:0019637~organophosphate metabolic process	28	2.0202	0.00409808	SGPP1, SNCA, PI4KAP2, PIP5K1B, GPAA1, PIGK, AGPAT6, SMPDL3A, ETNK1, PLA1A, GK5, AGPAT2, PIK3CG, PIGZ, TAZ, PIGS, PISD, FIG4, LPCAT3, LPCAT4, PLAUR, PLCE1, PLCG2, SMPD1, LIPC, KGFLP1, PLA2G5, PIP4K2B	1067	200	13528	1.775	0.103262
GOTERM_BP_FAT	GO:0002573~myeloid leukocyte differentiation	9	0.649351	0.00413783	GIMAP5, PSEN1, PSEN2, PPARG, KIT, OSTM1, IFI16, TGFB1, GIMAP1	1067	34	13528	3.35608	0.10354
GOTERM_BP_FAT	GO:0051789~response to protein stimulus	18	1.2987	0.00409731	EGR1, CFB, SKIV2L, NR4A2, HSPA1A, EDEM1, TGFB1, CD48, ATF6, MSX1, HSPA2, VCP, ID1, TOR1A, HSPA4, DNAJB1, PPP1R15A, CYR61	1067	107	13528	2.13284	0.103917
GOTERM_BP_FAT	GO:0006897~endocytosis	30	2.1645	0.00424981	ABCA7, LDLR, AP1B1, SNX17, SORL1, SNCA, SNX2, EPS15L1, PPT1, STON1-GTF2A1L, GATA2, PACSIN3, CD93, FCN1, PLA2R1, EHD1, THBS1, PTX3, EHD2, DNM3, MRC2, ARHGAP27, MFGE8, LDLRAP1, SH3BP4, ADRB2, CD36, TOM1, EPN1, VLDLR	1067	220	13528	1.72889	0.104846
GOTERM_BP_FAT	GO:0010324~membrane invagination	30	2.1645	0.00424981	ABCA7, LDLR, AP1B1, SNX17, SORL1, SNCA, SNX2, EPS15L1, PPT1, STON1-GTF2A1L, GATA2, PACSIN3, CD93, FCN1, PLA2R1, EHD1, THBS1, PTX3, EHD2, DNM3, MRC2, ARHGAP27, MFGE8, LDLRAP1, SH3BP4, ADRB2, CD36, TOM1, EPN1, VLDLR	1067	220	13528	1.72889	0.104846
GOTERM_BP_FAT	GO:0030336~negative regulation of cell migration	12	0.865801	0.00440134	PTPRM, ACVRL1, EGFL7, SMAD7, TGFBR3, ABHD2, TIE1, THBS1, TPM1, TGFB1, CITED2, TRIB1	1067	57	13528	2.66917	0.1077
GOTERM_BP_FAT	GO:0007517~muscle organ development	29	2.09235	0.00447177	CAV3, CACNB2, FOXO4, CXADR, TPM1, HOXD10, FAM65B, LIF, TEAD4, JPH1, FOXL2, EVC, SMAD7, RXRA, TAZ, MET, HSPG2, RCAN1, CBY1, FOXP1, DVL1, LAMA2, MSX1, MEOX2, VAMP5, HBEGF, TGFBR3, ZFPM2, SERP1	1067	211	13528	1.74255	0.108645
GOTERM_BP_FAT	GO:0009968~negative regulation of signal transduction	30	2.1645	0.00453491	CAV3, ELF1, ENPP1, IL6ST, FGF9, FSTL3, ADRBK1, PRDM16, TRIB1, AGT, BCL6, THBS1, AXIN1, RHOH, SMAD7, SOCS3, RPH3AL, CBY1, FRZB, RGS16, PRKCD, CISH, SIGIRR, RGS22, DKK3, ADRB2, SMURF1, RGS9, NGFR, NCOR1	1067	221	13528	1.72107	0.108737
GOTERM_BP_FAT	GO:0060541~respiratory system development	18	1.2987	0.00451557	EPAS1, PDPN, FGF9, TAB1, GLI3, FOXP1, KDR, HES1, CTTNBP2, CRISPLD2, FOXF1, VEGFA, PSEN2, PDGFRA, HSD11B1, ZFPM2, KGFLP1, NFIB	1067	108	13528	2.11309	0.108971
GOTERM_BP_FAT	GO:0048545~response to steroid hormone stimulus	27	1.94805	0.00459734	CCL2, LDLR, LEPR, PPARG, STAT5B, OXTR, ASL, CCL5, TGFB1, CTTNBP2, THBS1, NEFL, SPP1, SOCS3, RXRA, MFGE8, RCAN1, IL6R, STAT3, JUNB, KRT19, DUSP1, PDGFRA, ARSA, AVPR1A, RGS9, IGFBP2	1067	192	13528	1.78292	0.109477
GOTERM_BP_FAT	GO:0006957~complement activation, alternative pathway	6	0.4329	0.00462918	CFP, C7, C3, CFB, CFH, CFD	1067	15	13528	5.07142	0.109523
GOTERM_BP_FAT	GO:0006874~cellular calcium ion homeostasis	26	1.8759	0.00480484	CAV3, MCHR1, CCL2, IL6ST, EDN1, OXTR, CD52, BDKRB2, CCL5, TGFB1, AGTR1, EDNRB, HRH3, PTK2B, SLC24A2, CCR10, JPH1, CCL11, CCL13, CCR7, PLCE1, PSEN1, PYGM, PLCG2, AVPR1A, XCL1	1067	183	13528	1.80132	0.112759
GOTERM_BP_FAT	GO:0048585~negative regulation of response to stimulus	17	1.22655	0.0049082	ZFP36, MICB, MASP1, ENPP1, SOCS3, PPARG, SERPING1, IL7R, PRKCD, TGFB1, TNFRSF1B, ADRB2, BCL6, CALCRL, NT5E, NCOR1, SPP1	1067	100	13528	2.15535	0.114356
GOTERM_BP_FAT	GO:0003073~regulation of systemic arterial blood pressure	9	0.649351	0.0050007	AGTR1, ADRB2, ECE1, AGT, EDN1, AVPR1A, ADRA1B, TPM1, PCSK5	1067	35	13528	3.2602	0.115009
GOTERM_BP_FAT	GO:0033273~response to vitamin	13	0.937951	0.00497775	MUC1, MICB, KYNU, CCL2, RXRA, PPARG, AQP3, TGFB1, CD44, DUSP1, TIE1, IGFBP2, SPP1	1067	66	13528	2.49729	0.115193
GOTERM_BP_FAT	GO:0051050~positive regulation of transport	30	2.1645	0.00515355	MCHR1, PANX1, C3, ATP6AP1, EDN1, SNCA, BTC, OXTR, ADRBK1, PPT1, GDNF, GLI3, TGFB1, NR1H2, GATA2, ANG, P2RY1, MS4A2, PTX3, GIMAP5, MFGE8, LDLRAP1, GIMAP1, INHBB, KCNN4, P2RX4, ADRB2, PLCG2, AVPR1A, SERP1	1067	223	13528	1.70563	0.117622
GOTERM_BP_FAT	GO:0007626~locomotory behavior	35	2.52525	0.0054784	NRP2, SNCG, CCL2, SNCA, CXCL9, CCL5, ASL, GDNF, HOXD10, APLP2, EDNRB, TYMP, SBDS, RAC2, CCL3L3, CKLF, CCR10, HPGDS, SCG2, CYR61, RALBP1, HTT, SPTBN4, NR4A2, IL6R, FIG4, PLAUR, CCL11, CCL13, CCR7, ADRA1B, CMTM8, XCL1, PTAFR, CMTM5	1067	274	13528	1.61952	0.121729
GOTERM_BP_FAT	GO:0021700~developmental maturation	17	1.22655	0.0054174	EPAS1, PPARG, NR4A2, NTN4, KDR, HES1, GATA2, AGPAT6, G6PD, PSEN1, CD44, PTK2B, ANG, VEGFA, PSEN2, LHX6, AXIN1	1067	101	13528	2.13401	0.121848
GOTERM_BP_FAT	GO:0002697~regulation of immune effector process	17	1.22655	0.0054174	ICAM1, MICB, GIMAP5, MASP1, C3, STAT5B, MALT1, SERPING1, CD40, IL15, IL7R, TGFB1, FOXP1, GIMAP1, AP2B1, MS4A2, BCL6	1067	101	13528	2.13401	0.121848
GOTERM_BP_FAT	GO:0030003~cellular cation homeostasis	33	2.38095	0.00552598	CAV3, C7, MCHR1, CLCN3, CCL2, IL6ST, EDN1, NR3C2, OXTR, PPT1, CD52, BDKRB2, CCL5, TGFB1, APLP2, AGTR1, EDNRB, HRH3, PTK2B, SLC24A2, AGT, CCR10, JPH1, TTC7A, CCL11, CCL13, CCR7, PLCE1, PSEN1, PYGM, PLCG2, AVPR1A, XCL1	1067	254	13528	1.64721	0.122025
GOTERM_BP_FAT	GO:0048469~cell maturation	14	1.0101	0.00540294	EPAS1, PPARG, NTN4, NR4A2, KDR, HES1, GATA2, AGPAT6, G6PD, PTK2B, ANG, VEGFA, LHX6, AXIN1	1067	75	13528	2.36666	0.122249
GOTERM_BP_FAT	GO:0034341~response to interferon-gamma	5	0.36075	0.00547279	CIITA, KYNU, SNCA, CALCOCO2, GCH1	1067	10	13528	6.33927	0.12231
GOTERM_BP_FAT	GO:0043502~regulation of muscle adaptation	5	0.36075	0.00547279	CAV3, P2RX4, IL6ST, AGT, EDN1	1067	10	13528	6.33927	0.12231
GOTERM_BP_FAT	GO:0006575~cellular amino acid derivative metabolic process	24	1.7316	0.00560875	KYNU, CCBL1, EPAS1, HTT, STAT5B, SNCA, NR4A2, LRTOMT, GSTT1, NPR1, GCH1, GGT5, AGPAT6, G6PD, P4HA2, SULT1A1, HDC, GPX3, ETNK1, LIPC, EIF5A2, KGFLP1, MGST1, PLA2G5	1067	166	13528	1.83304	0.123042
GOTERM_BP_FAT	GO:0043549~regulation of kinase activity	43	3.10245	0.00569267	CAV3, ADCY2, ADCY7, EDN1, TLR3, KITLG, ZEB2, KIT, CD74, LATS2, TGFB1, APLP2, TRIB1, S1PR2, DGKA, MAP3K5, SPRY1, CDKN2B, ANG, PTK2B, ADRA2A, SPRED2, MS4A2, ADRA2C, THBS1, EGFR, SPHK1, MET, PKN1, MALT1, DGKH, TAB1, CISH, DVL1, SPAG9, ADRB2, PLCE1, TNFRSF10B, PSEN1, RIPK1, PSEN2, VLDLR, HTR2A	1067	357	13528	1.52711	0.124069
GOTERM_BP_FAT	GO:0010876~lipid localization	23	1.65945	0.00582363	ABCA7, SPNS2, SPNS3, OSBPL3, LDLR, ENPP1, PPARG, STAT5B, SORL1, ANXA1, ATP10D, BDKRB2, GOT2, KCNN4, CD36, PLIN2, PITPNC1, LIPC, APOL6, PLA2G5, APOL4, B4GALNT1, VLDLR	1067	157	13528	1.85737	0.126037
GOTERM_BP_FAT	GO:0006916~anti-apoptosis	28	2.0202	0.00612005	SYVN1, HTATIP2, CCL2, SNCA, STAT5B, HSPA1A, CIAPIN1, GDNF, CITED2, BAG3, AATF, THBS1, MKL1, STAMBP, IL2RB, CEBPB, SOCS3, HTT, SPHK1, ANXA1, MALT1, PIM2, BIRC3, SERPINB9, CDH13, PSEN1, VEGFA, NGFR	1067	206	13528	1.7233	0.1313
GOTERM_BP_FAT	GO:0050921~positive regulation of chemotaxis	8	0.577201	0.00619037	CDH13, ADAM10, VEGFA, IL6R, THBS1, TGFB1, KDR, SCG2	1067	29	13528	3.49753	0.131982
GOTERM_BP_FAT	GO:0045807~positive regulation of endocytosis	8	0.577201	0.00619037	GATA2, C3, ATP6AP1, SNCA, PPT1, MFGE8, PTX3, LDLRAP1	1067	29	13528	3.49753	0.131982
GOTERM_BP_FAT	GO:0048871~multicellular organismal homeostasis	15	1.08225	0.00633855	BBS4, GIMAP5, EPAS1, STAT3, EPHA3, KDR, GIMAP1, DFNB31, P2RX4, ADRB2, RAC2, VEGFA, SERPINA3, KGFLP1, HTR2A	1067	85	13528	2.23739	0.134194
GOTERM_BP_FAT	GO:0014070~response to organic cyclic substance	19	1.37085	0.00648092	SOCS3, RXRA, LEPR, ALDOC, PPARG, OXTR, ADRBK1, JUNB, STAT3, TGFB1, LONP2, CDKN2B, PLIN2, HRH3, CD44, PTK2B, ADRA1B, SMPD1, SLC9A1	1067	121	13528	1.99084	0.136261
GOTERM_BP_FAT	GO:0001890~placenta development	12	0.865801	0.00658738	LIF, GATA2, CEBPB, EPAS1, ANG, RXRA, PPARG, PBRM1, EGLN1, JUNB, CITED2, SPP1	1067	60	13528	2.53571	0.137602
GOTERM_BP_FAT	GO:0007584~response to nutrient	21	1.51515	0.00672143	MUC1, SUOX, KYNU, MICB, CCL2, CFB, IL6ST, SKIV2L, RXRA, PPARG, ASL, AQP3, TGFB1, DUSP1, CDKN2B, CD44, ARSA, TIE1, IGFBP2, SPP1, VLDLR	1067	140	13528	1.90178	0.139457
GOTERM_BP_FAT	GO:0051604~protein maturation	19	1.37085	0.00705954	C7, MASP1, CORIN, CFB, C3, SERPING1, C1R, C4BPA, C1S, CAPN1, CFP, LONP2, ECE1, PSEN1, PSEN2, CFH, PCSK7, CFD, PCSK5	1067	122	13528	1.97453	0.145187
GOTERM_BP_FAT	GO:0051338~regulation of transferase activity	44	3.1746	0.00714803	CAV3, ADCY2, ADCY7, PPARG, EDN1, TLR3, KITLG, ZEB2, KIT, CD74, LATS2, TGFB1, APLP2, TRIB1, S1PR2, DGKA, MAP3K5, SPRY1, CDKN2B, ANG, PTK2B, ADRA2A, SPRED2, MS4A2, ADRA2C, THBS1, EGFR, SPHK1, MET, PKN1, MALT1, DGKH, TAB1, CISH, DVL1, SPAG9, ADRB2, PLCE1, TNFRSF10B, PSEN1, RIPK1, PSEN2, VLDLR, HTR2A	1067	372	13528	1.49961	0.146102
GOTERM_BP_FAT	GO:0008283~cell proliferation	50	3.6075	0.00722657	ZEB2, IL15, ENPEP, TGFB1, ISG20, GPC4, SBDS, MS4A2, RAPGEF3, CYR61, EGFR, BST2, PDPN, RXRA, ARTN, CD40, IFI16, LIG4, PIM2, PRKCD, LRPAP1, VEGFB, GLUL, PLCE1, PSEN1, VEGFA, KITLG, KIT, IL7R, CD74, FBXW4P1, TAL1, PTK2B, AGT, CKLF, POU3F3, COL8A1, COL8A2, TFDP1, ERG, CRIP1, TAF8, MET, MALT1, GAS6, CSGALNACT1, HOXB4, CDH13, ADRA1B, TGFBR3	1067	436	13528	1.45396	0.146819
GOTERM_BP_FAT	GO:0006935~chemotaxis	23	1.65945	0.0072734	NRP2, CCL2, RALBP1, CXCL9, IL6R, CCL5, PLAUR, CCL11, EDNRB, TYMP, SBDS, CCL13, CCR7, RAC2, CKLF, CCR10, CCL3L3, CMTM8, XCL1, PTAFR, CYR61, SCG2, CMTM5	1067	160	13528	1.82254	0.146934
GOTERM_BP_FAT	GO:0042330~taxis	23	1.65945	0.0072734	NRP2, CCL2, RALBP1, CXCL9, IL6R, CCL5, PLAUR, CCL11, EDNRB, TYMP, SBDS, CCL13, CCR7, RAC2, CKLF, CCR10, CCL3L3, CMTM8, XCL1, PTAFR, CYR61, SCG2, CMTM5	1067	160	13528	1.82254	0.146934
GOTERM_BP_FAT	GO:0045768~positive regulation of anti-apoptosis	8	0.577201	0.00753655	DUSP1, SMAD7, PTK2B, IL6ST, RIPK1, LIFR, IL6R, SLC9A1	1067	30	13528	3.38094	0.148768
GOTERM_BP_FAT	GO:0009719~response to endogenous stimulus	47	3.39105	0.00751006	CCL2, ADCY2, LDLR, ADCY7, ENPP1, ALDOC, LEPR, STAT5B, PPARG, OXTR, TIMP4, FOXO4, CCL5, ASL, LATS2, TGFB1, CTTNBP2, ANG, PTK2B, TFF3, THBS1, NEFL, SPP1, KAT2B, SOCS3, RXRA, FBP1, NR4A2, RCAN1, MFGE8, NR4A3, IL6R, JUNB, STAT3, RERG, CDH13, KRT19, DUSP1, ADRA1B, PDGFRA, AVPR1A, ARSA, TGFBR3, RGS9, IGFBP2, MGST1, VLDLR	1067	405	13528	1.47134	0.149039
GOTERM_BP_FAT	GO:0055066~di-, tri-valent inorganic cation homeostasis	31	2.23665	0.00743456	CAV3, MCHR1, CCL2, IL6ST, EDN1, OXTR, CD52, BDKRB2, CCL5, TGFB1, APLP2, AGTR1, EDNRB, HRH3, PTK2B, SLC24A2, CCR10, JPH1, HRC, TTC7A, HTT, KDR, CCL11, CCL13, CCR7, PLCE1, PSEN1, PYGM, PLCG2, AVPR1A, XCL1	1067	239	13528	1.6445	0.149172
GOTERM_BP_FAT	GO:0040013~negative regulation of locomotion	12	0.865801	0.00747948	PTPRM, ACVRL1, EGFL7, SMAD7, TGFBR3, ABHD2, TIE1, THBS1, TPM1, TGFB1, CITED2, TRIB1	1067	61	13528	2.49414	0.149237
GOTERM_BP_FAT	GO:0035150~regulation of tube size	11	0.793651	0.00763745	P2RX4, AGTR1, CTTNBP2, EDNRB, ADRB2, AGT, EDN1, PDE5A, ADRA1B, GUCY1A3, GCH1	1067	53	13528	2.63139	0.14985
GOTERM_BP_FAT	GO:0050880~regulation of blood vessel size	11	0.793651	0.00763745	P2RX4, AGTR1, CTTNBP2, EDNRB, ADRB2, AGT, EDN1, PDE5A, ADRA1B, GUCY1A3, GCH1	1067	53	13528	2.63139	0.14985
GOTERM_BP_FAT	GO:0043627~response to estrogen stimulus	17	1.22655	0.00789947	LDLR, SOCS3, LEPR, STAT5B, PPARG, OXTR, RCAN1, MFGE8, STAT3, TGFB1, CTTNBP2, KRT19, DUSP1, PDGFRA, ARSA, RGS9, IGFBP2	1067	105	13528	2.05272	0.152298
GOTERM_BP_FAT	GO:0032844~regulation of homeostatic process	18	1.2987	0.00782009	GIMAP5, SMAD7, BTC, STAT5B, CCL5, TGFB1, GIMAP1, P2RX4, AGTR1, TAL1, CD44, ETS1, AGT, VEGFA, AVPR1A, MS4A2, TERF2, SPP1	1067	114	13528	2.00187	0.152392
GOTERM_BP_FAT	GO:0032147~activation of protein kinase activity	18	1.2987	0.00782009	EGFR, ADCY2, ADCY7, SPHK1, EDN1, TLR3, DGKH, MALT1, TAB1, CISH, DGKA, PLCE1, ADRB2, TNFRSF10B, PSEN1, PTK2B, ANG, MS4A2	1067	114	13528	2.00187	0.152392
GOTERM_BP_FAT	GO:0060627~regulation of vesicle-mediated transport	16	1.1544	0.00789906	C3, ATP6AP1, SNX17, SNCA, RPH3AL, PPT1, MFGE8, LDLRAP1, TGFB1, NR1H2, STON1-GTF2A1L, CDH13, GATA2, PACSIN3, MS4A2, PTX3	1067	96	13528	2.11309	0.153047
GOTERM_BP_FAT	GO:0019221~cytokine-mediated signaling pathway	13	0.937951	0.00805422	KLF6, IL1R1, IL2RB, CCL2, IL6ST, LEPR, STAT5B, LIFR, KIT, IL6R, STAT3, KRT18, RIPK1	1067	70	13528	2.35459	0.154287
GOTERM_BP_FAT	GO:0001817~regulation of cytokine production	25	1.80375	0.0081627	ELF1, PANX1, IL6ST, STAT5B, PPARG, TNFRSF8, TLR3, IGF2BP2, TLR4, TGFB1, NOD1, AGT, BCL3, BCL6, THBS1, AGPAT2, CEBPB, GIMAP5, MALT1, CD40, IL6R, GIMAP1, SIGIRR, INHBB, IRF1	1067	181	13528	1.75118	0.154683
GOTERM_BP_FAT	GO:0032535~regulation of cellular component size	34	2.4531	0.00812259	CAV3, ACVRL1, FGFR3, NRP1, ENPP1, TNFRSF12A, EDN1, PPARG, PPT1, IL7R, TGFB1, NDRG4, PTK2B, AGT, BCL6, NEFL, SPP1, ADAM10, SPTBN4, SPHK1, NPR1, NEBL, RERG, ARPC1B, SEMA4F, ADRA1B, AVPR1A, SPTBN1, HBEGF, TGFBR3, TMSB4X, BIN3, SPTB, SLC9A1	1067	271	13528	1.59067	0.154734
GOTERM_BP_FAT	GO:0046486~glycerolipid metabolic process	23	1.65945	0.00839459	CAV3, PIK3CG, PIGZ, IL6ST, TAZ, GPAA1, PIP5K1B, PI4KAP2, PIGS, FIG4, PLAUR, NR1H2, PIGK, AGPAT6, PLCE1, ANG, ETNK1, PLA1A, LIPC, KGFLP1, AGPAT2, PLA2G5, PIP4K2B	1067	162	13528	1.80004	0.15796
GOTERM_BP_FAT	GO:0002696~positive regulation of leukocyte activation	17	1.22655	0.00864401	GIMAP5, IL6ST, STAT5B, MALT1, ITPKB, CD40, IL15, IL7R, CD74, TGFB1, GIMAP1, CD47, CD2, MS4A2, BCL6, THBS1, ICOSLG	1067	106	13528	2.03335	0.161492
GOTERM_BP_FAT	GO:0016064~immunoglobulin mediated immune response	11	0.793651	0.00872886	C7, C3, SWAP70, BCL3, C1R, SERPING1, C1S, LIG4, C4BPA, PRKCD, CD74	1067	54	13528	2.58267	0.162171
GOTERM_BP_FAT	GO:0050920~regulation of chemotaxis	8	0.577201	0.00908725	CDH13, ADAM10, VEGFA, IL6R, THBS1, TGFB1, KDR, SCG2	1067	31	13528	3.27188	0.167469
GOTERM_BP_FAT	GO:0048661~positive regulation of smooth muscle cell proliferation	8	0.577201	0.00908725	EGFR, CDH13, VEGFA, STAT5B, EDN1, HBEGF, IL6R, CALCRL	1067	31	13528	3.27188	0.167469
GOTERM_BP_FAT	GO:0001932~regulation of protein amino acid phosphorylation	24	1.7316	0.00918465	EGFR, ENPP1, SMAD7, SOCS3, IL6ST, EDN1, PKN1, KITLG, ZEB2, TLR4, IL6R, BDKRB2, PRKCD, TGFB1, LIF, EDNRB, MAP3K5, PSEN1, PTK2B, AGT, RIPK1, PSEN2, RAPGEF3, AXIN1	1067	173	13528	1.75887	0.168317
GOTERM_BP_FAT	GO:0051271~negative regulation of cell motion	12	0.865801	0.0095436	PTPRM, ACVRL1, EGFL7, SMAD7, TGFBR3, ABHD2, TIE1, THBS1, TPM1, TGFB1, CITED2, TRIB1	1067	63	13528	2.41496	0.172699
GOTERM_BP_FAT	GO:0031589~cell-substrate adhesion	16	1.1544	0.00952904	TNFRSF12A, ITGB5, ITGA3, VTN, NID2, ACTN3, COL5A3, ECM2, LYVE1, CD44, PTK2B, AGT, CNTN2, ANTXR1, THBS3, ADAM15	1067	98	13528	2.06997	0.173262
GOTERM_BP_FAT	GO:0000165~MAPKKK cascade	25	1.80375	0.00993824	FGFR3, NDST1, OXTR, ITPKB, FGF13, CD74, TRIB1, S1PR2, MAP3K5, PTK2B, ADRA2A, SPRED2, ADRA2C, THBS1, SCG2, EGFR, ARHGEF6, MET, PKN1, TAB1, SH2D3C, SPAG9, PLCE1, PSEN1, RIPK1	1067	184	13528	1.72263	0.178369
GOTERM_BP_FAT	GO:0006937~regulation of muscle contraction	13	0.937951	0.0100675	CAV3, SMAD7, SPHK1, EDN1, OXTR, ADRBK1, TPM1, TPM3, P2RX4, PLCE1, ADRB2, GUCY1A3, CALCRL	1067	72	13528	2.28918	0.179651
GOTERM_BP_FAT	GO:0001819~positive regulation of cytokine production	15	1.08225	0.0104687	GIMAP5, PANX1, IL6ST, TLR3, TLR4, MALT1, IL6R, CD40, TGFB1, GIMAP1, NOD1, AGT, BCL3, THBS1, AGPAT2	1067	90	13528	2.11309	0.185292
GOTERM_BP_FAT	GO:0016337~cell-cell adhesion	34	2.4531	0.0105598	CLDN7, MPZL2, CLDN5, NINJ2, LMO7, CLDN10, PCDHB12, CDH6, ANXA9, EZR, CD93, PCDHB18, CD44, COL6A2, CD2, ESAM, PCDHA11, COL8A2, CEACAM1, EGFR, SELP, ICAM1, BMP1, PTPRM, PCDHB5, PDPN, ICAM2, PCDHB4, PCDHB2, PCDH9, CDH13, PSEN1, CD34, CDH19	1067	276	13528	1.56185	0.185909
GOTERM_BP_FAT	GO:0001936~regulation of endothelial cell proliferation	8	0.577201	0.0108593	CTTNBP2, CDH13, PTPRM, CCL2, ANG, VEGFA, THBS1, SCG2	1067	32	13528	3.16963	0.188973
GOTERM_BP_FAT	GO:0002285~lymphocyte activation during immune response	6	0.4329	0.0108347	ICAM1, PSEN1, PSEN2, PLCG2, BCL3, RAB27A	1067	18	13528	4.22618	0.18943
GOTERM_BP_FAT	GO:0006650~glycerophospholipid metabolic process	18	1.2987	0.0109429	PIK3CG, PIGZ, TAZ, PIP5K1B, PI4KAP2, GPAA1, PIGS, FIG4, PLAUR, PIGK, AGPAT6, PLA1A, ETNK1, LIPC, KGFLP1, AGPAT2, PLA2G5, PIP4K2B	1067	118	13528	1.93401	0.189445
GOTERM_BP_FAT	GO:0019724~B cell mediated immunity	11	0.793651	0.011266	C7, C3, SWAP70, BCL3, C1R, SERPING1, C1S, LIG4, C4BPA, PRKCD, CD74	1067	56	13528	2.49043	0.193631
GOTERM_BP_FAT	GO:0010594~regulation of endothelial cell migration	7	0.505051	0.0113788	PTPRM, ACVRL1, AGT, VEGFA, EDN1, THBS1, TGFB1	1067	25	13528	3.54999	0.193676
GOTERM_BP_FAT	GO:0008361~regulation of cell size	27	1.94805	0.0113279	CAV3, ACVRL1, FGFR3, NRP1, ENPP1, TNFRSF12A, EDN1, PPARG, PPT1, IL7R, TGFB1, NDRG4, PTK2B, AGT, BCL6, SPP1, ADAM10, SPHK1, NPR1, RERG, SEMA4F, AVPR1A, ADRA1B, HBEGF, TGFBR3, BIN3, SLC9A1	1067	206	13528	1.66175	0.193739
GOTERM_BP_FAT	GO:0043410~positive regulation of MAPKKK cascade	10	0.721501	0.0115828	LIF, ADRB2, NOD1, FGF9, AGT, LEPR, TLR3, TLR4, IL6R, AXIN1	1067	48	13528	2.64136	0.195949
GOTERM_BP_FAT	GO:0010863~positive regulation of phospholipase C activity	12	0.865801	0.0120208	EGFR, AGTR1, EDNRB, PLCE1, ANG, P2RY2, AGT, P2RY1, EDN1, AVPR1A, MS4A2, HTR2A	1067	65	13528	2.34065	0.201725
GOTERM_BP_FAT	GO:0006022~aminoglycan metabolic process	12	0.865801	0.0120208	CSGALNACT1, HYAL1, LYVE1, CHID1, NDST1, XYLT1, ITIH1, B3GNT1, ITIH5, CHST3, ITIH3, EXT1	1067	65	13528	2.34065	0.201725
GOTERM_BP_FAT	GO:0007202~activation of phospholipase C activity	12	0.865801	0.0120208	EGFR, AGTR1, EDNRB, PLCE1, ANG, P2RY2, AGT, P2RY1, EDN1, AVPR1A, MS4A2, HTR2A	1067	65	13528	2.34065	0.201725
GOTERM_BP_FAT	GO:0046328~regulation of JNK cascade	12	0.865801	0.0120208	SH3RF1, MAP3K5, NOD1, PTK2B, RIPK1, EDN1, PKN1, TLR3, ZEB2, TLR4, NCOR1, AXIN1	1067	65	13528	2.34065	0.201725
GOTERM_BP_FAT	GO:0051952~regulation of amine transport	8	0.577201	0.012869	SNCG, HRH3, AGT, SNCA, OXTR, ADRBK1, GDNF, HTR2A	1067	33	13528	3.07358	0.21349
GOTERM_BP_FAT	GO:0031579~membrane raft organization	4	0.2886	0.0134168	CAV3, CD2, PPT1, MAL	1067	7	13528	7.24488	0.219691
GOTERM_BP_FAT	GO:0016255~attachment of GPI anchor to protein	4	0.2886	0.0134168	PIGK, GPAA1, PIGS, PLAUR	1067	7	13528	7.24488	0.219691
GOTERM_BP_FAT	GO:0050679~positive regulation of epithelial cell proliferation	9	0.649351	0.0133565	EGFR, HRH3, FGF9, ATP6AP1, VEGFA, KGFLP1, FOXP1, TGFB1, KDR	1067	41	13528	2.78309	0.219733
GOTERM_BP_FAT	GO:0001570~vasculogenesis	9	0.649351	0.0133565	SGPL1, EGFL7, FOXF1, VEGFA, NTRK2, ZFPM2, JUNB, CITED2, KDR	1067	41	13528	2.78309	0.219733
GOTERM_BP_FAT	GO:0008610~lipid biosynthetic process	38	2.7417	0.0135397	CYB5R2, EDN1, GPAA1, LTC4S, ACSS2, CD74, PIGK, AGPAT6, AGPS, ANG, ALOX5AP, PIWIL2, ETNK1, ELOVL7, PRKAA2, GAL3ST1, AGPAT2, HPGDS, B4GALNT1, A4GALT, PIGZ, SPTLC3, TAZ, PRKAB1, FADS3, PIGS, PISD, LPCAT3, LPCAT4, PLAUR, GGT5, PLCE1, G6PD, SMPD1, HSD11B1, LIPC, KGFLP1, PLA2G5	1067	323	13528	1.49159	0.220556
GOTERM_BP_FAT	GO:0042311~vasodilation	7	0.505051	0.0138293	P2RX4, CTTNBP2, EDNRB, ADRB2, PDE5A, GUCY1A3, GCH1	1067	26	13528	3.41345	0.221969
GOTERM_BP_FAT	GO:0060193~positive regulation of lipase activity	13	0.937951	0.0137922	EGFR, EDN1, NR1H2, EDNRB, AGTR1, PLCE1, ANG, AGT, P2RY2, P2RY1, AVPR1A, MS4A2, HTR2A	1067	75	13528	2.19761	0.222351
GOTERM_BP_FAT	GO:0045058~T cell selection	6	0.4329	0.0137692	CD3D, JAG2, ITPKB, IL15, CD74, CD1D	1067	19	13528	4.00375	0.222939
GOTERM_BP_FAT	GO:0009725~response to hormone stimulus	42	3.0303	0.0144454	ADCY2, CCL2, LDLR, ADCY7, ENPP1, LEPR, STAT5B, PPARG, OXTR, TIMP4, FOXO4, CCL5, ASL, LATS2, TGFB1, CTTNBP2, ANG, PTK2B, TFF3, THBS1, NEFL, SPP1, KAT2B, SOCS3, RXRA, FBP1, MFGE8, RCAN1, NR4A3, IL6R, JUNB, STAT3, RERG, KRT19, DUSP1, PDGFRA, AVPR1A, ARSA, TGFBR3, RGS9, IGFBP2, VLDLR	1067	367	13528	1.45095	0.229748
GOTERM_BP_FAT	GO:0050878~regulation of body fluid levels	20	1.443	0.0147464	PLAT, F10, NFE2, EDN1, NPR1, SERPING1, CD40, ANXA2P3, PLAUR, ANXA2, KCNN4, PLSCR1, CD36, THBD, P2RY1, TFPI, ENTPD1, TFPI2, PROS1, PAPSS2, RAB27A	1067	141	13528	1.79837	0.233015
GOTERM_BP_FAT	GO:0043085~positive regulation of catalytic activity	56	4.0404	0.0149943	ADCY2, ADCY7, EDN1, TLR3, ZEB2, GDNF, TGFB1, S1PR2, AGTR1, EDNRB, MAP3K5, NOD1, ANG, MS4A2, CALCRL, EGFR, RALBP1, PKN1, ARHGAP27, SPAG9, PLCE1, ADRB2, TNFRSF10B, PSEN1, RIPK1, PSEN2, PSME3, KITLG, KIT, TPM1, CD74, GCH1, NR1H2, DGKA, PTK2B, P2RY2, AGT, P2RY1, ADRA2A, ADRA2C, THBS1, FOXL2, SPHK1, MET, NR4A2, DGKH, MALT1, TAB1, CISH, PSMD12, VCP, NTRK2, AVPR1A, RGS9, VLDLR, HTR2A	1067	520	13528	1.36538	0.234571
GOTERM_BP_FAT	GO:0042698~ovulation cycle	12	0.865801	0.0149594	INHBB, EGFR, FOXL2, ANG, AGT, LEPR, VEGFA, STAT5B, OXTR, TIMP4, KGFLP1, KDR	1067	67	13528	2.27078	0.235028
GOTERM_BP_FAT	GO:0006636~unsaturated fatty acid biosynthetic process	8	0.577201	0.0151327	GGT5, ALOX5AP, EDN1, FADS3, LTC4S, CD74, HPGDS, PLA2G5	1067	34	13528	2.98319	0.235535
GOTERM_BP_FAT	GO:0009712~catechol metabolic process	8	0.577201	0.0151327	EPAS1, SULT1A1, HDC, SNCA, NR4A2, NPR1, LRTOMT, GCH1	1067	34	13528	2.98319	0.235535
GOTERM_BP_FAT	GO:0006584~catecholamine metabolic process	8	0.577201	0.0151327	EPAS1, SULT1A1, HDC, SNCA, NR4A2, NPR1, LRTOMT, GCH1	1067	34	13528	2.98319	0.235535
GOTERM_BP_FAT	GO:0048520~positive regulation of behavior	8	0.577201	0.0151327	CDH13, ADAM10, VEGFA, IL6R, THBS1, TGFB1, KDR, SCG2	1067	34	13528	2.98319	0.235535
GOTERM_BP_FAT	GO:0050806~positive regulation of synaptic transmission	8	0.577201	0.0151327	EGFR, COL4A4, LAMA2, CCL2, SLC24A2, SNCA, NTRK2, OXTR	1067	34	13528	2.98319	0.235535
GOTERM_BP_FAT	GO:0034311~diol metabolic process	8	0.577201	0.0151327	EPAS1, SULT1A1, HDC, SNCA, NR4A2, NPR1, LRTOMT, GCH1	1067	34	13528	2.98319	0.235535
GOTERM_BP_FAT	GO:0010595~positive regulation of endothelial cell migration	5	0.36075	0.0153995	AGT, VEGFA, EDN1, THBS1, TGFB1	1067	13	13528	4.87636	0.236372
GOTERM_BP_FAT	GO:0002286~T cell activation during immune response	5	0.36075	0.0153995	ICAM1, PSEN1, PSEN2, BCL3, RAB27A	1067	13	13528	4.87636	0.236372
GOTERM_BP_FAT	GO:0042060~wound healing	25	1.80375	0.0153113	ACVRL1, NINJ2, TPM1, TGFB1, CD44, P2RY1, ENTPD1, PAPSS2, TFPI2, RAB27A, PLAT, KLF6, F10, SERPING1, CD40, PLAUR, PLSCR1, CD36, THBD, TFPI, PDGFRA, DSP, HBEGF, KGFLP1, PROS1	1067	191	13528	1.65949	0.237036
GOTERM_BP_FAT	GO:0033189~response to vitamin A	9	0.649351	0.0153922	MUC1, MICB, DUSP1, CD44, RXRA, PPARG, TIE1, IGFBP2, AQP3	1067	42	13528	2.71683	0.237201
GOTERM_BP_FAT	GO:0051591~response to cAMP	9	0.649351	0.0153922	THBD, DUSP1, PYGM, PTK2B, IL6R, C1S, ASL, JUNB, PLA2G5	1067	42	13528	2.71683	0.237201
GOTERM_BP_FAT	GO:0019725~cellular homeostasis	51	3.67965	0.0157011	MCHR1, IL6ST, SNCA, EDN1, DNAJC10, CD52, TGFB1, AGTR1, EDNRB, GRIN2C, SLC24A2, CCR10, JPH1, SLC12A6, TTC7A, PLCE1, CCR7, PSEN1, CAV3, C7, CLCN3, CCL2, ENPP1, TMX3, NR3C2, OXTR, PPT1, BDKRB2, CCL5, APLP2, HRH3, PTK2B, P2RY2, AGT, QSOX1, GAL3ST1, GIMAP5, NTF3, SLC12A2, SMAD7, HTT, MAL, GIMAP1, CCL11, P2RX4, KCNN4, CCL13, PYGM, PLCG2, AVPR1A, XCL1	1067	466	13528	1.38757	0.239493
GOTERM_BP_FAT	GO:0045428~regulation of nitric oxide biosynthetic process	7	0.505051	0.0166251	EGFR, ICAM1, P2RX4, GIMAP5, EDN1, PTX3, GIMAP1	1067	27	13528	3.28703	0.250784
GOTERM_BP_FAT	GO:0008016~regulation of heart contraction	13	0.937951	0.0168042	CAV3, EPAS1, SMAD7, EDN1, ADRBK1, TPM1, P2RX4, ADRB2, AVPR1A, ADRA1B, HBEGF, CELF2, HRC	1067	77	13528	2.14053	0.252165
GOTERM_BP_FAT	GO:0009617~response to bacterium	25	1.80375	0.0172095	CCL2, SNCA, STAT5B, TLR3, TIMP4, TLR4, CCL5, TRIB1, GCH1, CFP, NOD1, BCL3, SELP, SOCS3, MALT1, IL6R, EPHA3, CD1D, S100A12, THBD, PLCG2, MGST1, PTAFR, CTSG, VLDLR	1067	193	13528	1.6423	0.253579
GOTERM_BP_FAT	GO:0033559~unsaturated fatty acid metabolic process	10	0.721501	0.017019	GGT5, PDPN, ALOX5AP, EDN1, FADS3, LTC4S, CYP4F2, CD74, HPGDS, PLA2G5	1067	51	13528	2.48599	0.253996
GOTERM_BP_FAT	GO:0001990~regulation of systemic arterial blood pressure by hormone	6	0.4329	0.0171943	AGTR1, ECE1, AGT, EDN1, AVPR1A, PCSK5	1067	20	13528	3.80356	0.254338
GOTERM_BP_FAT	GO:0002685~regulation of leukocyte migration	6	0.4329	0.0171943	ICAM1, SELP, ADAM10, VEGFA, IL6R, THBS1	1067	20	13528	3.80356	0.254338
GOTERM_BP_FAT	GO:0032570~response to progesterone stimulus	6	0.4329	0.0171943	CCL2, SOCS3, OXTR, THBS1, JUNB, TGFB1	1067	20	13528	3.80356	0.254338
GOTERM_BP_FAT	GO:0048666~neuron development	39	2.81385	0.0171351	NRP2, BBS4, NRP1, LPPR4, PPT1, RORB, GDNF, HOXD10, DFNB31, LIF, EFHD1, CD44, PTK2B, B3GNT1, LHX6, UNC5C, NEFL, EGFR, KLF7, PTPRM, NTF3, HTT, RXRA, SPTBN4, NR4A2, NTN4, LIFR, LRTOMT, CHST3, FIG4, DVL1, HES1, PSEN1, SEMA4F, VEGFA, NTRK2, CNTN2, NGFR, SLITRK6	1067	339	13528	1.45859	0.254534
GOTERM_BP_FAT	GO:0018958~phenol metabolic process	8	0.577201	0.0176657	EPAS1, SULT1A1, HDC, SNCA, NR4A2, NPR1, LRTOMT, GCH1	1067	35	13528	2.89795	0.258432
GOTERM_BP_FAT	GO:0010518~positive regulation of phospholipase activity	12	0.865801	0.0184079	EGFR, AGTR1, EDNRB, PLCE1, ANG, P2RY2, AGT, P2RY1, EDN1, AVPR1A, MS4A2, HTR2A	1067	69	13528	2.20496	0.264844
GOTERM_BP_FAT	GO:0070302~regulation of stress-activated protein kinase signaling pathway	12	0.865801	0.0184079	SH3RF1, MAP3K5, NOD1, PTK2B, RIPK1, EDN1, PKN1, TLR3, ZEB2, TLR4, NCOR1, AXIN1	1067	69	13528	2.20496	0.264844
GOTERM_BP_FAT	GO:0060191~regulation of lipase activity	14	1.0101	0.0182954	EGFR, EDN1, NR1H2, AGTR1, EDNRB, PLCE1, ANG, AGT, P2RY2, P2RY1, AVPR1A, MS4A2, ANGPTL4, HTR2A	1067	87	13528	2.04022	0.265386
GOTERM_BP_FAT	GO:0051241~negative regulation of multicellular organismal process	22	1.5873	0.0183965	CAV3, CIITA, GIMAP5, EDN1, PPARG, CST3, ADRBK1, IL6R, CXADR, ANXA2P3, GIMAP1, ANXA2, LRPAP1, P2RX4, ADRB2, SLC24A2, VEGFA, AVPR1A, GUCY1A3, BCL6, NGFR, THBS1, HTR2A	1067	164	13528	1.70078	0.265672
GOTERM_BP_FAT	GO:0016053~organic acid biosynthetic process	21	1.51515	0.0195184	KYNU, BHMT2, HTT, EDN1, PRKAB1, FADS3, LTC4S, ASL, CD74, GOT2, GGT5, GLUL, PLOD1, ALOX5AP, PIWIL2, ELOVL7, PRKAA2, LIPC, AGPAT2, HPGDS, PLA2G5	1067	155	13528	1.71774	0.275509
GOTERM_BP_FAT	GO:0046394~carboxylic acid biosynthetic process	21	1.51515	0.0195184	KYNU, BHMT2, HTT, EDN1, PRKAB1, FADS3, LTC4S, ASL, CD74, GOT2, GGT5, GLUL, PLOD1, ALOX5AP, PIWIL2, ELOVL7, PRKAA2, LIPC, AGPAT2, HPGDS, PLA2G5	1067	155	13528	1.71774	0.275509
GOTERM_BP_FAT	GO:0006869~lipid transport	20	1.443	0.0193679	ABCA7, SPNS2, SPNS3, OSBPL3, LDLR, PPARG, SORL1, ANXA1, ATP10D, BDKRB2, GOT2, KCNN4, CD36, PLIN2, PITPNC1, APOL6, LIPC, PLA2G5, APOL4, VLDLR	1067	145	13528	1.74876	0.275662
GOTERM_BP_FAT	GO:0043123~positive regulation of I-kappaB kinase/NF-kappaB cascade	15	1.08225	0.0194757	SECTM1, BST2, TLR3, MALT1, TLR4, CD40, PIM2, ECM1, LGALS9, CANT1, TMEM9B, TNFRSF10B, NOD1, RIPK1, ZDHHC13	1067	97	13528	1.9606	0.275979
GOTERM_BP_FAT	GO:0015908~fatty acid transport	7	0.505051	0.0197869	GOT2, CD36, PLIN2, PPARG, ANXA1, BDKRB2, PLA2G5	1067	28	13528	3.16963	0.277755
GOTERM_BP_FAT	GO:0046903~secretion	35	2.52525	0.0200706	SLC22A16, CPLX1, EXOC7, LMF1, EDN1, NR3C2, OXTR, CLCNKB, BDKRB2, CCL5, VPS33B, TPD52, AQP3, RIMS4, HRH3, AGT, CKLF, MS4A2, PCSK5, EXOC2, SCG2, RAB27A, HTT, RPH3AL, GARS, ANXA1, NPR1, ANXA2P3, DVL1, ANXA2, KCNN4, LAT2, CADPS2, PSEN1, NTRK2, PLA2G5	1067	300	13528	1.47916	0.280157
GOTERM_BP_FAT	GO:0045823~positive regulation of heart contraction	5	0.36075	0.0202402	ADRB2, EDN1, AVPR1A, ADRA1B, TPM1	1067	14	13528	4.52805	0.281183
GOTERM_BP_FAT	GO:0033135~regulation of peptidyl-serine phosphorylation	5	0.36075	0.0202402	LIF, SMAD7, BDKRB2, TGFB1, AXIN1	1067	14	13528	4.52805	0.281183
GOTERM_BP_FAT	GO:0030279~negative regulation of ossification	5	0.36075	0.0202402	ADRB2, ENPP1, PTK2B, SMURF1, TGFB1	1067	14	13528	4.52805	0.281183
GOTERM_BP_FAT	GO:0043122~regulation of I-kappaB kinase/NF-kappaB cascade	16	1.1544	0.0203874	SECTM1, BST2, TLR3, MALT1, TLR4, CD40, PIM2, ECM1, LGALS9, CANT1, NOD1, TMEM9B, TNFRSF10B, RIPK1, ZDHHC13, RHOH	1067	107	13528	1.89586	0.281933
GOTERM_BP_FAT	GO:0031348~negative regulation of defense response	8	0.577201	0.0204828	ZFP36, MICB, ADRB2, TNFRSF1B, PPARG, SERPING1, CALCRL, NT5E	1067	36	13528	2.81745	0.282071
GOTERM_BP_FAT	GO:0048565~gut development	8	0.577201	0.0204828	EDNRB, FGF9, FOXF1, RXRA, OXTR, PCSK5, GLI3, TGFB1	1067	36	13528	2.81745	0.282071
GOTERM_BP_FAT	GO:0030005~cellular di-, tri-valent inorganic cation homeostasis	28	2.0202	0.0205869	CAV3, MCHR1, CCL2, IL6ST, EDN1, OXTR, CD52, BDKRB2, CCL5, TGFB1, APLP2, AGTR1, EDNRB, HRH3, PTK2B, SLC24A2, CCR10, JPH1, TTC7A, CCL11, CCL13, CCR7, PLCE1, PSEN1, PYGM, PLCG2, AVPR1A, XCL1	1067	227	13528	1.56387	0.282308
GOTERM_BP_FAT	GO:0044093~positive regulation of molecular function	61	4.40115	0.0211651	ADCY2, ADCY7, EDN1, TLR3, ZEB2, TLR4, GDNF, TGFB1, S1PR2, AGTR1, EDNRB, MAP3K5, NOD1, ANG, MS4A2, CALCRL, EGFR, ICAM1, RALBP1, PKN1, ARHGAP27, SPAG9, PLCE1, ADRB2, TNFRSF10B, PSEN1, NCOA3, RIPK1, PSEN2, PSME3, KITLG, KIT, TPM1, CD74, GCH1, NR1H2, DGKA, PTK2B, P2RY2, AGT, P2RY1, ADRA2A, ADRA2C, THBS1, FOXL2, SPHK1, MET, NR4A2, DGKH, MALT1, TAB1, CISH, PSMD12, VCP, PLCG2, NTRK2, AVPR1A, TGFBR3, RGS…	1067	586	13528	1.31978	0.287052
GOTERM_BP_FAT	GO:0002673~regulation of acute inflammatory response	6	0.4329	0.0211394	MASP1, C3, IL6ST, PPARG, SERPING1, CCL5	1067	21	13528	3.62244	0.287744
GOTERM_BP_FAT	GO:0015909~long-chain fatty acid transport	6	0.4329	0.0211394	CD36, PLIN2, PPARG, ANXA1, BDKRB2, PLA2G5	1067	21	13528	3.62244	0.287744
GOTERM_BP_FAT	GO:0001659~temperature homeostasis	6	0.4329	0.0211394	ADRB2, GIMAP5, STAT3, HTR2A, GIMAP1, EPHA3	1067	21	13528	3.62244	0.287744
GOTERM_BP_FAT	GO:0031667~response to nutrient levels	25	1.80375	0.0215594	MICB, KYNU, CCL2, IL6ST, SKIV2L, LEPR, PPARG, ASL, TGFB1, AQP3, CD44, CDKN2B, TIE1, SPP1, MUC1, SREBF1, SUOX, CFB, SOCS3, RXRA, PSEN1, DUSP1, ARSA, IGFBP2, VLDLR	1067	197	13528	1.60895	0.290588
GOTERM_BP_FAT	GO:0007160~cell-matrix adhesion	14	1.0101	0.0217626	ITGB5, ITGA3, VTN, NID2, ACTN3, COL5A3, ECM2, LYVE1, CD44, PTK2B, AGT, CNTN2, THBS3, ADAM15	1067	89	13528	1.99438	0.291912
GOTERM_BP_FAT	GO:0046942~carboxylic acid transport	20	1.443	0.0220628	SLC38A5, SLC22A16, PDPN, HTT, NFKBIE, PPARG, SLC7A8, ANXA1, XK, BDKRB2, SLC7A7, GOT2, SLC1A4, CD36, PSEN1, PLIN2, SLC7A1, SLC6A6, SLC25A22, PLA2G5	1067	147	13528	1.72497	0.29333
GOTERM_BP_FAT	GO:0007599~hemostasis	16	1.1544	0.0220143	PLAT, NFE2, F10, SERPING1, CD40, PLAUR, PLSCR1, CD36, THBD, P2RY1, TFPI, ENTPD1, TFPI2, PROS1, PAPSS2, RAB27A	1067	108	13528	1.8783	0.293771
GOTERM_BP_FAT	GO:0045017~glycerolipid biosynthetic process	13	0.937951	0.0222162	PIGZ, TAZ, GPAA1, PIGS, PLAUR, PIGK, PLCE1, AGPAT6, ANG, ETNK1, KGFLP1, PLA2G5, AGPAT2	1067	80	13528	2.06026	0.294066
GOTERM_BP_FAT	GO:0050678~regulation of epithelial cell proliferation	12	0.865801	0.0224138	EGFR, EDNRB, HRH3, CDKN2B, FGF9, ATP6AP1, VEGFA, TGFBR3, KGFLP1, FOXP1, TGFB1, KDR	1067	71	13528	2.14285	0.295288
GOTERM_BP_FAT	GO:0010517~regulation of phospholipase activity	12	0.865801	0.0224138	EGFR, AGTR1, EDNRB, PLCE1, ANG, P2RY2, AGT, P2RY1, EDN1, AVPR1A, MS4A2, HTR2A	1067	71	13528	2.14285	0.295288
GOTERM_BP_FAT	GO:0051480~cytosolic calcium ion homeostasis	17	1.22655	0.0226581	CAV3, MCHR1, IL6ST, EDN1, OXTR, CD52, BDKRB2, AGTR1, EDNRB, PLCE1, CCR7, HRH3, PTK2B, CCR10, PLCG2, AVPR1A, JPH1	1067	118	13528	1.82657	0.297016
GOTERM_BP_FAT	GO:0042490~mechanoreceptor differentiation	7	0.505051	0.0233338	DFNB31, HES1, NTF3, NTRK2, JAG2, LRTOMT, JAG1	1067	29	13528	3.06034	0.303454
GOTERM_BP_FAT	GO:0051971~positive regulation of transmission of nerve impulse	8	0.577201	0.023598	EGFR, COL4A4, LAMA2, CCL2, SLC24A2, SNCA, NTRK2, OXTR	1067	37	13528	2.74131	0.304342
GOTERM_BP_FAT	GO:0015849~organic acid transport	20	1.443	0.0235136	SLC38A5, SLC22A16, PDPN, HTT, NFKBIE, PPARG, SLC7A8, ANXA1, XK, BDKRB2, SLC7A7, GOT2, SLC1A4, CD36, PSEN1, PLIN2, SLC7A1, SLC6A6, SLC25A22, PLA2G5	1067	148	13528	1.71332	0.304418
GOTERM_BP_FAT	GO:0014706~striated muscle tissue development	17	1.22655	0.0243354	FOXL2, SMAD7, RXRA, TAZ, HSPG2, CACNB2, RCAN1, CBY1, CXADR, TPM1, HOXD10, FOXP1, DVL1, MEOX2, VAMP5, TGFBR3, ZFPM2	1067	119	13528	1.81122	0.311276
GOTERM_BP_FAT	GO:0009991~response to extracellular stimulus	27	1.94805	0.0244494	MICB, KYNU, CCL2, IL6ST, SKIV2L, LEPR, PPARG, ASL, TGFB1, AQP3, CD44, CDKN2B, TIE1, SPP1, SREBF1, MUC1, SUOX, CFB, SOCS3, RXRA, NR4A2, PSEN1, DUSP1, ARSA, AVPR1A, IGFBP2, VLDLR	1067	220	13528	1.556	0.31149
GOTERM_BP_FAT	GO:0045765~regulation of angiogenesis	11	0.793651	0.02464	GATA2, PTPRM, HTATIP2, ID1, SPHK1, NPR1, TIE1, FOXO4, THBS1, ANGPT2, ANGPTL4	1067	63	13528	2.21371	0.312513
GOTERM_BP_FAT	GO:0045165~cell fate commitment	19	1.37085	0.0249539	NTF3, PPARG, MITF, JAG2, JAG1, GDNF, GLI3, HOXD10, FOXN4, KDR, HES1, GATA2, TAL1, SPRY1, EYA2, PSEN1, TEAD4, PSEN2, LHX6	1067	139	13528	1.73304	0.314826
GOTERM_BP_FAT	GO:0007565~female pregnancy	16	1.1544	0.025559	MUC1, RXRA, LEPR, CRHBP, STAT5B, OXTR, JUNB, TGFB1, CITED2, LIF, LNPEP, THBD, TEAD4, IGFBP2, PCSK5, SPP1	1067	110	13528	1.84415	0.320148
GOTERM_BP_FAT	GO:0007204~elevation of cytosolic calcium ion concentration	16	1.1544	0.025559	CAV3, MCHR1, EDN1, OXTR, CD52, BDKRB2, AGTR1, EDNRB, PLCE1, CCR7, HRH3, PTK2B, CCR10, PLCG2, AVPR1A, JPH1	1067	110	13528	1.84415	0.320148
GOTERM_BP_FAT	GO:0050795~regulation of behavior	9	0.649351	0.0258008	CDH13, ADAM10, VEGFA, IL6R, THBS1, HPGDS, TGFB1, KDR, SCG2	1067	46	13528	2.48058	0.321646
GOTERM_BP_FAT	GO:0001938~positive regulation of endothelial cell proliferation	5	0.36075	0.025917	CDH13, CCL2, ANG, VEGFA, SCG2	1067	15	13528	4.22618	0.321838
GOTERM_BP_FAT	GO:0002687~positive regulation of leukocyte migration	5	0.36075	0.025917	ICAM1, ADAM10, VEGFA, IL6R, THBS1	1067	15	13528	4.22618	0.321838
GOTERM_BP_FAT	GO:0042116~macrophage activation	5	0.36075	0.025917	SBNO2, CD93, SNCA, TLR3, TLR4	1067	15	13528	4.22618	0.321838
GOTERM_BP_FAT	GO:0030203~glycosaminoglycan metabolic process	10	0.721501	0.0268898	CSGALNACT1, HYAL1, LYVE1, NDST1, XYLT1, ITIH1, ITIH5, CHST3, ITIH3, EXT1	1067	55	13528	2.30519	0.330761
GOTERM_BP_FAT	GO:0045767~regulation of anti-apoptosis	8	0.577201	0.0270243	DUSP1, SMAD7, PTK2B, IL6ST, RIPK1, LIFR, IL6R, SLC9A1	1067	38	13528	2.66917	0.331101
GOTERM_BP_FAT	GO:0050729~positive regulation of inflammatory response	7	0.505051	0.0272831	AGTR1, C3, IL6ST, AGT, STAT5B, TLR4, CCL5	1067	30	13528	2.95833	0.331671
GOTERM_BP_FAT	GO:0048167~regulation of synaptic plasticity	11	0.793651	0.0272163	PLAT, EGR1, S100P, PSEN1, HTT, GRIN2C, SLC24A2, AGT, SNCA, PSEN2, KIT	1067	64	13528	2.17912	0.332016
GOTERM_BP_FAT	GO:0051130~positive regulation of cellular component organization	23	1.65945	0.0275618	CAV3, BBS4, PLXNB1, TNFRSF12A, C3, ATP6AP1, BTC, EDN1, SNCA, OXTR, PPT1, MFGE8, KIT, LDLRAP1, TPM1, TGFB1, CTTNBP2, GATA2, NGFR, PTX3, EIF5A2, NEFL, TERF2	1067	181	13528	1.61108	0.333438
GOTERM_BP_FAT	GO:0030182~neuron differentiation	47	3.39105	0.0278249	NRP2, BBS4, LPPR4, NRP1, JAG2, PPT1, RORB, JAG1, GLI3, GDNF, HOXD10, DFNB31, LIF, GATA2, EFHD1, CD44, PTK2B, B3GNT1, LHX6, UNC5C, NEFL, EGFR, KLF7, PTPRM, CEBPB, NTF3, HTT, MDGA1, RXRA, SPTBN4, NR4A2, NTN4, LIFR, LRTOMT, CHST3, FIG4, STAT3, DVL1, FOXN4, HES1, PSEN1, SEMA4F, VEGFA, NTRK2, CNTN2, NGFR, SLITRK6	1067	438	13528	1.36048	0.335036
GOTERM_BP_FAT	GO:0022604~regulation of cell morphogenesis	18	1.2987	0.0282426	NRP1, PLXNB1, PDPN, TNFRSF12A, SMAD7, PALMD, TGFB1, RUFY3, KDR, EZR, PSEN1, SEMA4F, VEGFA, TGFBR3, NGFR, NEFL, FGD3, SPP1	1067	131	13528	1.74209	0.337124
GOTERM_BP_FAT	GO:0051046~regulation of secretion	25	1.80375	0.0281473	SNCG, PANX1, EDN1, SNCA, BTC, OXTR, ADRBK1, GDNF, TGFB1, LIF, AGTR1, HRH3, ANG, AGT, MS4A2, SERGEF, RPH3AL, CD40, INHBB, P2RX4, KCNN4, NTRK2, AVPR1A, HTR2A, SERP1	1067	202	13528	1.56913	0.337201
GOTERM_BP_FAT	GO:0044062~regulation of excretion	4	0.2886	0.0285838	AGTR1, AGT, BTC, AVPR1A	1067	9	13528	5.63491	0.339443
GOTERM_BP_FAT	GO:0006570~tyrosine metabolic process	4	0.2886	0.0285838	DCT, GSTZ1, FAH, HPD	1067	9	13528	5.63491	0.339443
GOTERM_BP_FAT	GO:0052200~response to host defenses	4	0.2886	0.0285838	GUCY1A3, TLR3, TLR4, TGFB1	1067	9	13528	5.63491	0.339443
GOTERM_BP_FAT	GO:0052173~response to defenses of other organism during symbiotic interaction	4	0.2886	0.0285838	GUCY1A3, TLR3, TLR4, TGFB1	1067	9	13528	5.63491	0.339443
GOTERM_BP_FAT	GO:0075136~response to host	4	0.2886	0.0285838	GUCY1A3, TLR3, TLR4, TGFB1	1067	9	13528	5.63491	0.339443
GOTERM_BP_FAT	GO:0034405~response to fluid shear stress	4	0.2886	0.0285838	P2RX4, SMAD7, TGFB1, CITED2	1067	9	13528	5.63491	0.339443
GOTERM_BP_FAT	GO:0030212~hyaluronan metabolic process	4	0.2886	0.0285838	HYAL1, ITIH1, ITIH5, ITIH3	1067	9	13528	5.63491	0.339443
GOTERM_BP_FAT	GO:0007596~blood coagulation	15	1.08225	0.0288385	PLAT, F10, SERPING1, CD40, PLAUR, PLSCR1, CD36, THBD, P2RY1, TFPI, ENTPD1, TFPI2, PROS1, PAPSS2, RAB27A	1067	102	13528	1.86449	0.340902
GOTERM_BP_FAT	GO:0050817~coagulation	15	1.08225	0.0288385	PLAT, F10, SERPING1, CD40, PLAUR, PLSCR1, CD36, THBD, P2RY1, TFPI, ENTPD1, TFPI2, PROS1, PAPSS2, RAB27A	1067	102	13528	1.86449	0.340902
GOTERM_BP_FAT	GO:0006690~icosanoid metabolic process	9	0.649351	0.029022	GGT5, PDPN, ALOX5AP, EDN1, LTC4S, CYP4F2, CD74, HPGDS, PLA2G5	1067	47	13528	2.42781	0.341663
GOTERM_BP_FAT	GO:0007613~memory	8	0.577201	0.0307737	S100P, PSEN1, HRH3, SLC24A2, PSEN2, OXTR, VLDLR, HTR2A	1067	39	13528	2.60073	0.356248
GOTERM_BP_FAT	GO:0007259~JAK-STAT cascade	8	0.577201	0.0307737	STAMBP, FGFR3, CCL2, SOCS3, PTK2B, IL6ST, STAT5B, STAT3	1067	39	13528	2.60073	0.356248
GOTERM_BP_FAT	GO:0031646~positive regulation of neurological system process	8	0.577201	0.0307737	EGFR, COL4A4, LAMA2, CCL2, SLC24A2, SNCA, NTRK2, OXTR	1067	39	13528	2.60073	0.356248
GOTERM_BP_FAT	GO:0050886~endocrine process	6	0.4329	0.0306873	AGTR1, ECE1, AGT, EDN1, AVPR1A, PCSK5	1067	23	13528	3.30744	0.356471
GOTERM_BP_FAT	GO:0045727~positive regulation of translation	6	0.4329	0.0306873	PTK2B, PIWIL2, BCL3, THBS1, EIF5A2, SAMD4A	1067	23	13528	3.30744	0.356471
GOTERM_BP_FAT	GO:0016525~negative regulation of angiogenesis	6	0.4329	0.0306873	PTPRM, NPR1, TIE1, FOXO4, THBS1, ANGPT2	1067	23	13528	3.30744	0.356471
GOTERM_BP_FAT	GO:0006468~protein amino acid phosphorylation	67	4.83405	0.0309294	ACVRL1, RPS6KB2, CASK, PRKX, LATS2, TGFB1, S1PR2, CTTNBP2, MAP3K5, MAP3K8, TLK1, TIE1, SIK1, SIK3, EGFR, PIK3CG, SGK1, ADAM10, BCR, PKN1, PIM2, PRKCD, WEE1, MARK1, GAK, SPAG9, PLCE1, PSEN1, SCYL1, RIOK3, RIPK1, ROR1, PDGFRA, RIPK3, FRK, CCL2, FGFR3, STK17B, ADRBK2, ADRBK1, ULK4, KIT, CD74, TRIB1, STK32B, VRK3, PTK2B, ADRA2A, DYRK3, ADRA2C, PRKAA2, THBS1, AATK, CSNK1A1, ERG, SMAD7, MET, BMX, CSNK1…	1067	667	13528	1.27356	0.356673
GOTERM_BP_FAT	GO:0046456~icosanoid biosynthetic process	7	0.505051	0.0316502	GGT5, ALOX5AP, EDN1, LTC4S, CD74, HPGDS, PLA2G5	1067	31	13528	2.8629	0.362319
GOTERM_BP_FAT	GO:0002455~humoral immune response mediated by circulating immunoglobulin	7	0.505051	0.0316502	C7, C3, BCL3, C1R, SERPING1, C1S, C4BPA	1067	31	13528	2.8629	0.362319
GOTERM_BP_FAT	GO:0051098~regulation of binding	20	1.443	0.0318827	ICAM1, SMAD7, TLR3, MALT1, EGLN1, TLR4, LDLRAP1, PRKCD, TGFB1, SIGIRR, TRIB1, LRPAP1, ADRB2, PSEN1, NCOA3, ID1, AGT, RIPK1, BCL3, TGFBR3	1067	153	13528	1.65733	0.363421
GOTERM_BP_FAT	GO:0010721~negative regulation of cell development	9	0.649351	0.0325098	NRP1, PSEN1, SEMA4F, SMAD7, TGFBR3, NGFR, RUFY3, TGFB1, SPP1	1067	48	13528	2.37723	0.367066
GOTERM_BP_FAT	GO:0002698~negative regulation of immune effector process	5	0.36075	0.0324552	MICB, MASP1, BCL6, SERPING1, IL7R	1067	16	13528	3.96204	0.367607
GOTERM_BP_FAT	GO:0030901~midbrain development	5	0.36075	0.0324552	HES1, MSX1, SMAD9, NDST1, APLP2	1067	16	13528	3.96204	0.367607
GOTERM_BP_FAT	GO:0050764~regulation of phagocytosis	5	0.36075	0.0324552	GATA2, C3, MFGE8, PTX3, TGFB1	1067	16	13528	3.96204	0.367607
GOTERM_BP_FAT	GO:0060284~regulation of cell development	25	1.80375	0.0327785	CAV3, IRX3, NRP1, TNFRSF12A, EDN1, PPARG, KIT, TGFB1, MBNL3, NEFL, SPP1, COL4A4, BHLHE23, NTF3, SMAD7, PLXNB1, LIG4, NEUROG3, RUFY3, HES1, PSEN1, SEMA4F, NTRK2, TGFBR3, NGFR	1067	205	13528	1.54616	0.368458
GOTERM_BP_FAT	GO:0050900~leukocyte migration	10	0.721501	0.0330982	ICAM1, SELP, EDNRB, SBDS, CCL2, CD34, CKLF, IL6R, CCL5, SCG2	1067	57	13528	2.2243	0.370295
GOTERM_BP_FAT	GO:0048738~cardiac muscle tissue development	10	0.721501	0.0330982	SMAD7, RXRA, TAZ, HSPG2, TGFBR3, ZFPM2, CBY1, CXADR, TPM1, FOXP1	1067	57	13528	2.2243	0.370295
GOTERM_BP_FAT	GO:0010572~positive regulation of platelet activation	3	0.21645	0.0334348	SELP, PDPN, TLR4	1067	4	13528	9.5089	0.372265
GOTERM_BP_FAT	GO:0010713~negative regulation of collagen metabolic process	3	0.21645	0.0334348	CIITA, CST3, IL6R	1067	4	13528	9.5089	0.372265
GOTERM_BP_FAT	GO:0010613~positive regulation of cardiac muscle hypertrophy	3	0.21645	0.0334348	IL6ST, AGT, EDN1	1067	4	13528	9.5089	0.372265
GOTERM_BP_FAT	GO:0010955~negative regulation of protein maturation by peptide bond cleavage	3	0.21645	0.0334348	MASP1, SERPING1, THBS1	1067	4	13528	9.5089	0.372265
GOTERM_BP_FAT	GO:0048861~leukemia inhibitory factor signaling pathway	3	0.21645	0.0334348	LIF, IL6ST, LIFR	1067	4	13528	9.5089	0.372265
GOTERM_BP_FAT	GO:0010799~regulation of peptidyl-threonine phosphorylation	3	0.21645	0.0334348	SMAD7, TGFB1, AXIN1	1067	4	13528	9.5089	0.372265
GOTERM_BP_FAT	GO:0044252~negative regulation of multicellular organismal metabolic process	3	0.21645	0.0334348	CIITA, CST3, IL6R	1067	4	13528	9.5089	0.372265
GOTERM_BP_FAT	GO:0014742~positive regulation of muscle hypertrophy	3	0.21645	0.0334348	IL6ST, AGT, EDN1	1067	4	13528	9.5089	0.372265
GOTERM_BP_FAT	GO:0043434~response to peptide hormone stimulus	20	1.443	0.0337935	KAT2B, ENPP1, SOCS3, RXRA, PPARG, STAT5B, FBP1, OXTR, TIMP4, IL6R, NR4A3, FOXO4, ASL, CCL5, JUNB, STAT3, CTTNBP2, TFF3, NEFL, VLDLR	1067	154	13528	1.64656	0.374411
GOTERM_BP_FAT	GO:0051341~regulation of oxidoreductase activity	8	0.577201	0.0348568	EGFR, CAV3, AGTR1, AGT, SNCA, EDN1, GDNF, GCH1	1067	40	13528	2.53571	0.382692
GOTERM_BP_FAT	GO:0009628~response to abiotic stimulus	40	2.886	0.0349989	MICB, CCL2, TRPV2, PPARG, TLR3, INTS3, BDKRB2, KIT, TGFB1, SNN, XYLT1, TSC22D4, PTK2B, AGT, BCL3, HSPA4, THBS1, EGFR, COL18A1, SLC12A2, HTT, SOCS3, PKN1, RCAN1, LIG4, IL6R, GMPR, JUNB, CCL11, DCLRE1C, ADRB2, THBD, DUSP1, ADRA1B, AVPR1A, ARSA, NGFR, IGFBP2, ICOSLG, SLC9A1	1067	368	13528	1.3781	0.382883
GOTERM_BP_FAT	GO:0007006~mitochondrial membrane organization	7	0.505051	0.0364481	BID, GIMAP5, HTT, TAZ, SNCA, HSPA4, GIMAP1	1067	32	13528	2.77343	0.390072
GOTERM_BP_FAT	GO:0001933~negative regulation of protein amino acid phosphorylation	7	0.505051	0.0364481	PSEN1, ENPP1, SMAD7, PSEN2, BDKRB2, PRKCD, TGFB1	1067	32	13528	2.77343	0.390072
GOTERM_BP_FAT	GO:0060537~muscle tissue development	17	1.22655	0.0364185	FOXL2, SMAD7, RXRA, TAZ, HSPG2, CACNB2, RCAN1, CBY1, CXADR, TPM1, HOXD10, FOXP1, DVL1, MEOX2, VAMP5, TGFBR3, ZFPM2	1067	125	13528	1.72428	0.390861
GOTERM_BP_FAT	GO:0009066~aspartate family amino acid metabolic process	6	0.4329	0.0363284	GOT2, ASPA, MTHFR, BHMT2, PLOD1, ASRGL1	1067	24	13528	3.16963	0.391142
GOTERM_BP_FAT	GO:0002889~regulation of immunoglobulin mediated immune response	6	0.4329	0.0363284	GIMAP5, C3, BCL6, CD40, TGFB1, GIMAP1	1067	24	13528	3.16963	0.391142
GOTERM_BP_FAT	GO:0001892~embryonic placenta development	6	0.4329	0.0363284	GATA2, CEBPB, EPAS1, EGLN1, JUNB, CITED2	1067	24	13528	3.16963	0.391142
GOTERM_BP_FAT	GO:0002712~regulation of B cell mediated immunity	6	0.4329	0.0363284	GIMAP5, C3, BCL6, CD40, TGFB1, GIMAP1	1067	24	13528	3.16963	0.391142
GOTERM_BP_FAT	GO:0034101~erythrocyte homeostasis	9	0.649351	0.0362727	DNASE2, TAL1, G6PD, EPAS1, VEGFA, HOXB6, TGFBR3, DYRK3, BCL6	1067	49	13528	2.32871	0.391717
GOTERM_BP_FAT	GO:0006790~sulfur metabolic process	16	1.1544	0.0362612	BHMT2, ENPP1, NDST1, STAT5B, CHST3, GSTT1, CSGALNACT1, GGT5, MTHFR, G6PD, CHST8, GPX3, EXT1, LIPC, PAPSS2, MGST1	1067	115	13528	1.76397	0.392672
GOTERM_BP_FAT	GO:0010769~regulation of cell morphogenesis involved in differentiation	12	0.865801	0.0382216	NRP1, PSEN1, SEMA4F, PLXNB1, TNFRSF12A, SMAD7, TGFBR3, NGFR, NEFL, RUFY3, TGFB1, SPP1	1067	77	13528	1.97588	0.403794
GOTERM_BP_FAT	GO:0014821~phasic smooth muscle contraction	4	0.2886	0.0384885	EDNRB, AGT, EDN1, GDNF	1067	10	13528	5.07142	0.404929
GOTERM_BP_FAT	GO:0010460~positive regulation of heart rate	4	0.2886	0.0384885	EDN1, AVPR1A, ADRA1B, TPM1	1067	10	13528	5.07142	0.404929
GOTERM_BP_FAT	GO:0050673~epithelial cell proliferation	4	0.2886	0.0384885	PSEN1, KIT, COL8A1, COL8A2	1067	10	13528	5.07142	0.404929
GOTERM_BP_FAT	GO:0048875~chemical homeostasis within a tissue	4	0.2886	0.0384885	EPAS1, VEGFA, KGFLP1, KDR	1067	10	13528	5.07142	0.404929
GOTERM_BP_FAT	GO:0043129~surfactant homeostasis	4	0.2886	0.0384885	EPAS1, VEGFA, KGFLP1, KDR	1067	10	13528	5.07142	0.404929
GOTERM_BP_FAT	GO:0051092~positive regulation of NF-kappaB transcription factor activity	8	0.577201	0.0392833	ICAM1, RIPK1, AGT, TGFBR3, TLR3, MALT1, TLR4, TGFB1	1067	41	13528	2.47386	0.41034
GOTERM_BP_FAT	GO:0050818~regulation of coagulation	8	0.577201	0.0392833	SELP, PSEN1, PDPN, PSEN2, EDN1, TLR4, THBS1, ANXA2P3, ANXA2	1067	41	13528	2.47386	0.41034
GOTERM_BP_FAT	GO:0046474~glycerophospholipid biosynthetic process	11	0.793651	0.0394451	PIGK, AGPAT6, PIGZ, TAZ, GPAA1, ETNK1, PIGS, KGFLP1, AGPAT2, PLA2G5, PLAUR	1067	68	13528	2.05094	0.410588
GOTERM_BP_FAT	GO:0030149~sphingolipid catabolic process	5	0.36075	0.0398698	SGPL1, SMPDL3A, SPHK1, SMPD1, PPT1	1067	17	13528	3.72898	0.412944
GOTERM_BP_FAT	GO:0046466~membrane lipid catabolic process	5	0.36075	0.0398698	SGPL1, SMPDL3A, SPHK1, SMPD1, PPT1	1067	17	13528	3.72898	0.412944
GOTERM_BP_FAT	GO:0044246~regulation of multicellular organismal metabolic process	5	0.36075	0.0398698	CIITA, ADRB2, CST3, IL6R, TGFB1	1067	17	13528	3.72898	0.412944
GOTERM_BP_FAT	GO:0015718~monocarboxylic acid transport	9	0.649351	0.040318	GOT2, SLC1A4, CD36, PLIN2, SLC6A6, PPARG, ANXA1, BDKRB2, PLA2G5	1067	50	13528	2.28214	0.415462
GOTERM_BP_FAT	GO:0006576~biogenic amine metabolic process	14	1.0101	0.0406205	KYNU, EPAS1, SNCA, NR4A2, NPR1, LRTOMT, GCH1, AGPAT6, SULT1A1, HDC, ETNK1, LIPC, KGFLP1, PLA2G5	1067	97	13528	1.82989	0.416803
GOTERM_BP_FAT	GO:0051251~positive regulation of lymphocyte activation	14	1.0101	0.0406205	GIMAP5, IL6ST, STAT5B, ITPKB, MALT1, CD40, IL15, IL7R, CD74, TGFB1, GIMAP1, CD47, BCL6, ICOSLG	1067	97	13528	1.82989	0.416803
GOTERM_BP_FAT	GO:0016051~carbohydrate biosynthetic process	15	1.08225	0.0411429	NDST1, FBP1, CHST3, PGAM2, CSGALNACT1, G6PD, XYLT1, CHST8, PLCG2, MPDU1, GFPT2, B3GNT1, EXT1, PTAFR, NANP	1067	107	13528	1.77737	0.41986
GOTERM_BP_FAT	GO:0045639~positive regulation of myeloid cell differentiation	7	0.505051	0.0416878	LIF, TAL1, TESC, ETS1, KITLG, JAG1, CCL5	1067	33	13528	2.68939	0.423058
GOTERM_BP_FAT	GO:0032526~response to retinoic acid	7	0.505051	0.0416878	MUC1, MICB, DUSP1, RXRA, TIE1, IGFBP2, AQP3	1067	33	13528	2.68939	0.423058
GOTERM_BP_FAT	GO:0050771~negative regulation of axonogenesis	6	0.4329	0.0425658	NRP1, PSEN1, SEMA4F, NGFR, RUFY3, SPP1	1067	25	13528	3.04285	0.428783
GOTERM_BP_FAT	GO:0051345~positive regulation of hydrolase activity	22	1.5873	0.0428439	EGFR, FOXL2, RALBP1, EDN1, ARHGAP27, TPM1, NR1H2, AGTR1, EDNRB, PLCE1, NOD1, TNFRSF10B, VCP, PTK2B, ANG, P2RY2, AGT, P2RY1, AVPR1A, MS4A2, RGS9, HTR2A	1067	179	13528	1.55826	0.429852
GOTERM_BP_FAT	GO:0051924~regulation of calcium ion transport	11	0.793651	0.0430107	CAV3, P2RX4, MCHR1, ADRB2, TRPC4, GIMAP5, PLCG2, MS4A2, JPH1, TGFB1, GIMAP1	1067	69	13528	2.02122	0.430066
GOTERM_BP_FAT	GO:0048592~eye morphogenesis	11	0.793651	0.0430107	BBS4, FOXL2, PTPRM, BHLHE23, VEGFA, NTRK2, RORB, COL8A1, GLI3, COL8A2, STAT3	1067	69	13528	2.02122	0.430066
GOTERM_BP_FAT	GO:0043065~positive regulation of apoptosis	45	3.24675	0.0440651	BID, SH3RF1, HTATIP2, STK17B, TNFRSF8, TLR4, ZBTB16, ITM2B, FEM1B, TGFB1, GCH1, CTNNBL1, MAP3K5, NOD1, CD44, AGT, CD2, PPP3CC, BCL3, AATF, BCL6, MX1, NQO1, FGD3, TRAF3, RAB27A, COL18A1, FOXL2, CEBPB, AIFM2, HTT, ARHGEF6, RXRA, MAL, IFI16, ADRB2, TNFRSF10B, DUSP1, PSEN1, ETS1, RIPK1, PSEN2, SMPD1, RIPK3, NGFR	1067	430	13528	1.32682	0.436978
GOTERM_BP_FAT	GO:0008277~regulation of G-protein coupled receptor protein signaling pathway	9	0.649351	0.0446527	ADRB2, PLCE1, ECE1, EDN1, RPH3AL, ADRBK1, RGS9, RGS16, RIC8B	1067	51	13528	2.23739	0.440306
GOTERM_BP_FAT	GO:0043524~negative regulation of neuron apoptosis	9	0.649351	0.0446527	PSEN1, HTT, AGT, SNCA, NR4A2, PPT1, LIG4, NEFL, GDNF	1067	51	13528	2.23739	0.440306
GOTERM_BP_FAT	GO:0014031~mesenchymal cell development	9	0.649351	0.0446527	NRP2, S100A4, EDNRB, EDN1, TGFBR3, KITLG, ZEB2, GDNF, TGFB1	1067	51	13528	2.23739	0.440306
GOTERM_BP_FAT	GO:0048762~mesenchymal cell differentiation	9	0.649351	0.0446527	NRP2, S100A4, EDNRB, EDN1, TGFBR3, KITLG, ZEB2, GDNF, TGFB1	1067	51	13528	2.23739	0.440306
GOTERM_BP_FAT	GO:0045580~regulation of T cell differentiation	9	0.649351	0.0446527	GIMAP5, STAT5B, CD2, ITPKB, BCL6, IL15, IL7R, CD74, GIMAP1	1067	51	13528	2.23739	0.440306
GOTERM_BP_FAT	GO:0006633~fatty acid biosynthetic process	12	0.865801	0.0448876	GGT5, ALOX5AP, EDN1, FADS3, PRKAB1, ELOVL7, LTC4S, PRKAA2, LIPC, CD74, HPGDS, PLA2G5	1067	79	13528	1.92585	0.440987
GOTERM_BP_FAT	GO:0051047~positive regulation of secretion	15	1.08225	0.0469768	PANX1, BTC, SNCA, EDN1, OXTR, ADRBK1, GDNF, TGFB1, INHBB, P2RX4, KCNN4, ANG, AVPR1A, MS4A2, SERP1	1067	109	13528	1.74475	0.455195
GOTERM_BP_FAT	GO:0019229~regulation of vasoconstriction	7	0.505051	0.0473782	AGTR1, ECE1, AGT, EDN1, AVPR1A, BDKRB2, HTR2A	1067	34	13528	2.61029	0.457006
GOTERM_BP_FAT	GO:0000060~protein import into nucleus, translocation	7	0.505051	0.0473782	ATP6AP1, BCL3, SPTBN1, BCL6, ARNTL, GLI3, TGFB1	1067	34	13528	2.61029	0.457006
GOTERM_BP_FAT	GO:0002703~regulation of leukocyte mediated immunity	10	0.721501	0.04834	GIMAP5, C3, STAT5B, MS4A2, MALT1, BCL6, CD40, IL7R, TGFB1, GIMAP1	1067	61	13528	2.07845	0.460629
GOTERM_BP_FAT	GO:0043068~positive regulation of programmed cell death	45	3.24675	0.0482569	BID, SH3RF1, HTATIP2, STK17B, TNFRSF8, TLR4, ZBTB16, ITM2B, FEM1B, TGFB1, GCH1, CTNNBL1, MAP3K5, NOD1, CD44, AGT, CD2, PPP3CC, BCL3, AATF, BCL6, MX1, NQO1, FGD3, TRAF3, RAB27A, COL18A1, FOXL2, CEBPB, AIFM2, HTT, ARHGEF6, RXRA, MAL, IFI16, ADRB2, TNFRSF10B, DUSP1, PSEN1, ETS1, RIPK1, PSEN2, SMPD1, RIPK3, NGFR	1067	433	13528	1.31763	0.461115
GOTERM_BP_FAT	GO:0046717~acid secretion	5	0.36075	0.0481656	SLC22A16, ANXA1, OXTR, BDKRB2, PLA2G5	1067	18	13528	3.52182	0.461544
GOTERM_BP_FAT	GO:0019915~lipid storage	5	0.36075	0.0481656	CD36, PLIN2, ENPP1, STAT5B, B4GALNT1	1067	18	13528	3.52182	0.461544
GOTERM_BP_FAT	GO:0006865~amino acid transport	13	0.937951	0.0495215	SLC38A5, SLC22A16, NFKBIE, HTT, PDPN, SLC7A8, XK, SLC7A7, SLC1A4, PSEN1, SLC7A1, SLC6A6, SLC25A22	1067	90	13528	1.83134	0.464628
GOTERM_BP_FAT	GO:0048066~pigmentation during development	6	0.4329	0.0494078	DCT, EDNRB, MLPH, MITF, KIT, RAB27A	1067	26	13528	2.92582	0.464903
GOTERM_BP_FAT	GO:0048146~positive regulation of fibroblast proliferation	6	0.4329	0.0494078	AGT, BTC, SPHK1, PDGFRA, LIG4, NGFR	1067	26	13528	2.92582	0.464903
GOTERM_BP_FAT	GO:0030166~proteoglycan biosynthetic process	6	0.4329	0.0494078	CSGALNACT1, NDST1, CHST8, CHST3, EXT1, LIPC	1067	26	13528	2.92582	0.464903
GOTERM_BP_FAT	GO:0060485~mesenchyme development	9	0.649351	0.0492826	NRP2, S100A4, EDNRB, EDN1, TGFBR3, KITLG, ZEB2, GDNF, TGFB1	1067	52	13528	2.19436	0.4651
GOTERM_BP_FAT	GO:0030218~erythrocyte differentiation	8	0.577201	0.0491984	DNASE2, TAL1, G6PD, EPAS1, VEGFA, TGFBR3, DYRK3, BCL6	1067	43	13528	2.3588	0.465584
GOTERM_BP_FAT	GO:0048872~homeostasis of number of cells	14	1.0101	0.0500132	GIMAP5, EPAS1, STAT5B, IL7R, TGFB1, GIMAP1, DNASE2, TAL1, G6PD, VEGFA, HOXB6, TGFBR3, BCL6, DYRK3	1067	100	13528	1.775	0.465903
GOTERM_BP_FAT	GO:0003081~regulation of systemic arterial blood pressure by renin-angiotensin	4	0.2886	0.0498958	AGTR1, ECE1, AGT, PCSK5	1067	11	13528	4.61038	0.466154
GOTERM_BP_FAT	GO:0046902~regulation of mitochondrial membrane permeability	4	0.2886	0.0498958	BID, GIMAP5, HTT, GIMAP1	1067	11	13528	4.61038	0.466154
GOTERM_BP_FAT	GO:0015012~heparan sulfate proteoglycan biosynthetic process	4	0.2886	0.0498958	CSGALNACT1, NDST1, EXT1, LIPC	1067	11	13528	4.61038	0.466154
GOTERM_BP_FAT	GO:0042423~catecholamine biosynthetic process	4	0.2886	0.0498958	HDC, SNCA, NR4A2, GCH1	1067	11	13528	4.61038	0.466154
GOTERM_BP_FAT	GO:0002244~hemopoietic progenitor cell differentiation	4	0.2886	0.0498958	PSEN1, PSEN2, KIT, LIG4	1067	11	13528	4.61038	0.466154
GOTERM_BP_FAT	GO:0048010~vascular endothelial growth factor receptor signaling pathway	4	0.2886	0.0498958	NRP1, CCL2, PDGFRA, KDR	1067	11	13528	4.61038	0.466154
GOTERM_BP_FAT	GO:0080010~regulation of oxygen and reactive oxygen species metabolic process	4	0.2886	0.0498958	RAC2, RIPK1, AATF, THBS1	1067	11	13528	4.61038	0.466154
GOTERM_BP_FAT	GO:0014059~regulation of dopamine secretion	4	0.2886	0.0498958	SNCG, SNCA, GDNF, HTR2A	1067	11	13528	4.61038	0.466154
GOTERM_BP_FAT	GO:0006986~response to unfolded protein	11	0.793651	0.0507855	ATF6, HSPA2, VCP, CFB, SKIV2L, TOR1A, HSPA4, HSPA1A, DNAJB1, EDEM1, PPP1R15A	1067	71	13528	1.96428	0.470126
GOTERM_BP_FAT	GO:0010942~positive regulation of cell death	45	3.24675	0.0511562	BID, SH3RF1, HTATIP2, STK17B, TNFRSF8, TLR4, ZBTB16, ITM2B, FEM1B, TGFB1, GCH1, CTNNBL1, MAP3K5, NOD1, CD44, AGT, CD2, PPP3CC, BCL3, AATF, BCL6, MX1, NQO1, FGD3, TRAF3, RAB27A, COL18A1, FOXL2, CEBPB, AIFM2, HTT, ARHGEF6, RXRA, MAL, IFI16, ADRB2, TNFRSF10B, DUSP1, PSEN1, ETS1, RIPK1, PSEN2, SMPD1, RIPK3, NGFR	1067	435	13528	1.31157	0.470529
GOTERM_BP_FAT	GO:0048568~embryonic organ development	21	1.51515	0.051008	FOXL2, CEBPB, NDST1, EPAS1, FGF9, EDN1, HSPG2, EGLN1, NR4A3, GLI3, HOXD10, JUNB, CITED2, GATA2, HOXB4, HOXC9, FOXF1, VEGFA, HOXB6, ZFPM2, PCSK5	1067	172	13528	1.54796	0.470579
GOTERM_BP_FAT	GO:0010959~regulation of metal ion transport	12	0.865801	0.0523084	CAV3, P2RX4, MCHR1, ADRB2, TRPC4, GIMAP5, PLCG2, MS4A2, JPH1, TGFB1, HTR2A, GIMAP1	1067	81	13528	1.8783	0.477204
GOTERM_BP_FAT	GO:0032430~positive regulation of phospholipase A2 activity	3	0.21645	0.0528427	EGFR, AGTR1, ANG	1067	5	13528	7.60712	0.47864
GOTERM_BP_FAT	GO:0006572~tyrosine catabolic process	3	0.21645	0.0528427	GSTZ1, FAH, HPD	1067	5	13528	7.60712	0.47864
GOTERM_BP_FAT	GO:0070120~ciliary neurotrophic factor-mediated signaling pathway	3	0.21645	0.0528427	IL6ST, LIFR, IL6R	1067	5	13528	7.60712	0.47864
GOTERM_BP_FAT	GO:0006883~cellular sodium ion homeostasis	3	0.21645	0.0528427	C7, AGT, NR3C2	1067	5	13528	7.60712	0.47864
GOTERM_BP_FAT	GO:0032429~regulation of phospholipase A2 activity	3	0.21645	0.0528427	EGFR, AGTR1, ANG	1067	5	13528	7.60712	0.47864
GOTERM_BP_FAT	GO:0022602~ovulation cycle process	10	0.721501	0.0527715	INHBB, FOXL2, ANG, AGT, LEPR, VEGFA, STAT5B, OXTR, KGFLP1, KDR	1067	62	13528	2.04493	0.479222
GOTERM_BP_FAT	GO:0016125~sterol metabolic process	14	1.0101	0.0534506	SREBF1, CYB5R2, LDLR, RXRA, LEPR, SNX17, SORL1, LDLRAP1, G6PD, INSIG2, CYP27A1, PRKAA2, LIPC, VLDLR	1067	101	13528	1.75742	0.480537
GOTERM_BP_FAT	GO:0005976~polysaccharide metabolic process	15	1.08225	0.0533646	HYAL1, NDST1, IL6ST, CHST3, CSGALNACT1, LYVE1, PPP1R3B, CHID1, PYGM, ITIH1, XYLT1, B3GNT1, ITIH5, ITIH3, EXT1	1067	111	13528	1.71332	0.481022
GOTERM_BP_FAT	GO:0007611~learning or memory	15	1.08225	0.0533646	EGR1, S100P, HTT, CRHBP, OXTR, KIT, SBDS, PSEN1, HRH3, SLC24A2, PSEN2, ADRA1B, ACSL4, VLDLR, HTR2A	1067	111	13528	1.71332	0.481022
GOTERM_BP_FAT	GO:0006518~peptide metabolic process	9	0.649351	0.0542127	GGT5, PAM, ECE1, G6PD, GPX3, GSTT1, PCSK5, MGST1, DNPEP	1067	53	13528	2.15296	0.484452
GOTERM_BP_FAT	GO:0042493~response to drug	25	1.80375	0.0547365	CCL2, PPARG, SRP68, SNCA, OXTR, TIMP4, CCL5, TGFB1, CTTNBP2, DGCR2, PLIN2, PTK2B, COL18A1, PTPRM, SOCS3, HIAT1, ABCB1, STAT3, JUNB, SMPD1, PARP4, IGFBP2, MGST1, SLC9A1, HTR2A	1067	216	13528	1.46742	0.486787
GOTERM_BP_FAT	GO:0008654~phospholipid biosynthetic process	14	1.0101	0.0570457	PIGZ, TAZ, GPAA1, PIGS, PISD, LPCAT3, LPCAT4, PLAUR, PIGK, AGPAT6, ETNK1, KGFLP1, PLA2G5, AGPAT2	1067	102	13528	1.74019	0.497237
GOTERM_BP_FAT	GO:0008203~cholesterol metabolic process	13	0.937951	0.056934	SREBF1, LDLR, RXRA, LEPR, SNX17, SORL1, LDLRAP1, G6PD, INSIG2, CYP27A1, PRKAA2, LIPC, VLDLR	1067	92	13528	1.79153	0.497585
GOTERM_BP_FAT	GO:0001894~tissue homeostasis	10	0.721501	0.0574601	DFNB31, P2RX4, BBS4, ADRB2, RAC2, EPAS1, VEGFA, SERPINA3, KGFLP1, KDR	1067	63	13528	2.01247	0.497732
GOTERM_BP_FAT	GO:0009072~aromatic amino acid family metabolic process	5	0.36075	0.0573379	DCT, KYNU, GSTZ1, FAH, HPD	1067	19	13528	3.33646	0.498014
GOTERM_BP_FAT	GO:0051966~regulation of synaptic transmission, glutamatergic	5	0.36075	0.0573379	EGFR, PSEN1, NTRK2, OXTR, HTR2A	1067	19	13528	3.33646	0.498014
GOTERM_BP_FAT	GO:0048008~platelet-derived growth factor receptor signaling pathway	5	0.36075	0.0573379	PLAT, SGPL1, CSRNP1, VEGFA, PDGFRA	1067	19	13528	3.33646	0.498014
GOTERM_BP_FAT	GO:0033077~T cell differentiation in the thymus	6	0.4329	0.0568584	CD3D, STAT5B, JAG2, ITPKB, LIG4, CD74	1067	27	13528	2.81745	0.498162
GOTERM_BP_FAT	GO:0019216~regulation of lipid metabolic process	15	1.08225	0.056772	BBS4, GIMAP5, CAB39L, STAT5B, SNCA, PPARG, PRKAB1, TGFB1, GIMAP1, NR1H2, AGTR1, AGT, AVPR1A, SERPINA3, PRKAA2	1067	112	13528	1.69802	0.498673
GOTERM_BP_FAT	GO:0006357~regulation of transcription from RNA polymerase II promoter	70	5.05051	0.058369	ELF1, HTATIP2, FOXK2, STAT5B, PPARG, MITF, CASK, GDNF, TGFB1, HOXD10, CITED2, GATA2, SIK1, CIITA, EGR1, RXRA, MECP2, MED14, ARNTL, SPEN, JUNB, HES1, ADRB2, MSX1, BPTF, VEGFA, ZFPM2, GLIS3, ABLIM3, SOX7, PRDM16, NR1H2, LIF, TAL1, TEAD4, POU3F3, BCL3, BCL6, AATF, TFDP1, ZBTB7B, SREBF1, KLF6, FOXL2, KLF7, CEBPB, IKZF2, NFE2, BHLHE23, EPAS1, NTF3, SMAD7, KLF11, LMCD1, NR4A2, NEUROG3, NR4A3, FOXP1, ST…	1067	727	13528	1.22077	0.502298
GOTERM_BP_FAT	GO:0050865~regulation of cell activation	21	1.51515	0.0590554	SELP, GIMAP5, PDPN, IL6ST, STAT5B, SNCA, MALT1, ITPKB, TLR4, CD40, IL15, IL7R, CD74, TGFB1, GIMAP1, CD47, CD2, MS4A2, BCL6, THBS1, ICOSLG	1067	175	13528	1.52142	0.505449
GOTERM_BP_FAT	GO:0002706~regulation of lymphocyte mediated immunity	9	0.649351	0.059447	GIMAP5, C3, STAT5B, MALT1, BCL6, CD40, IL7R, TGFB1, GIMAP1	1067	54	13528	2.11309	0.505749
GOTERM_BP_FAT	GO:0031349~positive regulation of defense response	11	0.793651	0.0594436	AGTR1, GIMAP5, C3, IL6ST, AGT, STAT5B, TLR3, TLR4, CCL5, CD1D, GIMAP1	1067	73	13528	1.91046	0.506765
GOTERM_BP_FAT	GO:0007205~activation of protein kinase C activity by G-protein coupled receptor protein signaling pathway	7	0.505051	0.0601342	DGKA, PLCE1, EDN1, SPHK1, MS4A2, DGKH, CISH	1067	36	13528	2.46527	0.508851
GOTERM_BP_FAT	GO:0007422~peripheral nervous system development	7	0.505051	0.0601342	EDNRB, NTF3, AGT, NEUROG3, SERPINI1, GDNF, HOXD10	1067	36	13528	2.46527	0.508851
GOTERM_BP_FAT	GO:0055067~monovalent inorganic cation homeostasis	8	0.577201	0.0605688	C7, EDNRB, CLCN3, AGT, EDN1, NR3C2, PPT1, SLC9A1	1067	45	13528	2.25396	0.509385
GOTERM_BP_FAT	GO:0042326~negative regulation of phosphorylation	8	0.577201	0.0605688	PSEN1, CDKN2B, ENPP1, SMAD7, PSEN2, BDKRB2, PRKCD, TGFB1	1067	45	13528	2.25396	0.509385
GOTERM_BP_FAT	GO:0051090~regulation of transcription factor activity	14	1.0101	0.0608005	ICAM1, SMAD7, TLR3, EGLN1, TLR4, MALT1, TGFB1, SIGIRR, TRIB1, NCOA3, ID1, RIPK1, AGT, TGFBR3	1067	103	13528	1.7233	0.509736
GOTERM_BP_FAT	GO:0009266~response to temperature stimulus	12	0.865801	0.0605106	MICB, ADRB2, CCL2, XYLT1, SOCS3, TRPV2, AGT, PPARG, HSPA4, NGFR, GMPR, THBS1	1067	83	13528	1.83304	0.510068
GOTERM_BP_FAT	GO:0032583~regulation of gene-specific transcription	17	1.22655	0.0619214	CIITA, TESC, IKZF2, SMAD7, RXRA, PPARG, RORB, GDNF, CITED2, NR1H2, ATF6, HES1, GATA2, TAL1, BPTF, ETS1, NCOR1	1067	134	13528	1.60847	0.515316
GOTERM_BP_FAT	GO:0008585~female gonad development	10	0.721501	0.0624091	INHBB, FOXL2, ANG, AGT, LEPR, VEGFA, STAT5B, KGFLP1, KDR, CDH6	1067	64	13528	1.98102	0.517136
GOTERM_BP_FAT	GO:0002920~regulation of humoral immune response	4	0.2886	0.0627417	GIMAP5, MASP1, SERPING1, GIMAP1	1067	12	13528	4.22618	0.518043
GOTERM_BP_FAT	GO:0045932~negative regulation of muscle contraction	4	0.2886	0.0627417	P2RX4, ADRB2, GUCY1A3, ADRBK1	1067	12	13528	4.22618	0.518043
GOTERM_BP_FAT	GO:0009074~aromatic amino acid family catabolic process	4	0.2886	0.0627417	KYNU, GSTZ1, FAH, HPD	1067	12	13528	4.22618	0.518043
GOTERM_BP_FAT	GO:0010712~regulation of collagen metabolic process	4	0.2886	0.0627417	CIITA, CST3, IL6R, TGFB1	1067	12	13528	4.22618	0.518043
GOTERM_BP_FAT	GO:0048566~embryonic gut development	4	0.2886	0.0627417	FGF9, FOXF1, PCSK5, GLI3	1067	12	13528	4.22618	0.518043
GOTERM_BP_FAT	GO:0050766~positive regulation of phagocytosis	4	0.2886	0.0627417	GATA2, C3, MFGE8, PTX3	1067	12	13528	4.22618	0.518043
GOTERM_BP_FAT	GO:0001763~morphogenesis of a branching structure	11	0.793651	0.0641118	NRP1, CD44, AGT, FOXF1, VEGFA, EDN1, PLXND1, GLI3, TGFB1, KDR, CYR61	1067	74	13528	1.88465	0.524893
GOTERM_BP_FAT	GO:0001501~skeletal system development	34	2.4531	0.0645768	FGFR3, NDST1, LTBP3, FGF9, EDN1, JAG2, ZBTB16, GLI3, HOXD10, TGFB1, SBDS, HOXC9, TEAD4, HOXA10, GPNMB, PCSK5, PAPSS2, SPP1, EGFR, SGPL1, EVC, BMP1, HSPG2, FRZB, ANXA2P3, ANXA2, HOXB4, MSX1, PSEN1, CSRNP1, KAZALD1, HOXB6, PDGFRA, HOXB9, EXT1	1067	319	13528	1.35132	0.526513
GOTERM_BP_FAT	GO:0010551~regulation of specific transcription from RNA polymerase II promoter	13	0.937951	0.0650549	CIITA, IKZF2, SMAD7, RXRA, PPARG, GDNF, CITED2, HES1, NR1H2, TAL1, GATA2, ETS1, NCOR1	1067	94	13528	1.75341	0.527174
GOTERM_BP_FAT	GO:0031345~negative regulation of cell projection organization	6	0.4329	0.0649174	NRP1, PSEN1, SEMA4F, NGFR, RUFY3, SPP1	1067	28	13528	2.71683	0.527418
GOTERM_BP_FAT	GO:0009065~glutamine family amino acid catabolic process	5	0.36075	0.0673738	GOT2, ASRGL1, ASL, GAD1, FAH	1067	20	13528	3.16963	0.538024
GOTERM_BP_FAT	GO:0019439~aromatic compound catabolic process	5	0.36075	0.0673738	KYNU, GSTZ1, PON3, FAH, HPD	1067	20	13528	3.16963	0.538024
GOTERM_BP_FAT	GO:0030595~leukocyte chemotaxis	7	0.505051	0.0672057	EDNRB, SBDS, CCL2, CKLF, IL6R, CCL5, SCG2	1067	37	13528	2.39864	0.538121
GOTERM_BP_FAT	GO:0048754~branching morphogenesis of a tube	10	0.721501	0.067621	NRP1, CD44, AGT, FOXF1, VEGFA, EDN1, PLXND1, GLI3, KDR, CYR61	1067	65	13528	1.95054	0.538359
GOTERM_BP_FAT	GO:0006665~sphingolipid metabolic process	11	0.793651	0.0690092	SGPL1, A4GALT, SGPP1, SPTLC3, SMPDL3A, SPHK1, SMPD1, PPT1, KIT, GAL3ST1, B4GALNT1	1067	75	13528	1.85952	0.544871
GOTERM_BP_FAT	GO:0043603~cellular amide metabolic process	9	0.649351	0.0708398	NMNAT3, KYNU, G6PD, H6PD, HTT, STAT5B, NADK, ASL, NAPRT1	1067	56	13528	2.03762	0.553604
GOTERM_BP_FAT	GO:0048771~tissue remodeling	9	0.649351	0.0708398	ADRB2, RAC2, EPAS1, ENPP1, AGT, MITF, VEGFA, ADRA1B, TGFB1	1067	56	13528	2.03762	0.553604
GOTERM_BP_FAT	GO:0002819~regulation of adaptive immune response	9	0.649351	0.0708398	GIMAP5, C3, IL6ST, MALT1, BCL6, CD40, IL7R, TGFB1, GIMAP1	1067	56	13528	2.03762	0.553604
GOTERM_BP_FAT	GO:0002764~immune response-regulating signal transduction	9	0.649351	0.0708398	MICB, LAT2, PSEN1, PSEN2, PLCG2, TLR3, MALT1, TLR4, CD40	1067	56	13528	2.03762	0.553604
GOTERM_BP_FAT	GO:0016265~death	69	4.97835	0.0713414	MICB, HTATIP2, SGPP1, ATP6AP1, CIAPIN1, TGFB1, CTNNBL1, MAP3K5, NOD1, ANG, BAG3, UNC5C, SGPL1, HYAL1, SGK1, AIFM2, GZMA, PTPRH, ARHGEF6, PIM2, LIG4, TNFRSF10C, KRT18, TNFRSF10B, EYA2, PSEN1, RIPK1, PSEN2, RIPK3, PSME3, NGFR, PPP1R15A, BID, C7, UBE2Z, TNFRSF12A, ALDOC, STK17B, PPT1, KIT, ZBTB16, ITM2B, FEM1B, TSC22D3, TNFRSF1B, ECE1, PTK2B, PPP3CC, ZC3H12A, AATF, THBS1, FGD3, PHLDA2, AXIN1, TRAF3,…	1067	724	13528	1.20831	0.555223
GOTERM_BP_FAT	GO:0009101~glycoprotein biosynthetic process	19	1.37085	0.0722261	GALNT2, NDST1, LDLR, B3GALT4, CHST3, ST6GALNAC2, ST6GALNAC1, CSGALNACT1, COG3, ST3GAL2, PSEN1, CHST8, MPDU1, B3GNT1, RPN1, EXT1, LIPC, GAL3ST1, SERP1	1067	158	13528	1.52463	0.558821
GOTERM_BP_FAT	GO:0060249~anatomical structure homeostasis	14	1.0101	0.0730426	CAV3, BBS4, EPAS1, KDR, TNKS1BP1, DCLRE1C, DFNB31, P2RX4, ADRB2, RAC2, VEGFA, SERPINA3, KGFLP1, TERF2	1067	106	13528	1.67452	0.562023
GOTERM_BP_FAT	GO:0006958~complement activation, classical pathway	6	0.4329	0.0735806	C7, C3, C1R, SERPING1, C1S, C4BPA	1067	29	13528	2.62315	0.562755
GOTERM_BP_FAT	GO:0048638~regulation of developmental growth	8	0.577201	0.0734219	COL4A4, ADRB2, NRP1, SEMA4F, FGF9, TNFRSF12A, CXADR, SPP1	1067	47	13528	2.15805	0.562955
GOTERM_BP_FAT	GO:0001822~kidney development	13	0.937951	0.0739006	SGPL1, ZBTB16, ASL, GDNF, GLI3, AGTR1, PLCE1, SPRY1, CD44, AGT, POU3F3, PCSK5, C1GALT1	1067	96	13528	1.71689	0.563377
GOTERM_BP_FAT	GO:0050870~positive regulation of T cell activation	11	0.793651	0.0741375	CD47, GIMAP5, IL6ST, STAT5B, MALT1, ITPKB, IL15, IL7R, CD74, ICOSLG, GIMAP1	1067	76	13528	1.83505	0.563575
GOTERM_BP_FAT	GO:0006796~phosphate metabolic process	90	6.49351	0.0748081	ACVRL1, CDC14B, ATP6AP1, STYX, SNCA, PIP5K1B, CASK, RPS6KB2, LATS2, TGFB1, PRKX, S1PR2, CTTNBP2, MAP3K5, MAP3K8, TLK1, TIE1, SIK1, SIK3, PIK3CG, EGFR, SGK1, BCR, PTPRM, ADAM10, PTPRH, TAZ, PTPRS, PKN1, PIM2, PRKCD, PTPRO, WEE1, MARK1, GAK, MTMR12, SPAG9, PLCE1, EYA2, PSEN1, SCYL1, RIOK3, RIPK1, RIPK3, ROR1, PDGFRA, FRK, CCL2, LPPR4, FGFR3, ENPP1, STK17B, PI4KAP2, ADRBK2, ADRBK1, KIT, ULK4, CD74, …	1067	973	13528	1.17273	0.56596
GOTERM_BP_FAT	GO:0006793~phosphorus metabolic process	90	6.49351	0.0748081	ACVRL1, CDC14B, ATP6AP1, STYX, SNCA, PIP5K1B, CASK, RPS6KB2, LATS2, TGFB1, PRKX, S1PR2, CTTNBP2, MAP3K5, MAP3K8, TLK1, TIE1, SIK1, SIK3, PIK3CG, EGFR, SGK1, BCR, PTPRM, ADAM10, PTPRH, TAZ, PTPRS, PKN1, PIM2, PRKCD, PTPRO, WEE1, MARK1, GAK, MTMR12, SPAG9, PLCE1, EYA2, PSEN1, SCYL1, RIOK3, RIPK1, RIPK3, ROR1, PDGFRA, FRK, CCL2, LPPR4, FGFR3, ENPP1, STK17B, PI4KAP2, ADRBK2, ADRBK1, KIT, ULK4, CD74, …	1067	973	13528	1.17273	0.56596
GOTERM_BP_FAT	GO:0045586~regulation of gamma-delta T cell differentiation	3	0.21645	0.0751938	GIMAP5, STAT5B, GIMAP1	1067	6	13528	6.33927	0.566896
GOTERM_BP_FAT	GO:0006558~L-phenylalanine metabolic process	3	0.21645	0.0751938	GSTZ1, FAH, HPD	1067	6	13528	6.33927	0.566896
GOTERM_BP_FAT	GO:0042159~lipoprotein catabolic process	3	0.21645	0.0751938	CD36, LDLR, PPT1	1067	6	13528	6.33927	0.566896
GOTERM_BP_FAT	GO:0045588~positive regulation of gamma-delta T cell differentiation	3	0.21645	0.0751938	GIMAP5, STAT5B, GIMAP1	1067	6	13528	6.33927	0.566896
GOTERM_BP_FAT	GO:0052564~response to immune response of other organism during symbiotic interaction	3	0.21645	0.0751938	GUCY1A3, TLR3, TLR4	1067	6	13528	6.33927	0.566896
GOTERM_BP_FAT	GO:0014061~regulation of norepinephrine secretion	3	0.21645	0.0751938	HRH3, AGT, OXTR	1067	6	13528	6.33927	0.566896
GOTERM_BP_FAT	GO:0006559~L-phenylalanine catabolic process	3	0.21645	0.0751938	GSTZ1, FAH, HPD	1067	6	13528	6.33927	0.566896
GOTERM_BP_FAT	GO:0052572~response to host immune response	3	0.21645	0.0751938	GUCY1A3, TLR3, TLR4	1067	6	13528	6.33927	0.566896
GOTERM_BP_FAT	GO:0002335~mature B cell differentiation	3	0.21645	0.0751938	PLCG2, BCL3, MALT1	1067	6	13528	6.33927	0.566896
GOTERM_BP_FAT	GO:0046643~regulation of gamma-delta T cell activation	3	0.21645	0.0751938	GIMAP5, STAT5B, GIMAP1	1067	6	13528	6.33927	0.566896
GOTERM_BP_FAT	GO:0042416~dopamine biosynthetic process	3	0.21645	0.0751938	SNCA, NR4A2, GCH1	1067	6	13528	6.33927	0.566896
GOTERM_BP_FAT	GO:0010953~regulation of protein maturation by peptide bond cleavage	3	0.21645	0.0751938	MASP1, SERPING1, THBS1	1067	6	13528	6.33927	0.566896
GOTERM_BP_FAT	GO:0006467~protein thiol-disulfide exchange	3	0.21645	0.0751938	PIGK, ERO1LB, QSOX1	1067	6	13528	6.33927	0.566896
GOTERM_BP_FAT	GO:0070613~regulation of protein processing	3	0.21645	0.0751938	MASP1, SERPING1, THBS1	1067	6	13528	6.33927	0.566896
GOTERM_BP_FAT	GO:0009068~aspartate family amino acid catabolic process	3	0.21645	0.0751938	GOT2, ASPA, ASRGL1	1067	6	13528	6.33927	0.566896
GOTERM_BP_FAT	GO:0046645~positive regulation of gamma-delta T cell activation	3	0.21645	0.0751938	GIMAP5, STAT5B, GIMAP1	1067	6	13528	6.33927	0.566896
GOTERM_BP_FAT	GO:0016192~vesicle-mediated transport	56	4.0404	0.0758812	AP1B1, LDLR, SNCA, SORL1, EPS15L1, VPS33B, GATA2, AP2B1, CD93, PACSIN3, ACTR1A, RAB27A, RAB4B, RPH3AL, ARHGAP27, MFGE8, LDLRAP1, LRPAP1, ADRB2, LAT2, CD36, KRT18, PSEN1, SCYL1, STXBP6, VAMP5, TOM1, EPN1, ABCA7, CPLX1, EXOC7, SNX17, SNX2, PPT1, CCL5, RIMS4, STON1-GTF2A1L, FCN1, SEC22C, PLA2R1, PTX3, EHD1, THBS1, EHD2, EXOC2, DNM3, HTT, SPTBN4, MRC2, GARS, COG3, SH3BP4, ARF1, CADPS2, VCP, VLDLR	1067	576	13528	1.23264	0.569328
GOTERM_BP_FAT	GO:0050770~regulation of axonogenesis	9	0.649351	0.0770016	NRP1, PSEN1, SEMA4F, PLXNB1, TNFRSF12A, NGFR, NEFL, RUFY3, SPP1	1067	57	13528	2.00187	0.572872
GOTERM_BP_FAT	GO:0006972~hyperosmotic response	4	0.2886	0.0769443	SLC12A2, PKN1, TLR3, ICOSLG	1067	13	13528	3.90109	0.573587
GOTERM_BP_FAT	GO:0034612~response to tumor necrosis factor	4	0.2886	0.0769443	ADAM10, RIPK1, CCL5, GCH1	1067	13	13528	3.90109	0.573587
GOTERM_BP_FAT	GO:0046697~decidualization	4	0.2886	0.0769443	LIF, JUNB, CITED2, SPP1	1067	13	13528	3.90109	0.573587
GOTERM_BP_FAT	GO:0032400~melanosome localization	4	0.2886	0.0769443	BBS4, MLPH, VPS33B, RAB27A	1067	13	13528	3.90109	0.573587
GOTERM_BP_FAT	GO:0045061~thymic T cell selection	4	0.2886	0.0769443	CD3D, JAG2, ITPKB, CD74	1067	13	13528	3.90109	0.573587
GOTERM_BP_FAT	GO:0001754~eye photoreceptor cell differentiation	5	0.36075	0.0782525	BBS4, VEGFA, NTRK2, RORB, STAT3	1067	21	13528	3.0187	0.577981
GOTERM_BP_FAT	GO:0015804~neutral amino acid transport	5	0.36075	0.0782525	SLC38A5, SLC1A4, NFKBIE, SLC6A6, SLC7A8	1067	21	13528	3.0187	0.577981
GOTERM_BP_FAT	GO:0001569~patterning of blood vessels	5	0.36075	0.0782525	NRP1, VEGFA, EDN1, PLXND1, CYR61	1067	21	13528	3.0187	0.577981
GOTERM_BP_FAT	GO:0046849~bone remodeling	5	0.36075	0.0782525	ADRB2, RAC2, ENPP1, MITF, TGFB1	1067	21	13528	3.0187	0.577981
GOTERM_BP_FAT	GO:0045429~positive regulation of nitric oxide biosynthetic process	5	0.36075	0.0782525	EGFR, ICAM1, P2RX4, EDN1, PTX3	1067	21	13528	3.0187	0.577981
GOTERM_BP_FAT	GO:0042327~positive regulation of phosphorylation	13	0.937951	0.078599	EGFR, IL6ST, KITLG, TLR4, IL6R, TGFB1, LIF, EDNRB, PSEN1, ANG, AGT, THBS1, AXIN1	1067	97	13528	1.69919	0.578664
GOTERM_BP_FAT	GO:0043193~positive regulation of gene-specific transcription	12	0.865801	0.0793363	NR1H2, ATF6, HES1, GATA2, TESC, IKZF2, BPTF, ETS1, PPARG, RORB, GDNF, CITED2	1067	87	13528	1.74876	0.581219
GOTERM_BP_FAT	GO:0030183~B cell differentiation	8	0.577201	0.0804069	DCLRE1C, KLF6, PLCG2, BCL3, MALT1, BCL6, TPD52, FOXP1	1067	48	13528	2.11309	0.585327
GOTERM_BP_FAT	GO:0006909~phagocytosis	8	0.577201	0.0804069	GATA2, ABCA7, CD36, CD93, FCN1, MFGE8, PTX3, THBS1	1067	48	13528	2.11309	0.585327
GOTERM_BP_FAT	GO:0045936~negative regulation of phosphate metabolic process	8	0.577201	0.0804069	PSEN1, CDKN2B, ENPP1, SMAD7, PSEN2, BDKRB2, PRKCD, TGFB1	1067	48	13528	2.11309	0.585327
GOTERM_BP_FAT	GO:0010563~negative regulation of phosphorus metabolic process	8	0.577201	0.0804069	PSEN1, CDKN2B, ENPP1, SMAD7, PSEN2, BDKRB2, PRKCD, TGFB1	1067	48	13528	2.11309	0.585327
GOTERM_BP_FAT	GO:0045185~maintenance of protein location	8	0.577201	0.0804069	BBS4, EZR, NFKBIE, SPTBN4, GPAA1, BCL3, TMSB4X, SUPT7L	1067	48	13528	2.11309	0.585327
GOTERM_BP_FAT	GO:0032268~regulation of cellular protein metabolic process	47	3.39105	0.0812242	EIF4E3, CPEB2, ENPP1, MASP1, IL6ST, EIF5, SNCA, EDN1, KITLG, TLR4, ZEB2, IGF2BP2, BDKRB2, FEM1B, TGFB1, NR1H2, LIF, EDNRB, AGTR1, MAP3K5, SET, PACSIN3, ANG, PTK2B, AGT, BCL3, PIWIL2, RAPGEF3, THBS1, SAMD4A, AXIN1, EGFR, SOCS3, SMAD7, PKN1, SERPING1, IL6R, PRKCD, G6PD, PSMD12, PSEN1, RIPK1, PSEN2, PSME3, SMURF1, EIF5A2, PPP1R15A	1067	474	13528	1.25715	0.588192
GOTERM_BP_FAT	GO:0008219~cell death	68	4.9062	0.0829023	MICB, HTATIP2, SGPP1, ATP6AP1, CIAPIN1, TGFB1, CTNNBL1, MAP3K5, NOD1, ANG, BAG3, UNC5C, SGPL1, HYAL1, SGK1, AIFM2, GZMA, PTPRH, ARHGEF6, PIM2, LIG4, TNFRSF10C, KRT18, TNFRSF10B, EYA2, PSEN1, RIPK1, PSEN2, RIPK3, PSME3, NGFR, PPP1R15A, BID, C7, UBE2Z, TNFRSF12A, ALDOC, STK17B, PPT1, KIT, ZBTB16, ITM2B, FEM1B, TSC22D3, TNFRSF1B, ECE1, PTK2B, PPP3CC, ZC3H12A, AATF, THBS1, FGD3, PHLDA2, AXIN1, TRAF3,…	1067	719	13528	1.19908	0.593046
GOTERM_BP_FAT	GO:0002377~immunoglobulin production	6	0.4329	0.0828401	GALNT2, SWAP70, LIG4, IL7R, FOXP1, CTNNBL1	1067	30	13528	2.53571	0.593741
GOTERM_BP_FAT	GO:0045638~negative regulation of myeloid cell differentiation	6	0.4329	0.0828401	ZFP36, STAT5B, TLR3, TLR4, ZBTB16, PRDM16	1067	30	13528	2.53571	0.593741
GOTERM_BP_FAT	GO:0060326~cell chemotaxis	7	0.505051	0.0827336	EDNRB, SBDS, CCL2, CKLF, IL6R, CCL5, SCG2	1067	39	13528	2.27564	0.594235
GOTERM_BP_FAT	GO:0048609~reproductive process in a multicellular organism	48	3.4632	0.0846231	RAD23B, SLC22A16, BBS4, CCL2, DIAPH2, SLC2A14, SOX3, LEPR, STAT5B, JAG2, OSGIN2, OXTR, PGAM2, TIMP4, ZBTB16, KIT, TGFB1, CITED2, LIF, CTTNBP2, AGPAT6, HSPA2, ANG, PTK2B, AGT, HOXA10, PIWIL2, BCL6, GAL3ST1, AXIN1, B4GALNT1, EGFR, FAM50A, FOXL2, HTT, ZNF541, MET, BIRC3, SPA17, JUNB, KDR, INHBB, SPAG9, SPAG4, VEGFA, AVPR1A, EIF5A2, KGFLP1	1067	487	13528	1.24963	0.598949
GOTERM_BP_FAT	GO:0032504~multicellular organism reproduction	48	3.4632	0.0846231	RAD23B, SLC22A16, BBS4, CCL2, DIAPH2, SLC2A14, SOX3, LEPR, STAT5B, JAG2, OSGIN2, OXTR, PGAM2, TIMP4, ZBTB16, KIT, TGFB1, CITED2, LIF, CTTNBP2, AGPAT6, HSPA2, ANG, PTK2B, AGT, HOXA10, PIWIL2, BCL6, GAL3ST1, AXIN1, B4GALNT1, EGFR, FAM50A, FOXL2, HTT, ZNF541, MET, BIRC3, SPA17, JUNB, KDR, INHBB, SPAG9, SPAG4, VEGFA, AVPR1A, EIF5A2, KGFLP1	1067	487	13528	1.24963	0.598949
GOTERM_BP_FAT	GO:0048015~phosphoinositide-mediated signaling	12	0.865801	0.0845563	PIK3CG, AGTR1, EDNRB, PLCE1, CA8, P2RY2, AGT, P2RY1, EDN1, PI4KAP2, PTAFR, HTR2A	1067	88	13528	1.72889	0.599625
GOTERM_BP_FAT	GO:0019217~regulation of fatty acid metabolic process	8	0.577201	0.0877626	NR1H2, CAB39L, AGT, SNCA, PPARG, AVPR1A, PRKAB1, PRKAA2	1067	49	13528	2.06997	0.611959
GOTERM_BP_FAT	GO:0031399~regulation of protein modification process	31	2.23665	0.0887089	ENPP1, IL6ST, EDN1, SNCA, KITLG, TLR4, ZEB2, BDKRB2, FEM1B, TGFB1, LIF, EDNRB, MAP3K5, SET, PTK2B, AGT, RAPGEF3, AXIN1, EGFR, SMAD7, SOCS3, PKN1, IL6R, PRKCD, G6PD, PSMD12, PSEN1, RIPK1, PSEN2, PSME3, SMURF1	1067	295	13528	1.33232	0.614138
GOTERM_BP_FAT	GO:0045792~negative regulation of cell size	13	0.937951	0.0885516	CAV3, ACVRL1, NRP1, ENPP1, PPARG, NPR1, PPT1, TGFB1, RERG, SEMA4F, AGT, BCL6, SPP1	1067	99	13528	1.66486	0.614428
GOTERM_BP_FAT	GO:0043269~regulation of ion transport	13	0.937951	0.0885516	CAV3, MCHR1, TRPC4, GIMAP5, TGFB1, GIMAP1, P2RX4, ADRB2, PLCG2, P2RY1, MS4A2, JPH1, HTR2A	1067	99	13528	1.66486	0.614428
[truncated: 40 more rows]

## Sheet: S4F_LM3vsNMavg down
Table S4F: full results of DAVID’s gene ontology analysis for down-regulated (< 0.5-folds) genes in LM3 compared to the average of NM samples
[truncated: 231 more rows]

[truncated: 6 more sheets: S4G_LMS1vsNMavg up, S4H_LMS2vsNMavg up, S4I_LMS3vsNMavg up, S4J_LMS1vsNMavg down, S4K_LMS2vsNMavg down, S4L_LMS3vsNMavg down]
